# Supplementary material for: N-(4-Meth­oxy-2-nitro­phen­yl)acetamide
Source: IUCrdata. 2022 Mar 17;7(Pt 3):x220277. doi: 10.1107/S2414314622002772 (PMC9462018; doi:10.1107/S2414314622002772)
Supplement: Supplementary file 1 [file x-07-x220277-sup1.cif]

##############################################################################
#                                                                            #
# This CIF contains the data for a data article accepted for                 #
# publication in IUCrData. It conforms to the requirements of                #
# Notes for Authors for IUCrData, and has been                               #
# peer reviewed under the auspices of IUCrData.                              #
#                                                                            #
# Full details of the Crystallographic Information File format               #
# are given in the paper "The Crystallographic Information File (CIF):       #
# a New Standard Archive File for Crystallography" by S. R. Hall, F. H.      #
# Allen and I. D. Brown [Acta Cryst. (1991), A47, 655-685].                  #
#                                                                            #
# The current version of the core CIF dictionary is obtainable from          #
# ftp://ftp.iucr.org/pub/cif_core.dic.                                       #
#                                                                            #
# Software is freely available for graphical display of the structure(s)     #
# in this CIF. For information consult the CIF software page                 #
# http://www.iucr.org/resources/cif/software.                                #
#                                                                            #
# This file may be used for bona fide research purposes within the           #
# scientific community so long as proper attribution is given to the data    # 
# article from which it was obtained.                                        #
#                                                                            #
##############################################################################
data_I
_audit_creation_method     'SHELXL-2017/1'
_journal_date_recd_electronic     2022-03-09
_journal_date_accepted     2022-03-10
_journal_name_full     'IUCrData'
_journal_year     2022
_journal_volume     7
_journal_issue      3
_journal_page_first     0
_journal_page_last     0
_journal_paper_category     HO
_journal_paper_doi     10.1107/S2414314622002772
_journal_coeditor_code     HB4403
_publ_contact_author_name     'Rao M. Uppu'
_publ_contact_author_address
;
Department of Environmental Toxicology
Southern University and A&M College
Baton Rouge, LA 70813
USA
;
_publ_contact_author_email
;
rao_uppu@subr.edu
;
_publ_contact_author_fax     ?
_publ_contact_author_phone     ?
_publ_section_title
;
<i>N</i>-(4-Methoxy-2-nitrophenyl)acetamide
;
loop_
    _publ_author_name
    _publ_author_footnote
    _publ_author_address
    'Hines III, James E.' .
;
Department of Environmental Toxicology
Southern University and A&M College
Baton Rouge, LA 70813
USA
;
    'Deere, Curtistine J.' .
;
Department of Environmental Toxicology
Southern University and A&M College
Baton Rouge, LA 70813
USA
;
    'Vaddi, Poornasai' .
;
Department of Environmental Toxicology
Southern University and A&M College
Baton Rouge, LA 70813
USA
;
    'Kondati, Ranjeeth R.' .
;
Department of Environmental Toxicology
Southern University and A&M College
Baton Rouge, LA 70813
USA
;
    'Fronczek, Frank R.' .
;
Department of Chemistry
Louisiana State University
Baton Rouge, LA 70803
USA
;
    'Uppu, Rao M.' .
;
Department of Environmental Toxicology
Southern University and A&M College
Baton Rouge, LA 70813
USA
;
_publ_section_synopsis
;
In the title compound, the pendant groups differ in their divergence from
coplanarity with the central ring.
;
_chemical_name_systematic
;
<i>N</i>-(4-Methoxy-2-nitrophenyl)acetamide
;
_chemical_name_common     ?
_chemical_formula_moiety     'C9 H10 N2 O4'
_chemical_formula_sum     'C9 H10 N2 O4'
_chemical_formula_iupac     'C9 H10 N2 O4'
_chemical_formula_weight     210.19
_chemical_melting_point     ?
_space_group_crystal_system     monoclinic
_space_group_name_H-M_alt     'P 21/n'
_space_group_name_Hall     '-P 2yn'
loop_
    _space_group_symop_operation_xyz
    'x, y, z'
    '-x+1/2, y+1/2, -z+1/2'
    '-x, -y, -z'
    'x-1/2, -y-1/2, z-1/2'
_cell_length_a     14.8713(7)
_cell_length_b     3.9563(2)
_cell_length_c     17.2057(9)
_cell_angle_alpha     90
_cell_angle_beta     114.051(3)
_cell_angle_gamma     90
_cell_volume     924.42(8)
_cell_formula_units_Z     4
_cell_measurement_reflns_used     2102
_cell_measurement_theta_min     3.32
_cell_measurement_theta_max     66.29
_cell_measurement_temperature     90.0(5)
_exptl_crystal_description     'lath'
_exptl_crystal_colour     'yellow'
_exptl_crystal_size_max     0.420
_exptl_crystal_size_mid     0.060
_exptl_crystal_size_min     0.010
_exptl_crystal_density_diffrn     1.510
_exptl_crystal_density_meas     ?
_exptl_crystal_density_method     ?
_exptl_crystal_F_000     440
_exptl_absorpt_coefficient_mu     1.029
_exptl_absorpt_correction_type     multi-scan
_exptl_absorpt_process_details
;
(SADABS; Krause <i>et al.</i>, 2015)
;
_exptl_absorpt_correction_T_min     0.692
_exptl_absorpt_correction_T_max     0.990
_diffrn_ambient_temperature     90.0(5)
_diffrn_radiation_type     CuK\a
_diffrn_radiation_wavelength     1.54184
_diffrn_radiation_source     'I\mS microfocus'
_diffrn_radiation_monochromator     'QUAZAR multilayer optics'
_diffrn_measurement_device_type     'Bruker Kappa APEXII DUO CCD'
_diffrn_measurement_method     '\f and \w scans'
_diffrn_detector_area_resol_mean     ?
_diffrn_reflns_number     11516
_diffrn_reflns_av_R_equivalents     0.1217
_diffrn_reflns_av_unetI/netI     0.1570
_diffrn_reflns_theta_min     3.323
_diffrn_reflns_theta_max     66.646
_diffrn_reflns_theta_full     66.646
_diffrn_measured_fraction_theta_max     0.999
_diffrn_measured_fraction_theta_full     0.999
_diffrn_reflns_limit_h_min     -17
_diffrn_reflns_limit_h_max     17
_diffrn_reflns_limit_k_min     -4
_diffrn_reflns_limit_k_max     4
_diffrn_reflns_limit_l_min     -20
_diffrn_reflns_limit_l_max     20
_refine_special_details
;
All H atoms were located in
difference maps and those on C were thereafter treated as riding in
geometrically idealized positions with C---H distances 0.95 \%A for phenyl and
0.98 \%A for methyl. Coordinates of the N---H hydrogen atom were refined.
<i>U</i>~iso~(H) values were assigned as 1.2<i>U</i>~eq~ for the attached atom
(1.5 for methyl).
;
_reflns_number_total     1638
_reflns_number_gt     1211
_reflns_threshold_expression     'I > 2\s(I)'
_refine_ls_structure_factor_coef     Fsqd
_refine_ls_matrix_type     full
_refine_ls_R_factor_all     0.0902
_refine_ls_R_factor_gt     0.0707
_refine_ls_wR_factor_gt     0.1866
_refine_ls_wR_factor_ref     0.2029
_refine_ls_goodness_of_fit_ref     1.091
_refine_ls_restrained_S_all     1.091
_refine_ls_number_reflns     1638
_refine_ls_number_parameters     141
_refine_ls_number_restraints     0
_refine_ls_hydrogen_treatment     mixed
_refine_ls_weighting_scheme     calc
_refine_ls_weighting_details
                           'w=1/[\s^2^(Fo^2^)+0.2980P] where P=(Fo^2^+2Fc^2^)/3'
_atom_sites_solution_hydrogens     mixed
_atom_sites_solution_primary     ?
_atom_sites_solution_secondary     ?
_refine_ls_shift/su_max     0.000
_refine_ls_shift/su_mean     0.000
_refine_diff_density_max     0.244
_refine_diff_density_min     -0.271
_refine_ls_extinction_method     none
_refine_ls_extinction_coef     .
loop_
    _atom_type_symbol
    _atom_type_description
    _atom_type_scat_dispersion_real
    _atom_type_scat_dispersion_imag
    _atom_type_scat_source
    'C' 'C' 0.0181 0.0091
                         'International Tables Vol C Tables 4.2.6.8 and 6.1.1.4'
    'H' 'H' 0.0000 0.0000
                         'International Tables Vol C Tables 4.2.6.8 and 6.1.1.4'
    'N' 'N' 0.0311 0.0180
                         'International Tables Vol C Tables 4.2.6.8 and 6.1.1.4'
    'O' 'O' 0.0492 0.0322
                         'International Tables Vol C Tables 4.2.6.8 and 6.1.1.4'
_computing_data_collection
;
APEX2 (Bruker, 2016)
;
_computing_cell_refinement
;
SAINT (Bruker, 2016)
;
_computing_data_reduction
;
SAINT (Bruker, 2016)
;
_computing_structure_solution
;
<i>SHELXT2014/5</i> (Sheldrick, 2008)
;
_computing_structure_refinement
;
<i>SHELXL2017/1</i> (Sheldrick, 2015)
;
_computing_molecular_graphics
;
Mercury (Macrae <i>et al.</i>, 2020)
;
_computing_publication_material
;
publCIF (Westrip, 2010)
;
loop_
    _atom_site_type_symbol
    _atom_site_label
    _atom_site_fract_x
    _atom_site_fract_y
    _atom_site_fract_z
    _atom_site_U_iso_or_equiv
    _atom_site_adp_type
    _atom_site_calc_flag
    _atom_site_occupancy
    _atom_site_disorder_assembly
    _atom_site_disorder_group
    O O1 0.58485(18) 0.7604(7) 0.81731(16) 0.0512(7) Uani d 1 . .
    O O2 0.36866(18) 0.2368(6) 0.43490(15) 0.0455(6) Uani d 1 . .
    O O3 0.23210(18) 0.9412(7) 0.67288(16) 0.0529(7) Uani d 1 . .
    O O4 0.16683(18) 0.9595(6) 0.53559(16) 0.0480(7) Uani d 1 . .
    N N1 0.4165(2) 0.7462(7) 0.75182(18) 0.0447(7) Uani d 1 . .
    H H1N 0.363(4) 0.830(11) 0.753(3) 0.054 Uiso d 1 . .
    N N2 0.2326(2) 0.8718(7) 0.60286(18) 0.0416(7) Uani d 1 . .
    C C1 0.4018(3) 0.6185(9) 0.6716(2) 0.0428(8) Uani d 1 . .
    C C2 0.3144(2) 0.6751(8) 0.5992(2) 0.0420(8) Uani d 1 . .
    C C3 0.3005(2) 0.5555(8) 0.5182(2) 0.0415(8) Uani d 1 . .
    H H3A 0.241073 0.602472 0.470197 0.050 Uiso calc 1 . .
    C C4 0.3736(3) 0.3699(8) 0.5092(2) 0.0417(8) Uani d 1 . .
    C C5 0.4605(3) 0.3057(8) 0.5806(2) 0.0431(8) Uani d 1 . .
    H H5 0.511084 0.176401 0.574482 0.052 Uiso calc 1 . .
    C C6 0.4740(3) 0.4264(9) 0.6593(2) 0.0442(8) Uani d 1 . .
    H H6 0.533915 0.378381 0.706654 0.053 Uiso calc 1 . .
    C C7 0.5054(3) 0.8178(8) 0.8187(2) 0.0435(8) Uani d 1 . .
    C C8 0.4928(3) 0.9743(9) 0.8926(2) 0.0475(8) Uani d 1 . .
    H H8A 0.473964 0.799894 0.923540 0.071 Uiso calc 1 . .
    H H8B 0.441299 1.147414 0.872021 0.071 Uiso calc 1 . .
    H H8C 0.554993 1.078496 0.930706 0.071 Uiso calc 1 . .
    C C9 0.2843(3) 0.3245(9) 0.3589(2) 0.0488(9) Uani d 1 . .
    H H9A 0.224837 0.228708 0.361637 0.073 Uiso calc 1 . .
    H H9B 0.292327 0.233462 0.309172 0.073 Uiso calc 1 . .
    H H9C 0.278101 0.571021 0.354165 0.073 Uiso calc 1 . .
loop_
    _atom_site_aniso_label
    _atom_site_aniso_U_11
    _atom_site_aniso_U_22
    _atom_site_aniso_U_33
    _atom_site_aniso_U_12
    _atom_site_aniso_U_13
    _atom_site_aniso_U_23
    O1 0.0331(14) 0.0634(15) 0.0497(14) 0.0015(10) 0.0093(11) -0.0066(11)
    O2 0.0413(14) 0.0494(13) 0.0439(13) -0.0005(10) 0.0154(10) -0.0013(10)
    O3 0.0419(14) 0.0706(16) 0.0434(14) 0.0026(12) 0.0145(11) -0.0053(11)
    O4 0.0361(13) 0.0553(14) 0.0444(13) 0.0047(10) 0.0079(10) 0.0026(10)
    N1 0.0398(17) 0.0513(16) 0.0424(15) 0.0000(12) 0.0162(13) 0.0006(12)
    N2 0.0308(15) 0.0463(15) 0.0425(16) -0.0030(11) 0.0097(13) -0.0028(12)
    C1 0.0376(18) 0.0453(17) 0.0429(18) -0.0019(13) 0.0140(15) 0.0030(13)
    C2 0.0354(18) 0.0430(17) 0.0458(19) -0.0024(13) 0.0148(15) 0.0032(13)
    C3 0.0342(17) 0.0411(17) 0.0432(17) -0.0037(13) 0.0095(14) 0.0033(13)
    C4 0.0381(18) 0.0425(17) 0.0446(18) -0.0025(13) 0.0170(15) -0.0011(13)
    C5 0.0331(18) 0.0454(17) 0.0469(19) -0.0008(13) 0.0125(15) -0.0009(14)
    C6 0.0366(18) 0.0437(17) 0.0495(19) 0.0007(13) 0.0146(15) 0.0033(14)
    C7 0.0342(19) 0.0449(17) 0.0452(18) -0.0005(13) 0.0099(15) 0.0039(13)
    C8 0.0412(19) 0.0501(19) 0.0462(18) 0.0005(15) 0.0126(15) -0.0017(15)
    C9 0.045(2) 0.0517(19) 0.0416(18) 0.0030(15) 0.0089(16) -0.0008(14)
_geom_special_details
;
 All esds (except the esd in the dihedral angle between two l.s. planes)
 are estimated using the full covariance matrix.  The cell esds are taken
 into account individually in the estimation of esds in distances, angles
 and torsion angles; correlations between esds in cell parameters are only
 used when they are defined by crystal symmetry.  An approximate (isotropic)
 treatment of cell esds is used for estimating esds involving l.s. planes.
;
loop_
    _geom_bond_atom_site_label_1
    _geom_bond_atom_site_label_2
    _geom_bond_site_symmetry_2
    _geom_bond_distance
    _geom_bond_publ_flag
    O1 C7 . 1.214(4) ?
    O2 C4 . 1.357(4) ?
    O2 C9 . 1.438(4) ?
    O3 N2 . 1.239(4) ?
    O4 N2 . 1.222(4) ?
    N1 C7 . 1.383(5) ?
    N1 C1 . 1.401(5) ?
    N1 H1N . 0.87(5) ?
    N2 C2 . 1.467(4) ?
    C1 C6 . 1.400(5) ?
    C1 C2 . 1.405(5) ?
    C2 C3 . 1.404(5) ?
    C3 C4 . 1.372(5) ?
    C3 H3A . 0.9500 ?
    C4 C5 . 1.395(5) ?
    C5 C6 . 1.371(5) ?
    C5 H5 . 0.9500 ?
    C6 H6 . 0.9500 ?
    C7 C8 . 1.492(5) ?
    C8 H8A . 0.9800 ?
    C8 H8B . 0.9800 ?
    C8 H8C . 0.9800 ?
    C9 H9A . 0.9800 ?
    C9 H9B . 0.9800 ?
    C9 H9C . 0.9800 ?
loop_
    _geom_angle_atom_site_label_1
    _geom_angle_atom_site_label_2
    _geom_angle_atom_site_label_3
    _geom_angle_site_symmetry_1
    _geom_angle_site_symmetry_3
    _geom_angle
    _geom_angle_publ_flag
    C4 O2 C9 . . 117.1(3) ?
    C7 N1 C1 . . 127.4(3) ?
    C7 N1 H1N . . 118(3) ?
    C1 N1 H1N . . 113(3) ?
    O4 N2 O3 . . 122.6(3) ?
    O4 N2 C2 . . 117.9(3) ?
    O3 N2 C2 . . 119.6(3) ?
    C6 C1 N1 . . 121.6(3) ?
    C6 C1 C2 . . 116.2(3) ?
    N1 C1 C2 . . 122.2(3) ?
    C3 C2 C1 . . 122.4(3) ?
    C3 C2 N2 . . 115.6(3) ?
    C1 C2 N2 . . 122.0(3) ?
    C4 C3 C2 . . 119.2(3) ?
    C4 C3 H3A . . 120.4 ?
    C2 C3 H3A . . 120.4 ?
    O2 C4 C3 . . 124.9(3) ?
    O2 C4 C5 . . 115.7(3) ?
    C3 C4 C5 . . 119.4(3) ?
    C6 C5 C4 . . 121.0(3) ?
    C6 C5 H5 . . 119.5 ?
    C4 C5 H5 . . 119.5 ?
    C5 C6 C1 . . 121.7(3) ?
    C5 C6 H6 . . 119.1 ?
    C1 C6 H6 . . 119.1 ?
    O1 C7 N1 . . 123.6(3) ?
    O1 C7 C8 . . 123.8(3) ?
    N1 C7 C8 . . 112.7(3) ?
    C7 C8 H8A . . 109.5 ?
    C7 C8 H8B . . 109.5 ?
    H8A C8 H8B . . 109.5 ?
    C7 C8 H8C . . 109.5 ?
    H8A C8 H8C . . 109.5 ?
    H8B C8 H8C . . 109.5 ?
    O2 C9 H9A . . 109.5 ?
    O2 C9 H9B . . 109.5 ?
    H9A C9 H9B . . 109.5 ?
    O2 C9 H9C . . 109.5 ?
    H9A C9 H9C . . 109.5 ?
    H9B C9 H9C . . 109.5 ?
loop_
    _geom_torsion_atom_site_label_1
    _geom_torsion_atom_site_label_2
    _geom_torsion_atom_site_label_3
    _geom_torsion_atom_site_label_4
    _geom_torsion_site_symmetry_1
    _geom_torsion_site_symmetry_2
    _geom_torsion_site_symmetry_3
    _geom_torsion_site_symmetry_4
    _geom_torsion
    _geom_torsion_publ_flag
    C7 N1 C1 C6 . . . . 25.4(5) ?
    C7 N1 C1 C2 . . . . -154.6(3) ?
    C6 C1 C2 C3 . . . . -1.8(5) ?
    N1 C1 C2 C3 . . . . 178.2(3) ?
    C6 C1 C2 N2 . . . . 180.0(3) ?
    N1 C1 C2 N2 . . . . -0.1(5) ?
    O4 N2 C2 C3 . . . . -10.9(4) ?
    O3 N2 C2 C3 . . . . 168.8(3) ?
    O4 N2 C2 C1 . . . . 167.5(3) ?
    O3 N2 C2 C1 . . . . -12.8(5) ?
    C1 C2 C3 C4 . . . . 1.5(5) ?
    N2 C2 C3 C4 . . . . 179.9(3) ?
    C9 O2 C4 C3 . . . . 6.1(5) ?
    C9 O2 C4 C5 . . . . -174.3(3) ?
    C2 C3 C4 O2 . . . . 179.1(3) ?
    C2 C3 C4 C5 . . . . -0.4(5) ?
    O2 C4 C5 C6 . . . . -179.9(3) ?
    C3 C4 C5 C6 . . . . -0.3(5) ?
    C4 C5 C6 C1 . . . . -0.1(5) ?
    N1 C1 C6 C5 . . . . -178.9(3) ?
    C2 C1 C6 C5 . . . . 1.1(5) ?
    C1 N1 C7 O1 . . . . -3.9(6) ?
    C1 N1 C7 C8 . . . . 175.8(3) ?
loop_
    _geom_hbond_atom_site_label_D
    _geom_hbond_atom_site_label_H
    _geom_hbond_atom_site_label_A
    _geom_hbond_site_symmetry_A
    _geom_hbond_distance_DH
    _geom_hbond_distance_HA
    _geom_hbond_distance_DA
    _geom_hbond_angle_DHA
    _geom_hbond_publ_flag
    N1 H1N O3 . 0.87(5) 1.92(5) 2.632(4) 137(4) yes
    C5 H5 O2 3_656 0.95 2.48 3.418(4) 171 yes
    C6 H6 O1 . 0.95 2.30 2.864(4) 117 yes
    C8 H8B O3 2_556 0.98 2.64 3.578(4) 160 yes
    C8 H8C O4 4_686 0.98 2.63 3.546(4) 156 yes
_shelx_space_group_comment
;
The symmetry employed for this shelxl refinement is uniquely defined
by the following loop, which should always be used as a source of
symmetry information in preference to the above space-group names.
They are only intended as comments.
;
_shelx_estimated_absorpt_T_min     0.672
_shelx_estimated_absorpt_T_max     0.990
_shelx_hkl_file
;
   0  -1   0   -3.80    3.90
   0   1   0    6.10    7.00
   0   1   0   -2.60    6.40
   0  -2   0  321.77   97.19
   0   2   0  315.07   97.29
   0   2   0  336.27   97.59
   0  -3   0    6.80    9.80
   0   3   0  -11.40    6.60
   0   3   0    7.90    7.60
   0   3   0    6.20    9.00
   0   3   0    7.20    6.30
   0   4   0    1.60    6.30
   0   4   0   -1.10    6.20
   0   4   0   -0.10    6.20
   0   4   0   -4.60    5.60
   1   4   0    5.30    4.60
   1   4   0    3.00    5.70
   1   4   0    3.00    4.10
   1   4   0    3.70    8.70
   1   3   0    7.20    6.30
   1   3   0    3.80    7.00
   1   3   0   10.90    8.10
   1   3   0    7.60    7.30
  -1  -3   0   16.90   10.40
   1   2   0  215.38   71.49
   1   2   0  233.18   71.59
  -1  -2   0  263.07   71.49
   1   1   0  790.62  240.38
   1   1   0  793.42  240.38
   1   1   0  819.42  240.38
  -1  -1   0  803.12  240.28
   1   0   0   -0.80    1.40
   1   0   0   -0.90    1.10
   1  -1   0  746.83  226.08
   1  -1   0  726.53  226.18
   1  -1   0  749.13  226.18
  -1   1   0  789.92  226.28
  -1   1   0  762.92  226.38
   1  -2   0  214.28   64.99
   1  -2   0  210.98   65.09
  -1   2   0  220.08   65.29
   1  -3   0   -1.20    9.70
  -1   3   0   15.80    8.50
  -1   3   0    1.30    9.60
  -1   3   0   12.90    7.60
  -1   3   0    9.10    7.80
   1  -4   0    5.90    2.80
  -1   4   0   -0.90    8.10
  -1   4   0    1.10    6.70
  -1   4   0    0.60    7.00
  -1   4   0   13.80    6.90
   2   4   0   13.70    9.30
   2   4   0   12.80    7.00
   2   4   0    8.40    6.70
   2   3   0   40.50   10.60
   2   3   0   15.30   11.20
   2   3   0   11.50   12.40
  -2  -3   0   23.20   13.50
   2   2   0  308.77   96.49
  -2  -2   0  335.37   96.69
   2   1   0  918.61  274.57
   2   1   0  935.41  274.47
  -2  -1   0  892.41  274.47
   2   0   0   26.80    8.90
   2   0   0   30.30    9.30
   2  -1   0  937.81  268.07
   2  -1   0  895.81  268.07
  -2   1   0  886.41  268.27
  -2   1   0  854.61  268.27
   2  -2   0  306.87   86.99
   2  -2   0  278.87   86.89
  -2   2   0  275.77   87.29
   2  -3   0   -1.10    9.10
  -2   3   0   21.00    9.80
  -2   3   0    2.30    8.60
  -2   3   0   10.20    7.80
  -2   3   0    4.60    7.50
   2  -4   0   33.00    7.20
  -2   4   0   29.20    8.90
  -2   4   0    5.90    8.50
  -2   4   0   12.00    8.20
  -2   4   0   20.10    9.50
   3   4   0   -5.50    5.30
   3   4   0   -1.20    8.00
   3   4   0    0.00    5.60
   3   3   0    5.80    9.60
   3   3   0   -0.80    7.10
   3   3   0    0.30    6.20
   3   3   0   -8.80    8.60
  -3  -2   0  138.69   42.80
   3   1   0 3109.69  935.01
  -3  -1   0 3134.69  934.91
   3   0   0    5.00    4.20
   3   0   0   -0.60    5.00
   3  -1   0 3219.68  942.71
   3  -1   0 3167.98  942.71
  -3   1   0 3132.49  942.91
  -3   1   0 3071.29  942.91
   3  -2   0  125.99   38.20
   3  -2   0  126.79   38.10
  -3   2   0  116.39   39.00
   3  -3   0    2.10    2.90
  -3   3   0    7.00    7.70
  -3   3   0   -1.10    8.60
  -3   3   0   22.30    9.80
  -3   3   0   -3.40    7.40
   3  -4   0    2.10    2.70
  -3   4   0   -0.90    5.50
  -3   4   0    0.20    6.80
  -3   4   0   -1.50    5.00
  -3   4   0   -1.00    9.00
   4   4   0    5.70    5.70
   4   4   0    4.00    7.40
   4   4   0    7.80    5.90
   4   3   0   13.30    8.40
   4   3   0   25.60    9.70
   4   3   0   18.60   10.70
   4   3   0   16.20   11.20
  -4  -2   0  486.45  146.39
   4   1   0   16.70    8.90
  -4  -1   0   10.60    7.90
   4   0   0  544.25  177.98
   4   0   0  590.54  178.08
   4   0   0  626.84  177.98
  -4   0   0  618.84  178.18
   4  -1   0    8.90    5.50
   4  -1   0    0.80    6.10
  -4   1   0   12.80    9.20
   4  -2   0  446.86  135.99
   4  -2   0  447.96  136.39
   4  -2   0  462.95  136.39
  -4   2   0  463.35  137.09
   4  -3   0   13.70    6.10
  -4   3   0   17.80    9.50
  -4   3   0   24.50    9.50
  -4   3   0   17.00   11.70
  -4   3   0   20.90   10.50
   4  -4   0   11.30    3.70
   4  -4   0    6.70    3.50
  -4   4   0   11.30    9.50
  -4   4   0    8.00    6.60
  -4   4   0   -2.50    7.00
   5   4   0    6.20    5.10
   5   4   0   -1.20    5.00
   5   3   0    4.30    9.60
   5   3   0  -14.80    9.60
   5   3   0   10.50    9.50
   5   3   0   -5.40    8.10
  -5  -2   0  149.79   46.50
   5   1   0  442.26  132.69
  -5  -1   0  439.26  132.59
   5   0   0   -3.30    6.20
   5   0   0   -0.10    4.30
   5   0   0    7.60    5.00
  -5   0   0    5.00    6.90
   5  -1   0  453.65  133.09
   5  -1   0  425.46  133.09
  -5   1   0  456.15  133.59
   5  -2   0  128.89   39.60
   5  -2   0  147.09   39.60
   5  -2   0  117.99   38.70
  -5   2   0  157.28   41.40
   5  -3   0    0.90    2.90
   5  -3   0    1.50    3.20
  -5   3   0   -2.70    9.20
  -5   3   0  -10.10    7.40
  -5   3   0   -5.50   10.20
  -5   3   0    5.30    7.70
   5  -4   0    5.10    3.20
   5  -4   0    5.00    3.10
  -5   4   0   10.70    6.90
  -5   4   0    1.50    4.70
  -5   4   0    4.60    6.20
   6   4   0   -0.60    4.80
   6   4   0    8.10    6.60
   6   4   0    2.80    5.90
   6   3   0   21.50    8.90
   6   3   0    5.80   10.50
   6   3   0   19.30   10.20
  -6  -2   0  338.17  102.49
   6   1   0    4.00    9.10
  -6  -1   0    8.80    8.20
   6   0   0   31.70   12.00
   6   0   0   41.90   11.50
   6   0   0   32.60   12.60
  -6   0   0   26.10   12.10
   6  -1   0    9.40    5.50
   6  -1   0    7.70    6.50
  -6   1   0    2.50   10.00
   6  -2   0  238.18   79.39
   6  -2   0  276.57   78.99
   6  -2   0  251.77   79.49
  -6   2   0  285.37   80.89
   6  -3   0   11.70    5.30
   6  -3   0   21.80    5.80
  -6   3   0    3.30    8.60
  -6   3   0   24.60   11.90
  -6   3   0   12.70    8.80
   6  -4   0    6.10    2.30
   6  -4   0    2.80    2.90
   6  -4   0    5.20    5.30
  -6   4   0   -5.30    8.60
  -6   4   0   -0.40    5.90
  -6   4   0    3.70    4.30
   7   4   0    1.60    5.80
   7   4   0   -0.90    4.10
   7   4   0   -2.60    5.60
   7   3   0   20.20   14.00
   7   3   0   36.90   13.50
   7   3   0   15.90   13.10
   7   3   0   41.70   11.40
   7   2   0   -5.20    7.20
   7   2   0    7.40    8.30
   7   2   0   10.40    8.20
   7   2   0   -7.10    8.70
  -7  -2   0  -12.10    8.70
   7   1   0  449.86  138.89
  -7  -1   0  473.05  138.89
   7   0   0    3.80    6.30
   7   0   0   -1.10    5.00
   7   0   0   -1.90    6.10
  -7   0   0   -1.40    6.80
   7  -1   0  458.55  135.19
   7  -1   0  430.76  135.09
  -7   1   0  466.55  135.89
   7  -2   0    5.70    6.40
   7  -2   0    2.10    7.50
   7  -2   0    0.10    3.20
   7  -2   0    1.10    2.70
  -7   2   0    2.00   12.70
   7  -3   0   20.50    7.30
   7  -3   0   22.10    7.40
  -7   3   0   25.60    8.80
  -7   3   0    6.50   12.70
   7  -4   0    0.80    2.20
   7  -4   0    2.00    4.30
   7  -4   0    1.70    1.70
  -7   4   0   13.20    6.00
  -7   4   0   -0.20    6.60
   8   4   0    3.10    6.00
   8   4   0   21.60    5.30
   8   4   0    3.90    6.10
   8   3   0    7.10    9.20
   8   3   0   15.00    8.60
   8   3   0   -7.50    9.10
   8   3   0    6.60   10.50
   8   2   0   -0.50    6.20
   8   2   0   -2.20    5.60
   8   2   0    4.20   10.00
   8   2   0    8.20    8.70
  -8  -2   0   -3.80    2.90
   8   1   0    7.50   12.40
  -8  -1   0   32.70   11.90
  -8  -1   0   24.30    8.00
   8   0   0  176.78   51.69
   8   0   0  165.48   51.39
  -8   0   0  174.38   52.29
  -8   0   0  166.48   51.19
   8  -1   0    7.40    5.90
   8  -1   0    8.40    7.60
  -8   1   0    7.40   10.80
   8  -2   0    5.90    3.40
   8  -2   0   -0.60    7.70
   8  -2   0    7.20    9.30
   8  -2   0    2.00    3.60
  -8   2   0   -3.60    7.40
   8  -3   0    3.90    4.70
   8  -3   0    7.40    3.30
   8  -3   0   -0.50    3.30
  -8   3   0   14.30    8.40
  -8   3   0   -6.10    6.80
   8  -4   0    3.60    2.50
   8  -4   0    2.10    2.70
   8  -4   0    4.90    2.10
  -8   4   0   -1.70    6.80
  -8   4   0   -5.20    4.90
   9   3   0   18.50    9.80
   9   3   0   -1.50   11.30
   9   3   0   15.80    9.90
   9   3   0   12.70    9.00
  -9  -3   0   17.10    5.40
   9   2   0  347.57  112.89
   9   2   0  416.86  112.39
   9   2   0  362.56  112.29
   9   2   0  315.37  112.49
  -9  -2   0  412.26  111.79
   9   1   0   15.00   15.80
  -9  -1   0   -0.40    4.50
  -9  -1   0    2.80    9.00
   9   0   0   -5.80    5.40
   9   0   0   10.20    7.90
  -9   0   0   10.70    4.90
   9  -1   0    1.40    5.70
   9  -1   0   13.40    8.50
   9  -1   0    3.50   12.70
  -9   1   0   -1.00    7.60
   9  -2   0  257.37   84.49
   9  -2   0  314.37   84.09
   9  -2   0  293.47   83.69
  -9   2   0  237.88   84.19
   9  -3   0   19.80    5.60
   9  -3   0   10.50    4.90
   9  -3   0   10.90    7.60
  -9   3   0   13.50    9.10
  10   3   0   -4.10    7.70
  10   3   0    2.20    5.70
  10   3   0    1.50    5.00
  10   3   0    3.10    7.30
 -10  -3   0    4.60    3.20
  10   2   0    3.70    9.80
  10   2   0   23.30    8.00
  10   2   0   13.70    8.80
  10   2   0   16.60   12.90
  10   2   0   15.30   10.60
 -10  -2   0    8.30    5.90
  10   1   0  522.65  156.38
  10   1   0  465.35  155.98
  10   1   0  458.55  156.38
  10   1   0  564.74  156.08
 -10  -1   0  541.15  155.78
 -10  -1   0  561.04  155.78
  10   0   0  170.58   51.49
  10   0   0  162.88   51.59
  10   0   0  163.08   51.09
  10   0   0  186.38   51.49
  10   0   0  150.48   51.69
 -10   0   0  153.58   50.89
 -10   0   0  193.58   50.99
  10  -1   0  406.76  135.69
  10  -1   0  461.95  136.19
  10  -1   0  473.85  136.09
  10  -1   0  482.55  136.09
  10  -2   0    5.40    7.90
  10  -2   0   11.90    7.90
  10  -3   0    2.80    4.20
  10  -3   0   -1.00    2.10
 -10   3   0   11.20    7.90
  11   3   0   11.70    6.20
  11   3   0    6.70    9.10
  11   3   0    4.50    5.70
  11   3   0    7.80    5.50
 -11  -3   0   13.40    4.30
 -11  -3   0   17.30    4.60
  11   2   0   -9.60    8.70
  11   2   0   -1.00    7.50
  11   2   0   -2.00    8.90
  11   2   0   -1.00   11.40
  11   2   0   -5.80    8.50
 -11  -2   0    1.40    4.40
 -11  -2   0    1.70    4.00
  11   1   0   60.89   27.40
  11   1   0  101.09   26.90
  11   1   0  100.79   26.80
  11   1   0   46.70   27.60
 -11  -1   0  103.09   26.00
 -11  -1   0   84.09   25.80
  11   0   0   -3.10    9.80
  11   0   0   -0.30    9.30
  11   0   0    4.10    8.30
  11   0   0    4.30    9.20
  11   0   0   -3.10    9.80
 -11   0   0   -0.40    4.80
  11  -1   0   31.40   19.50
  11  -1   0   42.50   19.30
  11  -1   0   59.99   18.20
  11  -1   0   87.69   20.50
  11  -2   0    0.90    7.00
  11  -2   0    3.00    9.60
  11  -3   0    5.90    2.90
  11  -3   0   -0.20    3.90
 -11   3   0   15.10    7.20
  12   3   0   -3.80    7.00
  12   3   0   39.90    7.70
  12   3   0    2.10    7.50
  12   3   0   19.80    6.30
 -12  -3   0   16.50    5.40
  12   2   0    8.90    8.40
  12   2   0    6.30    4.80
  12   2   0    3.00    7.70
  12   2   0   -0.50   10.50
  12   2   0   -2.30    5.50
 -12  -2   0    1.30    4.70
 -12  -2   0    4.40    4.30
  12   1   0  147.59   40.60
  12   1   0  127.09   40.80
  12   1   0  144.69   41.10
 -12  -1   0  116.39   40.30
 -12  -1   0  130.99   40.40
  12   0   0   27.30   15.30
  12   0   0   49.40   15.80
 -12   0   0   38.90   12.80
  12  -1   0  111.69   33.10
  12  -1   0  105.09   32.00
  12  -1   0   98.09   33.40
  12  -2   0   -3.00    6.60
  12  -2   0    5.40    8.60
  12  -3   0   16.30    5.50
 -12   3   0    7.90    7.30
  13   2   0    2.60    5.00
  13   2   0    0.30    8.70
  13   2   0   14.40    6.20
  13   2   0    7.40    5.10
 -13  -2   0   10.60    4.80
 -13  -2   0    4.50    4.40
  13   1   0   12.40    7.30
  13   1   0   10.10    9.90
  13   1   0    6.90    8.50
 -13  -1   0    2.20    5.40
 -13  -1   0    8.80    5.60
  13   0   0   -1.70    7.10
  13   0   0    4.90    6.50
 -13   0   0   -9.70   13.10
  13  -1   0    2.10   11.20
  13  -1   0   22.00    7.90
  13  -2   0   12.90    5.00
  13  -2   0    3.20    6.60
  14   2   0   20.30    6.50
  14   2   0    9.50    5.60
 -14  -2   0    7.30    4.10
  14   1   0    6.00    7.90
  14   1   0   19.70    8.70
  14   1   0   17.40    9.30
 -14  -1   0    3.80    4.80
  14   0   0   11.50    9.00
  14   0   0    5.70    9.10
 -14   0   0   -9.90   11.00
  14  -1   0    6.10    5.30
  14  -1   0    2.80    9.30
  14  -2   0    7.80    7.00
  14  -2   0    8.10    4.00
  15   1   0  133.99   38.80
 -15  -1   0  118.69   39.10
  15   0   0    2.20    4.90
  15   0   0   -3.40    4.70
  15  -1   0   51.29   16.60
  16   0   0   -0.70    3.90
  16   0   0    1.10    5.70
  15  -1   1   20.90    8.40
 -15   0  -1    6.90    8.40
  15   0   1    5.20    6.90
 -15  -1  -1    1.60    8.80
  15   1   1    7.60    6.70
  15   1   1   19.20    7.10
  14  -2   1   16.40    6.80
  14  -2   1    3.00    4.70
  14  -1   1   35.20   13.50
 -14   0  -1    6.20    7.60
  14   0   1   -6.40    8.50
  14   0   1   -2.10    8.10
 -14  -1  -1   83.99   24.70
 -14  -1  -1   60.89   23.20
  14   1   1   90.39   24.10
 -14  -2  -1   32.10    6.70
  14   2   1   16.50    7.90
  14   2   1    7.10    7.20
  13  -2   1   -1.50    5.30
  13  -2   1    4.70    4.00
  13  -1   1   14.20    7.60
  13  -1   1   18.60    7.60
  13  -1   1   19.10   11.50
 -13   0  -1  174.68   59.99
  13   0   1  201.48   58.69
 -13  -1  -1   15.30    6.60
 -13  -1  -1   22.10    6.40
  13   1   1    2.30   10.90
  13   1   1   12.00    7.80
  13   1   1   20.30   10.70
  13   1   1    1.90    9.10
 -13  -2  -1    0.20    4.00
 -13  -2  -1    3.00    2.70
  13   2   1    3.20    8.10
  13   2   1   -0.80    5.00
 -12   3  -1    9.00    5.50
  12  -3   1    0.50    4.10
  12  -2   1    1.90    6.10
  12  -2   1   -3.50    4.40
  12  -1   1   69.69   18.50
  12  -1   1   40.30   18.60
  12  -1   1   50.49   17.70
 -12   0  -1    0.90    6.30
 -12   0  -1   12.70   13.30
  12   0   1    2.40   10.10
  12   0   1   -9.20    9.50
 -12  -1  -1   95.89   25.40
 -12  -1  -1   85.89   25.50
  12   1   1   74.89   27.20
  12   1   1   85.49   26.60
  12   1   1   54.39   26.40
  12   1   1   84.79   26.30
 -12  -2  -1    4.00    3.00
 -12  -2  -1   -2.50    4.40
  12   2   1    1.30    6.40
  12   2   1   -6.00    7.40
  12   2   1   -7.10    9.50
  12   2   1    8.20    8.10
  12   2   1    2.10    6.80
 -12  -3  -1    7.80    3.20
  12   3   1   -3.90    5.60
  12   3   1    6.40    4.90
  12   3   1    7.00    3.50
  12   3   1    8.70    4.80
 -11   3  -1    1.50    9.00
  11  -3   1   -1.00    3.20
  11  -3   1    3.90    3.70
  11  -2   1   42.70   18.10
  11  -2   1   69.59   19.50
  11  -1   1  440.86  131.09
  11  -1   1  417.86  131.29
  11  -1   1  445.06  130.79
 -11   0  -1   71.39   24.70
  11   0   1   83.89   25.90
  11   0   1   84.09   26.60
  11   0   1   90.99   25.40
  11   0   1   71.79   26.80
 -11  -1  -1  732.93  198.08
 -11  -1  -1  579.34  198.08
  11   1   1  677.43  198.28
  11   1   1  705.63  198.68
  11   1   1  647.34  198.58
  11   1   1  617.24  198.28
 -11  -2  -1   62.89   18.80
 -11  -2  -1   50.69   18.60
  11   2   1   31.40   19.50
  11   2   1   69.29   19.30
  11   2   1   70.89   20.80
  11   2   1   72.39   19.70
  11   2   1   63.79   19.50
 -11  -3  -1    6.80    3.30
 -11  -3  -1    7.00    3.00
  11   3   1   -7.50    5.50
  11   3   1    6.90    5.80
  11   3   1    6.20    4.40
  11   3   1   -1.50    4.50
 -10   3  -1   -1.00   10.00
  10  -3   1    0.30    2.60
  10  -3   1   -0.40    4.10
  10  -2   1  128.69   34.60
  10  -2   1   92.79   35.40
 -10   1  -1  310.97   86.99
  10  -1   1  307.97   86.39
  10  -1   1  300.17   86.09
  10  -1   1  240.98   85.59
 -10   0  -1    3.50    7.50
 -10   0  -1   -2.10    4.90
  10   0   1   -1.00    5.60
  10   0   1    2.70   10.00
  10   0   1   -4.90    8.40
  10   0   1   -5.00    9.00
 -10  -1  -1  423.06  119.89
 -10  -1  -1  379.56  119.79
  10   1   1  417.66  120.09
  10   1   1  372.56  120.49
  10   1   1  445.06  120.19
  10   1   1  351.86  120.59
  10   1   1  404.86  120.29
 -10  -2  -1  154.88   43.70
  10   2   1  154.88   44.50
  10   2   1  155.28   44.50
  10   2   1  112.89   44.30
  10   2   1  177.48   44.30
  10   2   1   93.89   45.40
 -10  -3  -1   -1.00    3.00
  10   3   1   -2.50    9.20
  10   3   1    4.40    7.20
  10   3   1    1.00    5.10
  10   3   1    3.10    6.80
  -9   3  -1   -3.90    7.90
   9  -3   1   10.90    3.70
   9  -3   1   10.00    7.00
   9  -2   1   23.00   12.20
   9  -2   1   24.00   13.50
   9  -2   1   38.70   14.10
   9  -2   1   32.70    9.90
   9  -1   1  494.25  132.49
   9  -1   1  414.56  132.09
   9  -1   1  407.46  132.19
  -9   0  -1   76.59   24.90
   9   0   1   88.39   26.20
   9   0   1   79.79   24.90
  -9  -1  -1  643.54  171.68
  -9  -1  -1  549.85  171.58
   9   1   1  550.04  172.18
   9   1   1  564.94  171.88
   9   1   1  621.94  171.88
   9   1   1  467.95  172.88
   9   1   1  583.54  172.18
  -9  -2  -1   62.19   18.90
   9   2   1   60.49   19.30
   9   2   1   78.39   19.90
   9   2   1   53.79   20.90
   9   2   1   36.80   22.10
   9   2   1   60.29   20.40
  -9  -3  -1   15.40    5.80
   9   3   1   21.00    9.70
   9   3   1   17.90    7.60
   9   3   1    9.10    9.40
   9   3   1   16.80    9.20
  -8   4  -1   -1.80    6.60
  -8   4  -1    3.50    3.20
   8  -4   1    0.60    3.10
   8  -4   1    3.20    1.70
   8  -4   1    0.40    2.30
  -8   3  -1   -7.80    8.80
  -8   3  -1   -0.90    6.80
  -8   3  -1   12.20    8.00
   8  -3   1    9.00    3.10
   8  -3   1    3.20    3.30
   8  -3   1  -11.90    6.30
   8  -2   1    4.10    9.80
   8  -2   1    7.90    9.30
   8  -2   1   10.20    4.40
   8  -2   1   10.80    4.40
   8  -2   1    4.60    5.60
  -8   1  -1    5.30   11.80
   8  -1   1   11.70    7.00
   8  -1   1   23.50    9.30
  -8   0  -1   -7.90    4.30
  -8   0  -1   -1.10    6.90
   8   0   1   -1.20    4.90
   8   0   1   -2.20    6.80
  -8  -1  -1   -6.00    8.60
  -8  -1  -1    9.10    4.40
   8   1   1    6.00   10.50
  -8  -2  -1   16.40    6.00
   8   2   1   26.10   12.80
   8   2   1   12.40   10.10
   8   2   1   18.00    8.00
   8   2   1    8.60    9.30
   8   2   1    9.70    9.40
   8   3   1   15.30    7.50
   8   3   1   11.90    9.60
   8   3   1   10.60   11.40
   8   3   1   14.70    7.40
   8   4   1    5.00    3.50
   8   4   1    2.40    4.60
   8   4   1    2.30    5.00
  -7   4  -1   -3.10    5.40
  -7   4  -1    0.60    4.20
   7  -4   1    3.20    1.70
   7  -4   1   -4.30    5.40
   7  -4   1    0.40    2.40
  -7   3  -1   20.00   13.30
  -7   3  -1    8.00   12.40
  -7   3  -1    1.20   11.00
   7  -3   1   31.00    8.20
   7  -3   1   22.20    9.90
   7  -3   1   33.50    8.40
  -7   2  -1  119.49   45.70
   7  -2   1  151.68   44.80
   7  -2   1  164.98   45.90
   7  -2   1  155.68   45.80
   7  -2   1  150.48   44.90
  -7   1  -1   56.89   22.10
   7  -1   1   53.89   19.70
   7  -1   1   76.49   20.40
  -7   0  -1   12.40    9.70
   7   0   1   19.10    9.70
   7   0   1   30.70   11.10
   7   0   1   25.80    8.60
  -7  -1  -1   84.19   22.10
  -7  -1  -1   58.69   20.00
   7   1   1   70.69   22.30
   7   2   1  220.18   61.89
   7   2   1  178.88   61.59
   7   2   1  189.08   60.89
   7   2   1  199.98   60.69
   7   2   1  219.38   60.99
   7   3   1   35.50   11.30
   7   3   1   20.30   10.50
   7   3   1    7.90   12.00
   7   3   1   18.30   10.90
   7   4   1    2.40    5.70
   7   4   1    7.90    5.80
   7   4   1    1.50    3.70
  -6   4  -1   -1.00    9.00
  -6   4  -1   11.10    7.20
   6  -4   1   15.80    4.80
   6  -4   1   15.50    5.00
  -6   3  -1   -0.20   10.70
  -6   3  -1   14.70    9.20
  -6   3  -1   -1.80    8.30
   6  -3   1    7.80    7.00
   6  -3   1    9.90    4.80
   6  -3   1   16.90    4.70
  -6   2  -1   94.89   21.80
   6  -2   1   53.69   15.70
   6  -2   1   50.99   17.00
   6  -2   1   26.10   17.50
  -6   1  -1  247.98   76.29
   6  -1   1  275.67   75.59
   6  -1   1  229.38   75.29
  -6   0  -1   -1.20    6.70
   6   0   1    5.20    6.40
   6   0   1    4.10    4.70
   6   0   1    7.40    6.20
  -6  -1  -1  271.07   80.99
   6   1   1  263.67   80.99
  -6  -2  -1   45.00   16.90
   6   3   1   16.70   11.30
   6   3   1   14.80   10.30
   6   3   1   18.90    7.80
   6   3   1    5.20   10.00
   6   4   1   14.50    6.00
   6   4   1   16.90    7.40
   6   4   1    9.10    7.40
  -5   4  -1    5.10    8.70
  -5   4  -1    4.80    6.10
  -5   4  -1    5.90    4.40
   5  -4   1    3.20    2.80
   5  -4   1   -0.40    1.90
  -5   3  -1   12.70   10.10
  -5   3  -1    7.00    7.70
  -5   3  -1   10.60    7.60
  -5   3  -1    6.80    8.00
   5  -3   1    2.70    3.80
   5  -3   1    4.90    3.50
  -5   2  -1    8.80   12.30
   5  -2   1   -2.60    6.60
   5  -2   1    1.40    8.60
   5  -2   1    6.10    3.10
  -5   1  -1  933.71  268.67
   5  -1   1  865.61  268.17
   5  -1   1  893.81  268.27
   5   0   1   67.39   21.60
   5   0   1   79.69   22.60
   5   0   1   67.99   21.90
  -5  -1  -1  850.31  259.57
   5   1   1  879.91  259.67
  -5  -2  -1   -5.60    8.20
   5   3   1    1.40    9.00
   5   3   1    6.70    8.40
   5   3   1    4.60    9.00
   5   4   1   -1.70    6.40
   5   4   1    1.90    4.50
   5   4   1    4.50    7.00
  -4   4  -1    1.80    6.60
  -4   4  -1    5.50    6.40
  -4   4  -1    1.10    6.20
  -4   4  -1    4.00    7.30
   4  -4   1    0.50    2.00
   4  -4   1   -1.80    2.80
  -4   3  -1   -4.20    9.60
  -4   3  -1   -6.30    7.70
  -4   3  -1    9.40    7.60
  -4   3  -1    4.20   10.20
   4  -3   1    5.30    3.40
   4  -3   1   -4.60    9.60
  -4   2  -1    9.50   11.10
   4  -2   1    8.50    7.50
   4  -2   1    6.60    3.40
   4  -2   1    7.10    8.70
  -4   1  -1   52.19   18.60
   4  -1   1   64.39   17.80
   4  -1   1   44.80   16.60
   4   0   1    1.00    5.20
   4   0   1    2.00    4.50
   4   0   1    5.10    4.70
   4   1   1   53.39   18.60
  -4  -2  -1   23.60   12.50
   4   3   1   19.50    8.70
   4   3   1    9.20    9.40
   4   3   1    6.00    9.80
   4   3   1    8.00    7.00
   4   4   1   -2.50    7.00
   4   4   1    3.20    5.00
   4   4   1    1.30    7.00
  -3   4  -1    1.60    9.20
  -3   4  -1   -3.00    6.30
  -3   4  -1    5.00    4.90
  -3   4  -1   -0.70    7.60
   3  -4   1    2.30    2.90
   3  -4   1    3.30    2.80
  -3   3  -1   38.90   20.30
  -3   3  -1   62.99   18.80
  -3   3  -1   42.90   19.40
  -3   3  -1   59.09   20.50
   3  -3   1   74.79   18.20
   3  -3   1   49.20   20.80
  -3   2  -1   84.39   28.30
   3  -2   1   77.19   27.00
   3  -2   1   91.79   27.10
  -3   1  -1  110.49   32.70
   3  -1   1   99.29   31.50
   3  -1   1  102.99   31.70
   3   0   1  776.02  254.57
   3   0   1  941.81  254.57
   3   0   1  838.02  254.47
   3   1   1   94.29   29.80
  -3  -2  -1  104.29   32.80
   3   3   1   44.80   17.70
   3   3   1   67.59   18.90
   3   3   1   41.30   18.70
   3   3   1   65.39   18.00
   3   4   1   -0.60    5.30
   3   4   1   -3.60    6.80
   3   4   1   14.10    7.80
  -2   4  -1    1.20    6.10
  -2   4  -1    5.50    6.80
  -2   4  -1    5.00    8.00
  -2   4  -1   -2.60    8.90
   2  -4   1    2.70    2.80
  -2   3  -1    2.90    9.50
  -2   3  -1   -6.30    8.60
  -2   3  -1    3.50    7.40
  -2   3  -1    9.90    7.70
   2  -3   1    7.30    3.20
   2  -3   1    9.00   10.00
  -2   2  -1  124.19   37.00
   2  -2   1  108.59   36.10
   2  -2   1  122.19   36.50
  -2   1  -1 2639.64  818.92
  -2   1  -1 2759.42  819.02
   2  -1   1 2833.12  818.82
   2  -1   1 2708.83  818.82
   2   0   1    1.20    4.90
   2   0   1   -2.10    2.90
   2   1   1 2799.52  884.21
   2   1   1 3105.39  884.31
  -2  -2  -1  141.19   45.00
   2   2   1  148.59   44.70
   2   3   1    1.70    8.20
   2   3   1    3.80    8.90
   2   3   1    8.10    6.60
   2   4   1    1.00    5.10
   2   4   1    0.80    5.60
   2   4   1    1.40    5.50
  -1   4  -1   35.40   14.80
  -1   4  -1   17.70   13.70
  -1   4  -1   25.50   13.10
  -1   4  -1   43.80   14.30
   1  -4   1   48.00   11.60
  -1   3  -1  516.45  152.68
  -1   3  -1  477.25  152.88
  -1   3  -1  600.04  152.78
  -1   3  -1  527.35  152.98
   1  -3   1  400.36  152.88
  -1   2  -1  -13.90    7.60
   1  -2   1   10.50    7.20
   1  -2   1    5.10    8.50
  -1   1  -1 1551.84  437.76
  -1   1  -1 1442.66  437.56
  -1   1  -1 1478.05  437.56
   1  -1   1 1446.06  437.56
   1  -1   1 1416.16  437.46
   1  -1   1 1425.96  437.36
   1   0   1 4165.78 1250.97
   1   0   1 4191.18 1250.87
   1   1   1 1580.84  460.85
   1   1   1 1496.05  460.65
   1   1   1 1538.15  460.75
  -1  -2  -1    2.70    6.20
   1   2   1   -2.20    9.20
   1   2   1    4.70    9.60
  -1  -3  -1  497.55  149.79
   1   3   1  457.75  149.49
   1   3   1  529.45  149.49
   1   3   1  474.15  149.69
   1   3   1  528.15  149.69
   1   4   1   18.00   10.20
   1   4   1    9.90    7.60
   1   4   1   39.20    8.70
   1   4   1   12.80    7.90
   0   4  -1   13.50    7.20
   0   4  -1  -10.80    8.30
   0   4  -1   -3.60    7.30
   0   4  -1   -3.50    6.70
   0  -4   1   11.90    3.10
   0   3  -1  110.79   27.20
   0   3  -1   86.79   25.80
   0   3  -1   47.70   26.10
   0   3  -1   98.19   26.00
   0  -3   1   66.79   27.20
   0   2  -1  254.47   72.09
   0  -2   1  215.28   71.69
   0  -2   1  245.68   71.79
   0   1  -1  689.13  205.38
   0   1  -1  686.53  205.38
   0  -1   1  680.23  205.38
   0   0   1   -1.60    1.40
   0   0   1    0.40    1.60
   0   1   1  717.43  224.48
   0   1   1  756.52  224.48
   0   1   1  771.92  224.58
   0  -2  -1  223.98   70.79
   0   2   1  226.48   71.19
   0   2   1  259.37   71.29
   0   3   1  112.99   29.90
   0   3   1   94.09   30.60
   0   3   1   79.99   30.00
   0   3   1   95.49   30.20
   0   4   1    5.60    8.60
   0   4   1    3.40    6.40
   0   4   1    6.20    4.50
   0   4   1    1.40    7.50
   1   4  -1    9.80    8.90
   1   4  -1  -12.30    7.80
   1   4  -1    5.50    6.50
   1   4  -1   -3.00    4.30
   1   3  -1    5.30    6.80
   1   3  -1    0.40    5.80
   1   3  -1    3.10    9.30
   1   3  -1    1.70    8.10
  -1  -3   1    4.90   10.40
   1   2  -1  756.22  236.18
  -1  -2   1  819.82  236.08
   1   1  -1 2626.64  757.82
   1   1  -1 2390.46  757.72
  -1  -1   1 2575.54  757.72
   1   0  -1  175.78   53.19
  -1   0   1  177.58   53.29
  -1   0   1  179.48   53.19
   1  -1  -1 2545.05  756.92
  -1   1   1 2427.16  757.02
  -1   1   1 2412.56  756.92
  -1   1   1 2730.13  757.12
   1  -2  -1  849.81  250.37
   1  -2  -1  871.71  250.47
  -1   2   1  795.52  250.57
  -1   2   1  823.72  250.57
  -1   3   1    0.20    7.20
  -1   3   1    4.90    8.90
  -1   3   1   10.80    7.80
  -1   3   1   16.30    7.50
  -1   4   1    2.00    4.60
  -1   4   1    4.20    6.20
  -1   4   1    8.10    7.80
  -1   4   1   -6.30    6.30
   2   4  -1   40.00   14.80
   2   4  -1   44.50   13.40
   2   4  -1   25.40   14.30
   2   3  -1   18.70   12.00
   2   3  -1   36.50   13.10
   2   3  -1   28.40   10.70
   2   3  -1   26.80   11.80
  -2  -3   1   22.50   13.50
   2   2  -1   17.10    7.30
  -2  -2   1    4.80    7.40
   2   1  -1   89.89   29.20
  -2  -1   1  107.99   29.70
   2   0  -1   -0.80    2.40
  -2   0   1   -3.60    3.80
   2  -1  -1   98.59   31.20
  -2   1   1   98.39   31.90
  -2   1   1  116.79   32.50
   2  -2  -1    3.70    7.50
   2  -2  -1    3.10    7.40
  -2   2   1    8.10    7.50
  -2   2   1   -2.00    8.90
  -2   3   1   32.90   10.80
  -2   3   1   30.90    9.70
  -2   3   1   14.20   10.70
  -2   3   1   14.90   12.00
  -2   3   1   24.70   12.00
   2  -4  -1   77.99   23.10
  -2   4   1   70.99   24.20
   3   4  -1    2.20    4.40
   3   4  -1    9.40    6.50
   3   4  -1    3.20    7.90
   3   3  -1   12.40    8.30
   3   3  -1    9.50   10.50
   3   3  -1   16.20    9.00
   3   3  -1   29.80    9.10
  -3  -2   1  370.56  111.79
   3   1  -1 1437.86  428.56
  -3  -1   1 1423.16  428.46
   3   0  -1  861.11  263.77
   3   0  -1  874.71  263.67
  -3   0   1  907.61  263.77
   3  -1  -1 1507.55  443.56
   3  -1  -1 1469.35  443.46
  -3   1   1 1430.56  443.76
  -3   1   1 1513.85  443.76
   3  -2  -1  366.26  103.09
   3  -2  -1  351.66  102.99
  -3   2   1  312.97  103.49
  -3   2   1  337.07  103.49
   3  -3  -1   13.00    5.70
  -3   3   1   24.90    7.80
  -3   3   1   19.70    9.20
  -3   3   1   17.10   10.60
   3  -4  -1    1.40    2.60
  -3   4   1   -5.00    8.70
  -3   4   1    2.90    5.10
  -3   4   1    6.10    4.90
   4   4  -1   33.40    9.80
   4   4  -1   14.70    8.10
   4   4  -1   13.50    8.10
   4   3  -1   69.29   27.80
   4   3  -1   88.89   27.40
   4   3  -1   96.29   26.70
   4   3  -1   80.19   26.50
  -4  -2   1 1573.64  471.65
   4   1  -1   99.49   31.30
  -4  -1   1   99.89   31.10
   4   0  -1   -2.50    4.90
   4   0  -1    3.70    4.70
   4   0  -1    4.60    4.00
  -4   0   1    3.00    6.20
   4  -1  -1  103.39   32.50
   4  -1  -1  107.49   32.40
  -4   1   1  104.09   34.10
  -4   1   1  112.19   33.60
   4  -2  -1 1308.87  409.76
   4  -2  -1 1412.76  409.76
  -4   2   1 1439.46  410.26
  -4   2   1 1324.37  410.06
   4  -3  -1   98.49   25.60
  -4   3   1   57.09   26.70
  -4   3   1   91.09   27.70
  -4   3   1   80.79   26.80
   4  -4  -1   20.30    6.30
   4  -4  -1   12.10    6.30
  -4   4   1   23.80    8.10
  -4   4   1   17.40    8.90
  -4   4   1   23.50    7.80
   5   4  -1    9.60    7.90
   5   4  -1    4.30    5.20
   5   4  -1    1.30    4.20
   5   3  -1    9.00   10.30
   5   3  -1    1.00    9.60
   5   3  -1    5.10    8.60
   5   3  -1   -0.50    6.30
  -5  -2   1  122.69   38.50
   5   1  -1  144.09   45.80
  -5  -1   1  154.88   45.80
   5   0  -1 1200.08  352.26
   5   0  -1 1222.08  352.16
   5   0  -1 1067.39  352.26
  -5   0   1 1218.68  352.26
   5  -1  -1  147.79   44.20
   5  -1  -1  143.99   44.10
  -5   1   1  142.99   45.70
   5  -2  -1   90.09   27.40
   5  -2  -1   89.39   27.10
   5  -2  -1   81.49   26.10
  -5   2   1  103.09   29.40
   5  -3  -1    0.90    3.90
  -5   3   1    4.90    7.80
  -5   3   1   -4.30   10.00
  -5   3   1   -5.30    7.80
   5  -4  -1    7.40    3.00
   5  -4  -1    5.40    2.80
  -5   4   1    1.40    4.90
  -5   4   1   -0.80    8.00
  -5   4   1   -4.70    6.20
   6   4  -1    0.20    7.90
   6   4  -1   14.20    6.10
   6   4  -1   13.40    7.20
   6   3  -1   14.40    9.00
   6   3  -1    2.70    9.70
   6   3  -1    2.00   10.40
  -6  -2   1    9.40    9.40
   6   1  -1   32.90   11.10
  -6  -1   1   12.30   10.30
   6   0  -1    1.90    5.40
   6   0  -1    0.20    6.40
   6   0  -1    2.40    4.60
  -6   0   1    7.60    6.00
   6  -1  -1   23.50    8.20
   6  -1  -1   14.70    7.80
  -6   1   1   22.80   11.60
   6  -2  -1    9.20    7.80
   6  -2  -1   12.20    5.10
   6  -2  -1   14.20    7.70
  -6   2   1    7.40   13.10
   6  -3  -1   14.10    5.30
   6  -3  -1   11.70    5.50
  -6   3   1   14.10    8.90
  -6   3   1   15.90   11.90
  -6   3   1   18.20    7.50
   6  -4  -1    8.30    6.60
   6  -4  -1   22.20    5.60
   6  -4  -1   13.20    5.40
  -6   4   1   12.30    7.60
  -6   4   1   23.00    6.80
  -6   4   1   12.90    8.00
   7   4  -1   20.10    7.00
   7   4  -1   -2.40    7.20
   7   4  -1   15.20    7.30
   7   3  -1   19.20   11.70
   7   3  -1   20.10   11.90
   7   3  -1   21.80   10.80
  -7  -2   1   53.69   19.50
  -7  -1   1   73.19   24.00
   7   0  -1    9.10    7.80
   7   0  -1    8.40    5.60
   7   0  -1   10.80    6.70
  -7   0   1    8.70    8.60
   7  -1  -1   47.50   18.90
   7  -1  -1   64.49   19.10
  -7   1   1   62.59   20.70
   7  -2  -1   45.90   19.20
   7  -2  -1   64.19   18.70
  -7   2   1  101.29   24.40
   7  -3  -1   26.60    6.70
   7  -3  -1   14.90    6.80
  -7   3   1    4.00    9.20
  -7   3   1   26.10    9.90
  -7   3   1   13.90   12.60
   7  -4  -1   17.00    5.30
   7  -4  -1   21.20    5.10
   7  -4  -1   12.10    6.40
  -7   4   1    9.20    7.10
  -7   4   1    1.10    9.40
  -7   4   1    8.40    7.10
   8   4  -1    2.20    3.80
   8   4  -1   -0.70    3.80
   8   4  -1   -6.80    5.30
   8   3  -1   22.80    9.20
   8   3  -1   19.10   10.30
   8   3  -1   28.90   10.10
   8   3  -1   15.70   11.00
  -8  -3   1   13.70    6.20
   8   2  -1  365.76  106.19
   8   2  -1  360.46  105.99
   8   2  -1  340.37  105.89
   8   2  -1  397.76  106.09
  -8  -2   1  317.57  105.39
  -8  -1   1   29.90    9.40
  -8  -1   1   20.80   12.40
   8   0  -1    0.90    4.90
   8   0  -1   -5.70    6.40
  -8   0   1   -8.30    7.90
   8  -1  -1   34.10   11.30
   8  -1  -1   23.80   11.50
  -8   1   1   44.90   14.70
   8  -2  -1  287.27   83.99
   8  -2  -1  272.67   83.29
   8  -2  -1  297.07   83.19
  -8   2   1  243.28   83.69
   8  -3  -1   16.10    7.30
   8  -3  -1   27.20    7.30
  -8   3   1   21.20   10.70
  -8   3   1   18.20    9.70
   8  -4  -1   -0.40    2.00
   8  -4  -1    0.40    3.90
  -8   4   1    1.90    4.10
  -8   4   1   -9.70    7.00
   9   3  -1   16.10   10.50
   9   3  -1    0.20    9.30
   9   3  -1    4.60    8.00
   9   3  -1    3.40    8.90
  -9  -3   1    3.00    3.40
   9   2  -1   -7.00   11.00
   9   2  -1   15.90    9.90
   9   2  -1   20.10    9.00
   9   2  -1   21.90    9.90
  -9  -2   1   11.60    5.20
  -9  -1   1  139.99   42.10
  -9  -1   1  135.39   43.60
   9   0  -1   17.90    7.00
   9   0  -1    5.20    8.40
  -9   0   1   13.80    6.10
   9  -1  -1  112.49   34.10
   9  -1  -1  116.59   34.40
  -9   1   1   96.99   35.60
   9  -2  -1    6.40   10.10
   9  -2  -1   12.40    4.30
   9  -2  -1    8.50    3.90
  -9   2   1   -1.00    8.10
   9  -3  -1    7.50    4.70
   9  -3  -1    1.70    3.10
   9  -3  -1   -1.40    2.90
  -9   3   1    4.50    7.90
  10   3  -1   -1.20    5.80
  10   3  -1    7.30    8.70
  10   3  -1   -1.80    4.90
  10   3  -1    3.30    7.00
 -10  -3   1    0.50    3.20
  10   2  -1    6.40    9.20
  10   2  -1    1.70    9.00
  10   2  -1   14.10    9.30
  10   2  -1    8.70   11.10
  10   2  -1   -3.60    7.60
 -10  -2   1   -3.30    4.20
  10   1  -1  106.09   30.10
  10   1  -1   67.39   31.20
  10   1  -1  107.29   30.60
  10   1  -1   97.09   31.50
 -10  -1   1   94.19   29.80
 -10  -1   1  103.39   29.80
  10   0  -1    7.20    6.20
  10   0  -1   15.00    8.80
  10   0  -1   -3.10   11.30
  10  -1  -1   96.29   28.30
  10  -1  -1   84.49   28.50
  10  -1  -1   84.99   28.30
  10  -2  -1   -9.80    6.50
  10  -2  -1    9.80    9.80
  10  -2  -1   -1.10    2.40
 -10   2   1    4.50    7.90
  10  -3  -1    1.40    1.80
  10  -3  -1   -1.60    6.10
  10  -3  -1    9.50    6.90
 -10   3   1    3.40    7.70
  11   3  -1    2.00    5.40
  11   3  -1   -1.40    5.40
  11   3  -1    3.60    6.30
  11   3  -1   -2.60    6.00
 -11  -3   1    3.80    3.10
 -11  -3   1    1.70    2.40
  11   2  -1    5.70    5.80
  11   2  -1   23.10    9.90
  11   2  -1   12.30    8.70
  11   2  -1   -7.80    9.20
  11   2  -1    5.80    7.10
 -11  -2   1   15.60    5.10
 -11  -2   1    6.20    5.40
  11   1  -1  161.48   42.30
  11   1  -1  132.39   42.20
  11   1  -1  149.29   42.80
  11   1  -1  133.89   42.90
 -11  -1   1  106.59   41.60
 -11  -1   1  142.99   41.60
  11   0  -1   36.20   24.30
  11   0  -1   74.79   24.70
  11   0  -1  101.89   25.60
  11   0  -1   95.49   24.40
 -11   0   1   80.89   23.90
  11  -1  -1   77.19   28.60
  11  -1  -1  116.19   30.10
  11  -1  -1   88.89   29.80
  11  -1  -1  101.79   29.60
  11  -2  -1    8.10    5.30
  11  -2  -1    1.70    7.00
  11  -3  -1   -2.40    5.30
  11  -3  -1   -2.80    3.30
  11  -3  -1   -4.00    5.90
 -11   3   1    7.90    7.00
  12   3  -1   15.60    6.00
  12   3  -1    3.40    6.00
  12   3  -1   12.00    6.70
  12   3  -1   -0.70    8.00
 -12  -3   1   28.30    5.30
  12   2  -1    5.90    7.20
  12   2  -1    2.30   10.90
  12   2  -1    0.20    8.20
  12   2  -1   12.20    6.60
  12   2  -1   10.90    6.50
 -12  -2   1    8.80    5.30
 -12  -2   1    6.70    4.90
  12   1  -1   61.89   29.00
  12   1  -1   99.09   29.00
  12   1  -1   62.89   29.20
  12   1  -1   96.89   30.10
 -12  -1   1   94.79   28.50
 -12  -1   1  129.89   28.50
  12   0  -1    2.00    9.90
  12   0  -1    7.30    8.20
  12   0  -1   -1.70    9.10
  12   0  -1    3.20    9.40
 -12   0   1   -2.80    4.30
  12  -1  -1   45.80   21.10
  12  -1  -1   57.79   21.90
  12  -1  -1   76.09   19.90
  12  -2  -1    1.80    6.50
  12  -2  -1   -0.10    6.60
  12  -3  -1    2.60    5.80
  12  -3  -1    5.80    5.40
 -12   3   1   18.50    6.60
  13   2  -1    4.40    4.30
  13   2  -1    2.40    5.20
  13   2  -1  -10.20    9.00
  13   2  -1    9.90    7.20
  13   2  -1    5.20    7.80
 -13  -2   1    2.00    3.10
 -13  -2   1    7.10    4.70
  13   1  -1  305.97   76.29
  13   1  -1  300.27   76.49
  13   1  -1  219.08   75.89
 -13  -1   1  234.08   75.69
 -13  -1   1  209.78   75.69
  13   0  -1 1221.58  326.07
  13   0  -1  942.41  326.07
  13   0  -1 1164.38  326.17
 -13   0   1 1007.00  326.47
  13  -1  -1  175.58   60.79
  13  -1  -1  224.18   60.79
  13  -2  -1   -0.10    6.00
  13  -2  -1   -1.50    5.50
  14   2  -1   10.20    7.00
  14   2  -1    3.50    5.40
 -14  -2   1    6.00    3.60
 -14  -2   1    3.30    3.80
  14   1  -1   17.30   10.90
  14   1  -1   12.30   10.50
  14   1  -1   33.40   10.00
 -14  -1   1   19.80    7.50
  14   0  -1   -3.00    8.50
  14   0  -1  -10.10    9.00
  14  -1  -1   29.70   10.60
  14  -1  -1   17.20   10.80
  14  -2  -1    7.10    5.50
  14  -2  -1    0.40    4.80
  15   1  -1   37.90   18.10
  15   1  -1   67.99   18.10
 -15  -1   1   71.39   18.90
  15   0  -1  117.59   35.70
  15   0  -1  114.49   35.70
  15  -1  -1   12.40   11.30
  15  -1  -1   36.20   10.20
  16   1  -1   27.80    9.60
 -16  -1   1   17.30   11.90
  16   0  -1   -2.30    6.20
  16   0  -1    2.80    6.20
  16  -1  -1   41.50   13.50
  15  -1   2    4.80    4.50
 -15   0  -2    8.10    7.20
  15   0   2    0.10    4.60
  15   0   2    2.20    5.50
 -15  -1  -2    9.10    5.80
  14  -1   2    5.10    6.00
 -14   0  -2   19.20   16.60
  14   0   2   36.90   14.30
  14   0   2   55.19   14.10
 -14  -1  -2    8.80    7.20
 -14  -1  -2    1.60    3.10
  14   1   2   -0.70    4.70
  14   1   2    1.90    6.90
  13  -2   2   36.90   12.90
  13  -2   2   41.60   12.40
 -13   1  -2    1.70   11.30
  13  -1   2    0.40    3.80
  13  -1   2    8.70    6.80
 -13   0  -2   -6.10   12.40
  13   0   2    2.30    6.60
  13   0   2    3.80    8.80
 -13  -1  -2   -0.80    4.30
  13   1   2   -6.90    7.10
  13   1   2    2.20    5.50
  13   1   2   -4.10    8.10
  13   1   2    5.70    6.50
 -13  -2  -2  114.49   32.30
 -13  -2  -2  100.89   32.20
  13   2   2  107.19   32.90
  12  -2   2   34.50   15.30
  12  -2   2   45.10   13.40
 -12   1  -2    3.00   14.40
  12  -1   2   33.60   13.60
  12  -1   2   28.40    9.70
 -12   0  -2   26.10   17.70
  12   0   2   17.80   14.30
  12   0   2   43.80   12.70
 -12  -1  -2   40.20   16.80
 -12  -1  -2   40.50   16.70
  12   1   2   28.30   18.80
  12   1   2   72.59   19.60
  12   1   2   70.69   19.00
  12   1   2   80.29   18.40
 -12  -2  -2   63.29   21.90
 -12  -2  -2   75.49   21.60
  12   2   2   73.09   22.70
  12   2   2   52.09   22.30
  12   2   2   84.89   22.40
 -11   3  -2    9.20    8.40
  11  -3   2   -0.40    4.70
  11  -3   2    5.90    3.30
  11  -2   2    6.80    6.50
  11  -2   2   -4.30    6.70
 -11   1  -2   51.69   25.60
  11  -1   2   78.89   22.60
 -11   0  -2   -1.30    4.90
  11   0   2   -4.30   10.50
  11   0   2   14.60   10.30
  11   0   2   -3.20    6.90
 -11  -1  -2  173.28   46.00
 -11  -1  -2  176.28   45.90
  11   1   2  184.38   47.10
  11   1   2  103.89   46.20
  11   1   2  161.18   46.60
  11   1   2  118.49   46.80
  11   1   2  150.38   47.30
 -11  -2  -2    8.80    4.70
 -11  -2  -2    8.40    5.20
  11   2   2   11.40    5.70
  11   2   2    2.40    5.50
  11   2   2    5.40    8.20
  11   2   2    5.20    8.80
  11   2   2    9.30    6.40
 -11  -3  -2   13.00    4.50
  11   3   2   12.90    5.70
  11   3   2    8.40    5.20
  11   3   2   15.70    6.50
  11   3   2    9.40    5.70
 -10   3  -2    9.70    7.00
  10  -3   2    1.60    4.00
  10  -3   2    4.50    3.00
  10  -2   2   99.69   27.10
  10  -2   2   73.89   27.50
 -10   1  -2   18.70   13.30
  10  -1   2    8.50   10.60
  10  -1   2    8.70    7.70
  10  -1   2    8.60    8.40
 -10   0  -2  741.53  193.88
 -10   0  -2  595.74  193.18
  10   0   2  598.34  193.68
  10   0   2  617.74  193.38
  10   0   2  748.43  193.78
  10   0   2  615.54  193.68
 -10  -1  -2   -3.10    6.50
 -10  -1  -2   15.20    6.10
  10   1   2   12.40    8.00
  10   1   2   20.00    9.50
  10   1   2    2.70   10.30
  10   1   2    9.80   10.80
  10   1   2   24.50    8.90
 -10  -2  -2  216.58   65.29
 -10  -2  -2  205.78   65.29
  10   2   2  275.07   65.79
  10   2   2  209.58   65.89
  10   2   2  162.38   66.59
  10   2   2  226.48   65.89
 -10  -3  -2    3.60    3.70
  10   3   2   -2.10    8.80
  10   3   2    3.50    7.00
  10   3   2   11.00    5.00
  10   3   2   14.80    5.30
  -9   3  -2    6.40   10.00
  -9   3  -2    5.60    6.20
   9  -3   2    6.10    4.40
   9  -3   2   -0.40    2.70
   9  -3   2   -2.20    4.10
   9  -2   2  220.38   61.69
   9  -2   2  227.58   60.89
   9  -2   2  192.68   61.39
   9  -2   2  179.58   60.59
  -9   1  -2   77.69   26.90
   9  -1   2  102.59   25.90
   9  -1   2   84.99   25.50
   9  -1   2   63.09   24.20
  -9   0  -2   -2.40    4.80
  -9   0  -2    2.30    5.20
   9   0   2    0.70    8.80
   9   0   2    1.10    9.90
   9   0   2    2.60    7.60
   9   0   2   -5.60    8.40
  -9  -1  -2   98.59   29.40
  -9  -1  -2  112.39   29.60
   9   1   2  102.09   31.10
   9   1   2   87.59   29.60
   9   1   2   81.69   29.80
   9   1   2   94.69   30.90
   9   1   2  107.39   30.30
   9   1   2   92.79   31.10
  -9  -2  -2  265.17   76.39
   9   2   2  210.98   76.89
   9   2   2  288.67   76.99
   9   2   2  291.87   77.09
   9   2   2  212.58   77.69
   9   2   2  257.37   77.39
  -9  -3  -2    7.10    3.30
   9   3   2    7.00    7.60
   9   3   2    3.40   10.30
   9   3   2    1.60    7.60
   9   3   2    2.20    7.30
  -8   3  -2   -0.50    4.60
  -8   3  -2   -1.30   10.60
   8  -3   2   -0.50    2.70
   8  -3   2    1.40    4.60
   8  -2   2   59.99   20.00
   8  -2   2   73.09   21.10
   8  -2   2   86.69   21.50
   8  -2   2   38.70   22.10
  -8   1  -2   66.79   18.70
   8  -1   2   32.80   14.30
   8  -1   2   54.59   16.30
  -8   0  -2   72.09   24.10
   8   0   2   88.89   25.40
  -8  -1  -2   54.19   14.60
  -8  -1  -2   28.90   16.60
   8   1   2   36.30   17.70
  -8  -2  -2   86.89   28.50
   8   2   2   84.89   29.60
   8   2   2   95.09   29.90
   8   2   2  104.39   29.70
   8   2   2  105.29   29.70
   8   3   2   -2.90    8.00
   8   3   2    3.60    7.50
   8   3   2  -12.20    7.80
   8   3   2   -3.80    7.30
  -7   4  -2   -0.10    6.90
  -7   4  -2    0.10    3.90
   7  -4   2   -1.40    1.90
   7  -4   2    1.90    2.50
  -7   3  -2   24.80   12.80
  -7   3  -2   31.30   14.70
   7  -3   2   41.30   10.20
   7  -3   2   39.80   11.10
   7  -3   2   19.00   10.20
   7  -2   2  124.19   35.00
   7  -2   2  107.79   33.50
   7  -2   2  122.79   34.30
   7  -2   2  102.59   33.50
   7  -2   2  112.59   34.60
  -7   1  -2  302.77   99.89
   7  -1   2  380.56   99.19
   7  -1   2  301.77   98.89
  -7   0  -2    2.90    8.60
  -7   0  -2   -9.50    4.10
   7   0   2   12.00    9.00
   7   0   2   -3.00    7.10
   7   0   2   -0.10    4.60
  -7  -1  -2  344.67  106.09
  -7  -1  -2  383.96  106.99
   7   1   2  345.77  106.99
   7   2   2  153.98   41.60
   7   2   2  146.39   42.60
   7   2   2  129.29   41.70
   7   2   2  157.88   41.50
   7   2   2   95.29   41.70
   7   3   2   66.79   17.90
   7   3   2   44.10   18.50
   7   3   2   44.20   18.70
   7   3   2   57.99   20.00
   7   4   2   -0.40    3.70
   7   4   2    4.20    3.50
   7   4   2    0.00    4.30
  -6   4  -2   19.80    9.60
  -6   4  -2   31.70    9.20
   6  -4   2   13.20    6.70
  -6   3  -2  188.98   61.59
  -6   3  -2  217.08   61.19
   6  -3   2  208.18   60.79
   6  -3   2  175.38   60.29
   6  -3   2  222.58   60.39
  -6   2  -2   59.89   23.90
   6  -2   2   71.99   20.20
   6  -2   2   31.90   20.00
   6  -2   2   70.19   19.30
   6  -2   2   59.69   19.10
   6  -2   2   90.39   21.80
   6  -1   2  579.04  174.98
   6  -1   2  587.04  175.08
   6   0   2 1601.74  499.65
   6   0   2 1713.33  499.85
   6   0   2 1693.93  499.95
  -6  -1  -2  563.74  169.58
   6   1   2  563.64  169.58
  -6  -2  -2   86.59   27.60
   6   2   2   64.89   28.10
   6   2   2   93.39   25.90
   6   2   2   80.69   26.40
   6   2   2   83.79   28.70
   6   3   2  154.28   44.80
   6   3   2  137.49   44.80
   6   4   2   66.69   18.10
   6   4   2   47.50   18.40
  -5   4  -2   37.60   22.10
  -5   4  -2   66.79   21.60
   5  -4   2   66.39   20.70
   5  -4   2   79.99   20.60
   5  -4   2   64.49   20.70
  -5   3  -2    7.30    9.90
  -5   3  -2    5.50   11.70
  -5   3  -2   20.60    9.10
   5  -3   2   13.20    5.60
   5  -3   2   26.90    6.40
   5  -3   2   12.00   10.70
   5  -3   2   10.10    7.60
  -5   2  -2   49.70   19.40
   5  -2   2   45.40   14.30
   5  -2   2   48.80   17.10
   5  -2   2   44.50   15.70
   5  -1   2    8.20    7.00
   5  -1   2   17.90    8.20
   5   0   2   -3.90    7.50
   5   0   2   -0.60    5.70
   5   0   2   -4.50    4.70
   5   1   2   29.20   12.80
  -5  -2  -2   46.70   17.60
   5   2   2   51.09   19.20
   5   3   2   22.70    8.60
   5   3   2   20.20    9.80
   5   3   2   16.50   10.20
   5   3   2   13.00   10.70
   5   4   2   29.70   10.70
   5   4   2   27.70   10.70
  -4   4  -2    0.60    5.90
  -4   4  -2    1.00    7.50
  -4   4  -2   11.30    6.60
  -4   4  -2   -5.80    5.70
   4  -4   2   -1.00    2.80
   4  -4   2    4.20    2.90
  -4   3  -2   -1.50    6.70
  -4   3  -2    4.00    5.80
  -4   3  -2   -5.20    9.90
  -4   3  -2    3.30   10.10
   4  -3   2   -3.80    3.00
   4  -3   2   -0.80    9.50
   4  -3   2    9.70    5.60
   4  -3   2   -0.10    3.30
  -4   2  -2   51.29   18.10
   4  -2   2   25.90   14.70
   4  -2   2   43.70   13.20
   4  -2   2   52.89   16.10
   4  -1   2    5.80    6.90
   4  -1   2   -2.90    4.50
   4  -1   2    3.10    5.00
   4   0   2  688.73  208.38
   4   0   2  761.32  208.18
   4   0   2  632.34  208.28
   4   1   2   -0.10    8.20
  -4  -2  -2   55.09   19.60
   4   2   2   60.79   21.40
   4   3   2    1.50    8.70
   4   3   2    9.40    8.90
   4   3   2    6.80    7.70
   4   4   2    1.40    6.30
   4   4   2   -5.20    4.30
  -3   4  -2    3.70    4.80
  -3   4  -2   -4.30    6.40
  -3   4  -2    2.40    5.90
  -3   4  -2   14.70    6.40
   3  -4   2    2.00    2.20
   3  -4   2    2.60    2.90
  -3   3  -2  120.99   42.50
  -3   3  -2  143.19   43.10
  -3   3  -2  140.69   42.40
  -3   3  -2  111.29   42.90
   3  -3   2  154.88   41.60
  -3   2  -2    5.20   12.60
   3  -2   2  -12.30    8.40
   3  -2   2   -1.90    2.30
   3  -2   2   -0.50    7.10
   3  -1   2   58.89   19.70
   3  -1   2   56.79   18.70
   3  -1   2   60.19   18.50
   3   0   2    2.60    4.60
   3   0   2   -1.70    2.90
   3   0   2    5.90    5.40
   3   1   2   77.09   25.00
  -3  -2  -2    6.50    9.70
   3   2   2    6.20   13.00
   3   3   2  172.18   43.50
   3   3   2  145.89   43.30
   3   3   2   94.19   43.60
   3   3   2  151.98   43.70
   3   4   2    0.40    5.00
   3   4   2    3.30    6.90
   3   4   2    5.40    6.90
  -2   4  -2    2.90    7.10
  -2   4  -2   13.50    5.80
  -2   4  -2    3.80    6.70
  -2   4  -2   15.30    7.20
   2  -4   2    6.40    3.90
   2  -4   2   11.60    4.10
  -2   3  -2   17.10   10.40
  -2   3  -2   21.50   10.50
  -2   3  -2   26.20   12.30
  -2   3  -2   10.40   11.90
   2  -3   2   36.10   13.20
   2  -3   2   29.30    8.00
  -2   2  -2    3.10    9.10
   2  -2   2    1.50    7.20
   2  -2   2   14.50    9.30
   2  -1   2 1256.17  372.46
   2  -1   2 1230.48  372.36
   2   0   2  981.10  292.57
   2   0   2  973.00  292.77
   2   1   2 1370.56  398.86
   2   1   2 1290.27  398.76
  -2  -2  -2   13.70    7.70
   2   2   2   -5.30   10.80
   2   2   2   15.80    8.60
   2   3   2   22.40    9.50
   2   3   2   19.80   10.70
   2   3   2   23.20   11.10
   2   4   2    9.90    8.20
   2   4   2    9.60    7.70
   2   4   2   13.50    5.60
  -1   4  -2    8.00    5.30
  -1   4  -2    0.50    8.60
  -1   4  -2    0.40    8.10
  -1   4  -2    8.00    6.60
   1  -4   2    4.80    3.20
  -1   3  -2   36.80   14.60
  -1   3  -2   28.70   11.50
  -1   3  -2   16.90   12.90
  -1   3  -2   29.10   11.60
  -1   3  -2   27.80   11.60
   1  -3   2   32.50    9.50
   1  -3   2   32.00   14.40
  -1   2  -2   70.19   26.20
   1  -2   2   79.09   25.90
   1  -2   2   94.49   26.10
  -1   1  -2  196.48   61.89
  -1   1  -2  215.08   62.39
   1  -1   2  205.48   62.19
   1  -1   2  213.58   61.89
   1  -1   2  205.08   62.09
   1   0   2   -0.10    1.60
   1   0   2    0.40    3.80
   1   1   2  215.58   64.29
   1   1   2  216.48   64.29
   1   1   2  204.18   63.89
  -1  -2  -2   96.49   30.70
  -1  -2  -2  106.99   30.60
   1   2   2   94.09   31.60
   1   2   2   94.09   30.90
   1   2   2   95.29   31.50
   1   3   2   26.00   11.60
   1   3   2   21.20   10.10
   1   3   2   26.20    9.60
   1   3   2   27.40   11.30
   1   4   2   -0.10    7.00
   1   4   2    6.10    4.40
   1   4   2    3.70    3.70
   1   4   2   -1.70    5.50
   0   4  -2    6.40    7.70
   0   4  -2  -10.70    9.20
   0   4  -2    7.90    6.30
   0   4  -2   -0.20    4.80
   0  -4   2    9.00    3.00
   0   3  -2    9.30   14.30
   0   3  -2   58.49   13.30
   0   3  -2   40.00   14.20
   0   3  -2   31.90   12.60
   0   3  -2   37.80   15.50
   0  -3   2   20.60   15.10
   0   2  -2  297.47   89.39
   0  -2   2  312.87   89.29
   0  -2   2  278.17   89.09
   0   1  -2  475.95  136.69
   0   1  -2  459.45  136.49
   0  -1   2  433.36  136.59
   0  -1   2  452.15  136.69
   0   0   2  195.18   61.19
   0   0   2  213.98   61.19
   0   1   2  486.25  153.28
   0   1   2  520.45  153.48
   0   1   2  523.05  153.18
   0  -2  -2  284.47   96.79
   0   2   2  360.86   97.29
   0   2   2  331.57   97.59
   0   3   2   20.90   11.10
   0   3   2   31.50   10.90
   0   3   2   30.80   12.40
   0   3   2   33.30   11.60
   0   4   2    9.10    4.60
   0   4   2   -6.90    7.80
   0   4   2   -4.80    5.40
   1   4  -2    7.00    4.70
   1   4  -2   -3.60    7.00
   1   4  -2    1.50    8.80
   1   4  -2    5.70    9.10
  -1  -4   2    1.20    3.00
   1   3  -2    8.10    6.20
   1   3  -2    2.10    9.70
   1   3  -2   11.10    7.10
   1   3  -2    5.80   10.40
   1   3  -2   -1.40    8.70
  -1  -3   2    1.30   10.80
   1   2  -2   38.80   14.30
   1   1  -2  870.11  259.37
  -1  -1   2  861.31  259.47
   1   0  -2    1.60    1.60
  -1   0   2    1.70    2.00
  -1   0   2   -1.40    3.40
  -1   0   2   -0.30    3.00
   1  -1  -2  965.70  303.67
  -1   1   2  988.20  303.87
  -1   1   2 1069.59  304.07
  -1   1   2 1035.80  303.77
   1  -2  -2   18.70   10.00
   1  -2  -2   21.90    9.60
  -1   2   2   10.30   10.90
  -1   2   2   33.90   11.60
  -1   3   2   -1.10    7.00
  -1   3   2    9.10    5.30
  -1   3   2   12.40    8.40
  -1   4   2    3.00    6.00
  -1   4   2    0.30    6.50
  -1   4   2   12.00    8.40
   2   4  -2   11.50    5.30
   2   4  -2   -0.20    8.60
   2   4  -2   -0.30    6.70
  -2  -4   2    9.70    3.60
   2   3  -2   19.00    8.20
   2   3  -2    9.10    6.90
   2   3  -2   26.50   10.00
   2   3  -2   10.20    8.20
  -2  -3   2    9.90   11.20
  -2  -2   2   51.09   17.20
   2   1  -2 9168.58 2787.12
  -2  -1   2 9453.85 2787.22
   2   0  -2 2527.95  709.43
  -2   0   2 2109.49  709.43
  -2   0   2 2467.55  709.43
   2  -1  -2 9999.00 2809.52
  -2   1   2 8981.10 2809.62
  -2   1   2 9467.65 2809.72
  -2   1   2 9091.59 2809.52
   2  -2  -2   64.09   20.50
   2  -2  -2   61.49   20.80
  -2   2   2   68.19   21.70
  -2   2   2   58.89   21.60
  -2   3   2    5.20    7.50
  -2   3   2   12.00    8.00
  -2   3   2   13.50    9.30
   2  -4  -2    2.80    2.90
  -2   4   2    6.10    6.60
  -2   4   2   -7.90    8.20
   3   4  -2    8.10    9.00
   3   4  -2    4.90    4.40
   3   4  -2   -1.30    5.70
  -3  -4   2   -1.00    2.40
   3   3  -2    8.10    7.30
   3   3  -2    1.60    7.00
   3   3  -2   -2.10    8.90
   3   3  -2   -1.90    6.80
  -3  -3   2    5.70   10.50
  -3  -2   2 1191.68  357.36
  -3  -1   2 5146.08 1540.75
   3   0  -2   -2.10    3.60
  -3   0   2   11.90    6.90
  -3   0   2    6.80    4.50
   3  -1  -2 5369.06 1575.94
  -3   1   2 5145.69 1576.14
  -3   1   2 5274.97 1576.14
   3  -2  -2  910.91  305.37
  -3   2   2 1038.40  305.77
  -3   2   2 1131.09  305.87
  -3   3   2   -6.30    7.10
  -3   3   2   -2.40    7.30
  -3   3   2    3.10    8.50
   3  -4  -2    0.70    2.50
  -3   4   2   -1.20    8.60
  -3   4   2    6.10    4.80
   4   4  -2   -5.00    5.40
   4   4  -2    5.90    6.00
   4   4  -2    4.80    4.40
   4   3  -2   29.10   11.00
   4   3  -2    4.00    6.90
   4   3  -2    6.60    9.80
   4   3  -2   -0.40    8.00
  -4  -2   2    1.00    8.20
  -4  -1   2  405.16  121.79
   4   0  -2 5103.59 1543.65
  -4   0   2 5209.68 1543.75
   4  -1  -2  467.35  134.09
   4  -1  -2  423.76  133.99
  -4   1   2  463.25  134.49
  -4   1   2  440.46  134.69
   4  -2  -2   -0.40    7.30
  -4   2   2    3.10   11.10
  -4   2   2   19.50   11.60
   4  -3  -2    8.00    4.20
  -4   3   2    7.60    8.00
  -4   3   2    2.80    8.10
  -4   3   2   18.90    9.70
   4  -4  -2    4.20    2.90
  -4   4   2    7.40    6.30
  -4   4   2   -1.20    6.50
   5   4  -2   10.40    7.90
   5   4  -2   -0.10    6.30
   5   4  -2   13.00    8.20
   5   3  -2   35.40   12.30
   5   3  -2   35.00   13.30
   5   3  -2   18.80   10.70
   5   3  -2   33.30   13.90
  -5  -2   2  367.06  110.89
  -5  -1   2  252.17   76.29
   5   0  -2   -4.20    4.20
   5   0  -2    7.50    5.00
  -5   0   2    2.50    5.60
   5  -1  -2  262.07   84.79
   5  -1  -2  297.77   84.89
  -5   1   2  286.27   85.59
  -5   1   2  299.77   86.19
   5  -2  -2  280.67   95.19
   5  -2  -2  382.96   95.69
  -5   2   2  309.77   96.29
  -5   2   2  352.76   96.59
   5  -3  -2   32.40   10.40
  -5   3   2   30.50   12.80
  -5   3   2   36.00   13.10
  -5   3   2   30.00   14.20
   5  -4  -2    2.90    2.40
   5  -4  -2    9.40    2.90
  -5   4   2    1.20    4.80
  -5   4   2    7.20    6.40
   6   4  -2   -5.10    4.90
   6   4  -2    7.80    5.60
   6   4  -2    1.50    5.60
   6   3  -2   31.00   13.60
   6   3  -2   22.30   10.90
   6   3  -2   37.40   12.40
   6   3  -2   26.50   13.70
  -6  -2   2   73.69   24.60
  -6  -1   2  244.58   74.19
   6   0  -2 2134.89  628.44
   6   0  -2 2050.99  628.54
  -6   0   2 2111.09  628.64
   6  -1  -2  253.97   72.59
   6  -1  -2  238.58   72.59
  -6   1   2  224.18   74.29
  -6   1   2  238.98   73.49
   6  -2  -2   63.69   19.60
   6  -2  -2   59.79   20.70
  -6   2   2   80.39   25.10
  -6   2   2   58.39   23.50
   6  -3  -2   19.80    7.90
   6  -3  -2   24.30    7.70
  -6   3   2   36.10   11.20
  -6   3   2   19.80   12.80
  -6   3   2   21.20   10.60
   6  -4  -2    2.20    2.60
   6  -4  -2   -1.70    4.20
   6  -4  -2   -0.30    1.70
  -6   4   2    1.70    5.50
  -6   4   2   -6.10    5.60
  -6   4   2    3.60    4.70
   7   4  -2   -0.10    4.70
   7   4  -2    1.70    4.90
   7   3  -2  -13.50    9.30
   7   3  -2  -13.20    8.40
   7   3  -2   -3.20   10.20
  -7  -2   2   46.90   17.90
  -7  -1   2   64.19   21.50
   7   0  -2    1.70    7.30
   7   0  -2    6.80    5.00
  -7   0   2   -0.80    8.00
   7  -1  -2   76.39   25.40
   7  -1  -2   82.39   25.50
  -7   1   2   99.49   27.50
   7  -2  -2   33.30   14.10
   7  -2  -2   39.40   12.60
  -7   2   2   67.69   19.00
   7  -3  -2    0.70    3.40
   7  -3  -2    0.90    3.00
  -7   3   2   17.10   10.80
  -7   3   2    9.10    8.10
  -7   3   2    1.50    5.00
   7  -4  -2    3.80    2.70
   7  -4  -2    5.60    2.00
   7  -4  -2    1.30    3.30
  -7   4   2   -6.00    7.80
  -7   4   2   -4.00    5.60
   8   4  -2    6.60    7.20
   8   4  -2   15.90    5.90
   8   4  -2   14.30    6.10
   8   3  -2   38.50   13.20
   8   3  -2   28.70   10.70
   8   3  -2   15.00   11.60
  -8  -3   2   24.20    8.20
   8   2  -2  206.88   62.89
   8   2  -2  220.38   63.29
   8   2  -2  238.98   63.09
   8   2  -2  161.98   62.99
   8   2  -2  223.18   63.59
  -8  -2   2  201.28   62.19
  -8  -1   2   -0.20    3.50
  -8  -1   2    2.50    8.50
   8   0  -2   92.29   29.40
   8   0  -2   95.29   29.80
  -8   0   2  103.39   30.70
  -8   0   2   96.89   30.20
   8  -1  -2    7.00    6.10
   8  -1  -2    3.50    5.50
  -8   1   2    3.30    9.90
   8  -2  -2  225.88   54.79
   8  -2  -2  175.38   54.59
   8  -2  -2  169.78   55.59
  -8   2   2  159.98   54.99
   8  -3  -2   21.70    4.90
   8  -3  -2   15.10    5.00
   8  -3  -2   -2.80    8.70
  -8   3   2   12.30   11.60
  -8   3   2    3.00    7.50
  -8   3   2    1.80    8.30
   8  -4  -2    9.70    3.50
   8  -4  -2    6.60    5.20
  -8   4   2   10.20    5.40
  -8   4   2   14.70    5.50
  -8   4   2   13.70    6.30
   9   4  -2    2.00    3.40
   9   4  -2   -3.60    4.90
   9   4  -2    5.90    3.70
   9   3  -2   41.00   16.10
   9   3  -2   50.59   17.70
   9   3  -2   49.80   15.70
   9   3  -2   56.89   15.90
  -9  -3   2   37.90   14.10
   9   2  -2  103.89   31.80
   9   2  -2   66.09   30.70
   9   2  -2  113.09   29.90
   9   2  -2  100.49   30.80
  -9  -2   2   94.09   29.40
  -9  -1   2   71.79   23.90
  -9  -1   2   70.29   21.80
   9   0  -2    6.00    7.60
   9   0  -2   -3.60    5.20
  -9   0   2    0.50    8.60
  -9   0   2    3.20    5.30
   9  -1  -2   39.70   16.10
   9  -1  -2   52.19   16.00
  -9   1   2   58.79   18.80
   9  -2  -2   81.29   22.00
   9  -2  -2   86.49   22.30
   9  -2  -2   71.09   23.10
  -9   2   2   33.60   23.10
   9  -3  -2   27.80   11.10
   9  -3  -2   38.70   10.00
   9  -3  -2   27.40    9.70
  -9   3   2   26.30   14.70
   9  -4  -2    0.80    1.20
   9  -4  -2   -0.30    2.50
  -9   4   2    2.40    5.90
  10   3  -2   24.80   10.30
  10   3  -2   10.40    8.80
  10   3  -2   21.40   10.30
  10   3  -2   10.40   11.10
 -10  -3   2   15.30    5.90
  10   2  -2   -0.30    8.10
  10   2  -2    7.30    7.10
  10   2  -2   12.90   12.10
  10   2  -2   14.10   10.10
 -10  -2   2    9.70    5.00
  10   1  -2   37.30   16.80
  10   1  -2   84.59   17.50
  10   1  -2   21.60   17.60
 -10  -1   2   59.19   15.80
 -10  -1   2   62.09   15.90
 -10  -1   2    8.90   18.00
  10   0  -2   44.00   14.60
  10   0  -2   42.00   15.70
  10  -1  -2   24.60   13.50
  10  -1  -2   51.19   15.90
  10  -1  -2   42.70   14.30
  10  -1  -2   56.09   15.80
 -10   1   2   45.10   20.60
 -10   1   2   33.30   17.20
  10  -2  -2    5.90    3.10
  10  -2  -2   -0.40    6.90
  10  -2  -2    4.10   10.10
 -10   2   2    6.90    8.40
  10  -3  -2   -8.60    6.00
  10  -3  -2   15.50    8.20
  10  -3  -2   11.80    3.80
 -10   3   2   16.80   11.10
  11   3  -2    1.50    8.70
  11   3  -2    4.60    5.50
  11   3  -2    5.50    8.30
  11   3  -2    1.80    4.70
 -11  -3   2    2.60    3.30
 -11  -3   2   -1.00    3.50
  11   2  -2   49.99   16.00
  11   2  -2   44.40   15.90
  11   2  -2   19.60   14.60
  11   2  -2   27.50   15.90
 -11  -2   2   57.69   13.70
 -11  -2   2   43.20   13.40
  11   1  -2   66.69   20.80
  11   1  -2   64.19   21.70
  11   1  -2   39.90   20.60
 -11  -1   2   62.79   19.60
 -11  -1   2   77.59   19.80
  11   0  -2    2.30    9.70
  11   0  -2    2.00    8.40
 -11   0   2   -0.90    5.40
  11  -1  -2   25.60   16.20
  11  -1  -2   44.00   14.00
  11  -1  -2   52.99   16.40
  11  -2  -2   25.30   14.00
  11  -2  -2   29.10   10.60
 -11   2   2   34.90   11.30
  11  -3  -2   -6.00    5.50
  11  -3  -2   -0.90    6.60
  11  -3  -2   -0.40    1.90
 -11   3   2   19.40    7.20
  12   3  -2   20.40   10.60
  12   3  -2   29.10   10.30
  12   3  -2   39.80   11.30
  12   3  -2   34.80   10.80
 -12  -3   2   33.00    9.60
 -12  -3   2   26.30    9.90
  12   2  -2  182.48   64.89
  12   2  -2  197.98   65.29
  12   2  -2  248.88   65.19
 -12  -2   2  215.88   64.69
 -12  -2   2  221.98   64.59
  12   1  -2   -7.00    7.90
  12   1  -2    4.60    9.70
  12   1  -2   -3.00    8.20
  12   1  -2    0.80   10.80
 -12  -1   2   12.00    5.20
 -12  -1   2    0.60    5.50
  12   0  -2 1065.59  289.17
 -12   0   2  841.62  288.97
  12  -1  -2   -2.90    9.60
  12  -1  -2  -13.50    9.70
  12  -2  -2  163.78   54.99
 -12   2   2  222.38   55.99
  12  -3  -2   -1.60    5.60
  12  -3  -2   14.50    5.00
 -12   3   2    6.90    6.50
  13   3  -2    1.00    3.00
  13   3  -2    2.50    6.60
  13   3  -2    0.70    3.60
 -13  -3   2    1.30    1.90
  13   2  -2    8.50   14.30
  13   2  -2   42.80   12.30
  13   2  -2   21.90   12.20
  13   2  -2   26.20   11.90
  13   2  -2   56.89   12.50
 -13  -2   2   37.80   11.60
 -13  -2   2   46.90   11.50
  13   1  -2   71.79   22.30
  13   1  -2   41.40   20.90
  13   1  -2   65.39   20.50
 -13  -1   2   54.69   19.80
 -13  -1   2   77.99   19.70
  13   0  -2   -0.50    9.00
  13   0  -2    2.70    9.90
  13   0  -2   -3.20    9.00
  13  -1  -2   13.20   15.10
  13  -1  -2   58.89   14.60
  13  -2  -2   -0.40    6.10
  13  -2  -2   -2.00    8.60
  13  -3  -2   -2.00    2.90
  13  -3  -2   -2.30    4.30
 -13   3   2    5.00    6.50
  14   2  -2  111.19   30.80
 -14  -2   2   94.39   30.50
 -14  -2   2   94.89   30.60
  14   1  -2   -5.80    8.90
  14   1  -2    5.10    7.30
  14   1  -2    6.90    8.60
 -14  -1   2    3.20    4.40
  14   0  -2   -0.80    5.90
  14   0  -2   -6.50    8.40
  14   0  -2   -0.80    6.50
  14  -1  -2    0.80    6.70
  14  -1  -2    5.50    8.10
  14  -2  -2   19.70    7.90
  15   2  -2   -0.40    6.40
  15   2  -2    5.30    5.10
 -15  -2   2    0.10    2.00
  15   1  -2   16.80    8.50
  15   1  -2   21.50    8.30
  15   0  -2    4.00    5.80
  15   0  -2    3.10    6.00
  15  -1  -2   21.10    7.60
  15  -1  -2    9.50   10.20
  15  -2  -2   -5.40    6.20
  16   1  -2    7.90    6.00
  16   1  -2   18.80    6.20
  16   0  -2   11.70    7.20
  16   0  -2    8.40    6.00
  16  -1  -2    9.70    5.50
  16  -1  -2   18.90    6.70
  14  -1   3    4.30    5.10
 -14   0  -3    4.40    7.00
  14   0   3   -1.30    5.20
  14   0   3    3.80    4.70
 -14  -1  -3    9.40    6.90
  14   1   3    8.10    5.10
  13  -2   3    2.40    5.30
  13  -2   3   14.10    5.30
 -13   1  -3    3.80    7.80
  13  -1   3    5.20    6.50
  13  -1   3    4.40    5.10
 -13   0  -3  255.97   64.69
  13   0   3  221.58   63.89
  13   0   3  175.68   63.89
 -13  -1  -3    1.00   11.10
 -13  -1  -3    6.70    4.10
  13   1   3   -0.40    7.70
  13   1   3    5.10    5.50
  13   1   3    2.40    5.60
 -13  -2  -3    7.80    4.00
  13   2   3   10.10    4.80
  13   2   3    6.90    5.20
  12  -2   3   -1.80    3.70
  12  -2   3   12.30    7.60
  12  -1   3   74.49   25.20
  12  -1   3   95.29   26.20
 -12   0  -3    5.50   13.90
  12   0   3   -0.30    9.30
  12   0   3   -1.30    7.10
 -12  -1  -3   92.99   21.90
 -12  -1  -3   55.89   22.10
  12   1   3   76.59   23.90
  12   1   3   38.00   23.40
  12   1   3   60.79   23.90
  12   1   3   87.89   22.50
 -12  -2  -3    9.80    4.10
 -12  -2  -3   11.00    5.10
  12   2   3    4.90    7.60
  12   2   3    3.70    6.70
  12   2   3   14.20    5.20
 -11   3  -3    8.20    5.30
  11  -3   3    2.70    4.40
  11  -2   3   41.40   12.60
  11  -2   3   24.70   12.40
 -11   1  -3   14.30   14.50
  11  -1   3   15.70   12.20
  11  -1   3   16.90    7.00
 -11   0  -3    7.30    6.30
 -11   0  -3   16.70   15.40
  11   0   3   14.70    7.90
  11   0   3    7.00   11.40
  11   0   3   -0.80    9.80
 -11  -1  -3    8.20    6.10
 -11  -1  -3   12.60    6.40
  11   1   3   18.10    9.30
  11   1   3    5.00   11.00
  11   1   3   10.00   10.50
  11   1   3    9.90    8.20
 -11  -2  -3   30.30   10.80
 -11  -2  -3   39.50   11.00
  11   2   3   15.00   14.30
  11   2   3   44.90   11.40
  11   2   3   51.69   12.00
  11   2   3   11.90   11.60
 -11  -3  -3   10.90    3.90
  11   3   3    6.80    6.30
  11   3   3   -2.40    5.80
  11   3   3   28.30    6.50
 -10   3  -3   -1.00    6.70
 -10   3  -3   -4.20    8.20
  10  -3   3    0.70    3.50
  10  -3   3   -1.20    5.00
  10  -2   3   18.60   18.80
  10  -2   3   80.69   17.60
 -10   1  -3   32.50   15.10
  10  -1   3   18.80    8.80
  10  -1   3   16.20   12.20
  10  -1   3   -1.50   11.20
 -10   0  -3    4.00    5.20
  10   0   3   -9.70    7.40
  10   0   3    2.30    9.40
  10   0   3   -6.10    6.60
  10   0   3   -3.60    8.30
 -10  -1  -3   27.50   10.00
 -10  -1  -3   26.30   10.30
  10   1   3   30.60   14.30
  10   1   3   43.30   12.60
  10   1   3   34.00   11.20
  10   1   3   33.80   14.30
  10   1   3    1.60   13.30
 -10  -2  -3   93.79   29.90
 -10  -2  -3   95.39   29.80
  10   2   3   92.09   30.10
  10   2   3  114.29   30.30
  10   2   3   90.59   30.30
  10   2   3  105.69   31.20
 -10  -3  -3    5.60    2.80
  10   3   3    4.90    3.80
  10   3   3    1.80    6.30
  10   3   3    3.70    4.60
  10   3   3   13.30    6.60
  -9   3  -3   10.60    9.70
  -9   3  -3    8.40    6.30
   9  -3   3   -2.20    4.20
   9  -3   3    2.70    4.20
  -9   2  -3   35.40   13.40
   9  -2   3   33.60    9.80
   9  -2   3   26.60   12.10
   9  -2   3   -4.70   12.90
   9  -2   3   34.60   13.10
  -9   1  -3   -3.00   12.20
   9  -1   3   -4.70    9.50
   9  -1   3    3.00   10.50
   9  -1   3   -5.00    5.10
  -9   0  -3  397.06  108.89
  -9   0  -3  369.56  108.99
   9   0   3  306.67  108.99
   9   0   3  383.86  109.49
   9   0   3  374.66  109.59
   9   0   3  321.47  109.39
   9   0   3  406.46  109.19
  -9  -1  -3   -1.90    4.50
  -9  -1  -3   -4.60    5.10
   9   1   3   -4.10    9.70
   9   1   3   -3.30    9.50
   9   1   3    1.80    7.80
   9   1   3    3.80    6.60
   9   1   3    8.20    6.80
   9   1   3   13.80   11.10
  -9  -2  -3   40.40   11.70
   9   2   3   40.40   13.50
   9   2   3   59.69   17.10
   9   2   3   28.90   13.80
   9   2   3   31.30   14.30
   9   2   3   16.80   14.10
  -9  -3  -3    0.10    3.00
   9   3   3    9.30    5.10
   9   3   3    1.30    4.50
   9   3   3   -0.50    6.70
   9   3   3    7.10    5.20
  -8   3  -3    9.80    4.80
  -8   3  -3    7.90    7.30
   8  -3   3    3.10    3.00
   8  -3   3   -1.40    6.60
   8  -3   3   10.60    5.00
   8  -2   3  116.29   45.90
   8  -2   3  174.18   46.90
   8  -2   3  191.08   46.80
   8  -2   3  151.98   46.10
   8  -2   3  165.08   46.50
  -8   1  -3   -4.30   18.50
  -8   1  -3   47.10   18.00
   8  -1   3   52.19   16.20
   8  -1   3   50.19   16.40
   8  -1   3   42.90   15.00
  -8   0  -3    1.40    5.10
   8   0   3    6.90    8.60
  -8  -1  -3   58.29   15.30
  -8  -1  -3    5.90   16.90
   8   1   3   49.40   16.30
   8   1   3   74.29   17.30
   8   1   3   32.80   18.50
   8   1   3   37.60   17.20
   8   1   3   49.30   16.00
   8   1   3   59.39   17.80
   8   1   3   40.90   17.80
  -8  -2  -3  228.78   68.19
   8   2   3  227.68   69.19
   8   2   3  208.18   68.79
   8   2   3  263.87   69.79
   8   2   3  242.78   68.99
   8   2   3  201.38   68.69
   8   3   3    2.80    7.40
   8   3   3    1.80   10.10
   8   3   3   14.40    6.60
   8   3   3   13.10    6.30
  -7   4  -3   -2.00    4.50
   7  -4   3   -1.00    2.10
   7  -4   3    2.20    2.10
  -7   3  -3  152.98   61.49
  -7   3  -3  219.88   60.79
   7  -3   3  216.98   60.39
   7  -3   3  188.28   60.39
  -7   2  -3  108.09   42.40
   7  -2   3  135.39   40.10
   7  -2   3  142.69   40.90
   7  -1   3   -5.80    8.10
   7  -1   3   14.60    6.30
  -7   0  -3  465.35  143.09
   7   0   3  490.15  143.39
  -7  -1  -3   16.50    7.40
  -7  -1  -3   17.90   10.60
   7   1   3   32.30   14.40
   7   2   3  159.78   49.00
   7   2   3  179.78   49.20
   7   2   3  157.18   49.99
   7   2   3  160.68   49.10
   7   2   3  146.69   49.30
   7   3   3  215.28   58.09
   7   3   3  174.68   58.99
   7   3   3  230.18   58.29
   7   3   3  137.79   58.19
   7   4   3    0.70    4.90
   7   4   3    3.50    3.10
  -6   4  -3   25.50    8.10
  -6   4  -3   19.40    8.50
  -6   4  -3   28.50    7.60
   6  -4   3   16.40    6.40
   6  -4   3   16.30    6.20
  -6   3  -3    7.40   12.60
  -6   3  -3   20.50   13.70
   6  -3   3   35.10    9.60
   6  -3   3   34.20   12.40
   6  -3   3   31.70    9.60
   6  -3   3   29.00   10.30
  -6   2  -3   14.90   12.30
  -6   2  -3   23.90   15.60
   6  -2   3   16.00   12.30
   6  -2   3   39.20   14.70
   6  -2   3   31.00   12.60
   6  -2   3   43.20   11.10
   6  -2   3   51.09   11.20
   6  -1   3  172.98   49.80
   6  -1   3  155.78   49.30
   6   0   3   15.00    7.30
   6   0   3   -2.40    5.00
   6   0   3   -2.70    7.10
  -6  -1  -3  154.48   48.00
   6   1   3  175.08   49.30
   6   2   3   57.79   15.00
   6   2   3   48.60   17.40
   6   2   3   39.00   15.00
   6   2   3   29.10   15.60
   6   2   3   52.59   15.60
   6   3   3   61.09   13.70
   6   3   3   23.30   15.50
   6   3   3   29.70   14.60
   6   3   3   34.90   14.30
   6   4   3   33.40    7.10
   6   4   3    6.70    5.40
  -5   4  -3    1.60    5.80
  -5   4  -3    8.00    5.80
  -5   4  -3   -3.30    5.30
   5  -4   3    3.80    3.40
   5  -4   3    5.40    3.20
   5  -4   3   10.00    2.70
  -5   3  -3   -0.90    9.90
  -5   3  -3   -4.90    9.20
   5  -3   3   10.30   10.20
   5  -3   3   -2.00    6.00
   5  -3   3    2.20    3.60
   5  -3   3    1.20    3.30
  -5   2  -3   -9.60   12.60
   5  -2   3   -7.80    6.30
   5  -2   3    6.10    3.20
   5  -2   3   11.40    9.70
   5  -1   3   92.29   28.00
   5  -1   3   86.09   27.50
   5   0   3   61.19   20.80
   5   0   3   87.99   22.60
   5   0   3   65.89   21.30
   5   1   3  102.89   32.60
  -5  -2  -3    8.50    7.30
   5   2   3   17.80   11.90
   5   3   3    2.20    8.10
   5   3   3   11.00    6.50
   5   3   3   11.40    7.20
   5   3   3    1.80    9.60
   5   4   3   -1.00    3.80
   5   4   3    8.30    5.60
  -4   4  -3    3.80    6.30
  -4   4  -3   -3.00    7.60
  -4   4  -3   -2.90    3.90
  -4   4  -3    2.00    5.60
   4  -4   3   -3.70    2.80
   4  -4   3   -3.50    2.80
   4  -4   3    5.40    2.10
  -4   3  -3   11.40   11.00
  -4   3  -3   11.70   10.20
  -4   3  -3   16.30   11.90
  -4   3  -3   -8.70   13.10
  -4   3  -3   15.50    7.50
   4  -3   3   22.20    9.20
   4  -3   3   12.70    7.40
   4  -3   3   18.40    5.70
   4  -3   3   15.10    5.50
  -4   2  -3   -0.30   14.80
   4  -2   3   -2.20    2.60
   4  -2   3    8.90    9.40
   4  -2   3   -0.80    6.20
   4  -1   3   67.19   19.20
   4  -1   3   55.39   19.10
   4  -1   3   61.89   20.00
   4   0   3   -6.00    5.20
   4   0   3    1.30    3.30
   4   0   3    3.80    7.70
   4   1   3   92.49   29.70
  -4  -2  -3    4.10    8.50
   4   2   3    4.20   10.80
   4   3   3   20.30   11.00
   4   3   3   33.50   11.70
   4   3   3   18.80   10.30
   4   3   3   15.20   10.50
   4   4   3   -2.50    6.00
   4   4   3   12.80    6.10
  -3   4  -3   -9.20    4.00
  -3   4  -3    3.00    6.00
  -3   4  -3   -3.30    5.60
  -3   4  -3   12.40    6.80
   3  -4   3    5.30    3.00
   3  -4   3   -0.40    2.90
   3  -4   3    3.30    4.00
  -3   3  -3    8.60   10.70
  -3   3  -3   13.70    8.80
  -3   3  -3    0.60    6.90
  -3   3  -3   -0.50   11.50
  -3   3  -3    8.50    9.90
   3  -3   3   -5.50   10.50
   3  -3   3    5.90    3.50
   3  -3   3    8.10    3.90
  -3   2  -3   14.10   11.60
   3  -2   3   12.60   10.50
   3  -2   3    5.60    8.20
   3  -2   3   16.50    5.10
   3  -1   3   53.89   15.90
   3  -1   3   41.00   15.40
   3  -1   3   45.80   15.10
   3   0   3  331.17  104.39
   3   0   3  360.06  104.29
   3   0   3  350.16  104.59
   3   1   3   56.59   19.20
  -3  -2  -3   -1.10    8.10
   3   2   3   25.10   11.40
   3   3   3    8.40    7.60
   3   3   3   11.50    8.70
   3   3   3    7.10    8.60
   3   4   3    5.50    6.00
   3   4   3    0.90    6.20
  -2   4  -3    4.10    6.00
  -2   4  -3   -2.50    6.00
  -2   4  -3   -4.30    4.40
  -2   4  -3   -1.30    6.40
   2  -4   3    1.50    2.80
   2  -4   3   -2.70    2.90
   2  -4   3    0.80    2.80
  -2   3  -3    9.00    9.90
  -2   3  -3   15.50   10.50
  -2   3  -3   -7.20    7.10
  -2   3  -3   15.40    8.60
  -2   3  -3   15.30   11.80
   2  -3   3   20.70   10.90
   2  -3   3   10.40    4.20
  -2   2  -3   19.80   11.60
   2  -2   3   -2.40    8.60
   2  -2   3    5.30    3.40
   2  -2   3   12.40    9.20
   2  -1   3  341.17  103.49
   2  -1   3  348.17  103.59
   2   0   3    1.60    5.70
   2   0   3   -4.60    4.50
   2   0   3    3.50    2.50
   2   1   3  346.17  103.29
   2   1   3  339.47  103.59
  -2  -2  -3    8.70    7.10
   2   2   3   -3.10   10.20
   2   3   3   10.40    9.00
   2   3   3   15.90    9.20
   2   3   3   12.80    7.50
   2   4   3    1.80    4.90
   2   4   3   -4.30    4.30
  -1   4  -3    6.90    4.80
  -1   4  -3  -13.10    7.90
  -1   4  -3    4.10    8.70
  -1   4  -3    0.00    8.60
   1  -4   3   -0.30    2.80
   1  -4   3    0.40    2.90
  -1   3  -3   -6.40    9.50
  -1   3  -3    3.20    5.00
  -1   3  -3    2.00   11.00
  -1   3  -3   14.40    9.60
  -1   3  -3    6.40    7.20
   1  -3   3   -4.80    7.20
   1  -3   3   10.70    3.80
  -1   2  -3   20.20   13.20
   1  -2   3   30.90   11.60
   1  -2   3   33.70   12.80
  -1   1  -3    3.20    3.80
   1  -1   3    9.10    4.80
   1  -1   3    9.00    6.00
   1  -1   3   11.40    7.20
   1   0   3 1743.33  555.74
   1   0   3 1961.90  555.64
   1   1   3   12.80    7.70
   1   1   3    9.80    9.20
   1   1   3    6.20    7.30
  -1  -2  -3   24.40    8.70
   1   2   3   28.50   12.50
   1   2   3   11.10   10.70
   1   2   3   19.70   12.40
   1   3   3   -2.60    5.60
   1   3   3   -5.30    7.40
   1   3   3    8.40    8.00
   1   3   3   -4.50    6.10
   1   4   3   -0.50    4.60
   1   4   3   -3.40    4.80
   1   4   3   -2.50    3.70
   0   4  -3    3.60    6.60
   0   4  -3    4.40    8.20
   0   4  -3   -0.60    8.80
   0   4  -3   14.50    6.50
   0  -4   3    2.50    3.00
   0   3  -3    9.30   12.80
   0   3  -3   19.40   11.10
   0   3  -3   27.50   12.20
   0   3  -3   26.70   11.30
   0   3  -3   31.70   10.90
   0  -3   3   39.80   14.00
   0  -3   3   33.60    9.10
   0   2  -3   78.59   25.10
   0  -2   3   73.89   25.10
   0  -2   3   87.39   26.60
   0   1  -3  198.58   56.29
   0  -1   3  177.68   56.29
   0  -1   3  181.98   56.09
   0   0   3   -2.30    1.50
   0   0   3    3.40    4.50
   0   0   3   -0.60    4.80
   0  -1  -3  164.28   53.19
   0   1   3  208.18   54.39
   0   1   3  169.78   53.59
   0   1   3  183.28   53.79
   0  -2  -3   75.99   25.90
   0   2   3  101.99   27.90
   0   2   3   93.69   27.90
   0   2   3   64.89   26.20
   0   3   3   36.50   11.80
   0   3   3   32.30   13.90
   0   3   3   26.80   11.50
   0   4   3    7.80    4.80
   0   4   3   14.40    5.20
   0   4   3   -1.00    7.70
   1   4  -3   33.80   21.40
   1   4  -3   73.49   22.00
   1   4  -3   53.89   21.00
   1   4  -3   69.09   20.30
  -1  -4   3   72.69   19.70
   1   3  -3    8.90    7.00
   1   3  -3   12.30    7.90
   1   3  -3   13.30   10.50
   1   3  -3    9.20    9.70
   1   3  -3   16.50   11.50
  -1  -3   3   20.70   11.70
  -1  -3   3   12.30    4.30
  -1  -2   3  974.90  292.37
   1   1  -3 1305.87  386.46
  -1  -1   3 1273.37  386.56
  -1   0   3   12.00    6.60
  -1   0   3   18.20    6.30
  -1   0   3   14.60    7.10
   1  -1  -3 1310.67  427.06
  -1   1   3 1397.86  427.26
  -1   1   3 1514.15  427.46
  -1   1   3 1492.55  427.16
   1  -2  -3  981.40  314.87
  -1   2   3 1109.29  315.17
  -1   2   3 1069.39  315.37
  -1   3   3   15.90    6.30
  -1   3   3   14.40    7.80
  -1   3   3    0.00    8.60
  -1   4   3   38.00   17.60
  -1   4   3   53.89   17.20
  -1   4   3   56.19   16.50
   2   4  -3    7.20    9.50
   2   4  -3   14.50    7.40
   2   4  -3    1.80    9.00
  -2  -4   3   10.80    4.00
   2   3  -3   -0.60    6.90
   2   3  -3  -10.20    9.70
   2   3  -3    3.40    8.90
   2   3  -3    1.50   10.90
   2   3  -3   -0.80    5.40
  -2  -3   3   -2.50   10.30
  -2  -2   3   33.60   12.60
   2   1  -3 3753.02 1096.69
  -2  -1   3 3568.94 1096.89
   2   0  -3    4.60    3.60
  -2   0   3    0.40    3.80
  -2   0   3  -10.90    5.90
  -2   0   3    5.80    5.10
   2  -1  -3 3851.21 1197.98
  -2   1   3 4151.28 1197.98
  -2   1   3 4101.69 1198.28
  -2   1   3 3901.71 1198.18
   2  -2  -3   38.70   15.40
  -2   2   3   45.10   17.00
  -2   2   3   49.50   16.80
  -2   3   3   12.90    7.60
  -2   3   3    4.00    8.20
  -2   3   3    6.00    7.40
  -2   4   3    9.90    6.30
  -2   4   3   12.90    7.10
  -2   4   3   17.70    6.50
   3   4  -3    5.80    4.90
   3   4  -3   13.90    9.10
   3   4  -3    1.10    8.70
  -3  -4   3    6.80    3.20
   3   3  -3  253.17   74.29
   3   3  -3  222.08   74.99
   3   3  -3  270.17   74.99
   3   3  -3  272.57   74.49
  -3  -3   3  189.68   74.89
  -3  -2   3  192.58   58.69
  -3  -1   3 3683.13 1102.89
   3   0  -3  760.32  210.68
  -3   0   3  653.53  210.78
  -3   0   3  688.83  210.68
   3  -1  -3 3970.70 1170.28
  -3   1   3 3822.42 1170.18
  -3   1   3 3956.00 1170.48
  -3   1   3 3889.01 1170.58
   3  -2  -3  197.68   58.19
  -3   2   3  172.38   58.89
  -3   2   3  209.28   58.89
  -3   3   3  191.18   52.09
  -3   3   3  154.08   52.19
  -3   3   3  163.78   51.99
   3  -4  -3    5.90    3.10
  -3   4   3   15.80    6.50
  -3   4   3    4.50    5.20
   4   4  -3    0.70    6.80
   4   4  -3    7.20    6.60
   4   4  -3   12.90    6.40
  -4  -4   3    5.30    3.50
   4   3  -3   32.60   18.70
   4   3  -3   59.69   16.50
   4   3  -3   55.19   17.40
   4   3  -3   35.60   18.10
  -4  -2   3   51.49   18.20
  -4  -1   3  459.35  138.09
   4   0  -3    4.70    4.50
  -4   0   3    2.80    4.60
  -4   0   3    2.20    6.50
   4  -1  -3  482.45  141.19
  -4   1   3  479.15  141.79
  -4   1   3  445.66  141.59
   4  -2  -3   53.89   18.90
  -4   2   3   63.99   20.60
  -4   2   3   50.49   20.60
   4  -3  -3   27.90   10.60
  -4   3   3   31.30   13.00
  -4   3   3   33.50   13.80
  -4   3   3   49.80   12.20
   4  -4  -3    3.90    2.90
  -4   4   3   12.10    6.80
  -4   4   3    1.60    8.20
   5   4  -3    4.20    5.70
   5   4  -3    9.10    4.70
   5   4  -3   -0.10    5.80
  -5  -4   3    2.10    2.70
   5   3  -3   13.00    7.70
   5   3  -3    9.20    8.80
   5   3  -3    7.00   11.10
   5   3  -3   10.30   10.70
  -5  -2   3  673.53  202.38
  -5  -1   3   87.49   27.70
   5   0  -3  426.06  121.79
   5   0  -3  401.86  121.79
  -5   0   3  405.16  121.89
  -5   0   3  386.46  121.99
   5  -1  -3   73.59   26.00
   5  -1  -3   88.49   26.20
  -5   1   3  111.79   27.90
  -5   1   3  102.79   28.80
   5  -2  -3  515.05  172.78
   5  -2  -3  646.64  173.18
  -5   2   3  642.44  173.88
  -5   2   3  557.84  173.78
   5  -3  -3    8.60    4.70
  -5   3   3   12.10    8.80
  -5   3   3   19.90    8.60
  -5   3   3   15.20   10.00
   5  -4  -3    2.00    2.60
  -5   4   3   -0.20    6.30
  -5   4   3    2.60    5.80
  -5   4   3    2.10    4.90
   6   4  -3   -2.60    6.20
   6   4  -3    9.70    5.80
   6   4  -3   -2.30    8.20
  -6  -4   3   11.40    3.30
   6   3  -3    5.50    7.30
   6   3  -3    2.00   10.30
   6   3  -3   -1.90   10.60
   6   3  -3    2.80    8.70
  -6  -2   3  303.57   92.09
  -6  -1   3  947.31  284.07
   6   0  -3    4.60    5.60
   6   0  -3   -5.00    4.40
  -6   0   3    3.10    6.90
  -6   0   3   -4.90    6.40
   6  -1  -3 1161.08  315.37
   6  -1  -3  956.60  315.37
  -6   1   3 1062.39  316.17
  -6   1   3 1037.50  315.77
   6  -2  -3  256.57   85.59
   6  -2  -3  296.07   85.19
  -6   2   3  312.57   86.79
  -6   2   3  269.97   86.79
   6  -3  -3    5.30    3.50
  -6   3   3   -5.60    7.80
  -6   3   3   15.80   10.00
  -6   3   3   -4.30    7.40
   6  -4  -3    6.20    2.70
   6  -4  -3    0.40    2.70
  -6   4   3    7.90    5.90
  -6   4   3    0.60    4.50
   7   4  -3   24.50   11.10
   7   4  -3   21.60   12.20
   7   4  -3   21.50   10.90
  -7  -4   3   40.60    9.90
   7   3  -3   17.70   10.60
   7   3  -3   23.10    9.70
   7   3  -3   11.90   12.00
   7   3  -3   13.00   11.80
  -7  -3   3   19.70    6.70
  -7  -2   3   10.20    4.10
  -7  -2   3   -0.40   10.40
  -7  -1   3 1608.44  482.05
   7   0  -3 1710.63  484.15
   7   0  -3 1607.84  484.15
  -7   0   3 1525.15  484.25
  -7   0   3 1616.54  484.25
   7  -1  -3 1665.03  483.85
  -7   1   3 1541.45  484.65
  -7   1   3 1631.24  484.25
   7  -2  -3    2.00    7.50
   7  -2  -3   19.70    5.60
  -7   2   3   21.60   13.40
  -7   2   3    3.80   14.20
   7  -3  -3   13.80    9.50
   7  -3  -3   12.80    6.10
   7  -3  -3   19.80    6.20
  -7   3   3   11.80    8.90
  -7   3   3   14.30    8.00
  -7   3   3   21.00    9.60
  -7   3   3   28.90   12.00
   7  -4  -3   34.20    9.90
   7  -4  -3   40.00    9.70
  -7   4   3    8.30   10.90
  -7   4   3   26.10   12.10
   8   4  -3    6.70    4.90
   8   4  -3    8.10    6.80
   8   3  -3    4.90    7.50
   8   3  -3   -4.80    5.80
   8   3  -3   -2.30    9.70
  -8  -3   3    2.40    3.00
   8   2  -3   -1.40    7.30
   8   2  -3   -6.90    8.80
   8   2  -3    4.70    9.00
   8   2  -3   -9.60    8.30
   8   2  -3    2.90    9.90
  -8  -2   3    3.60    3.40
  -8  -1   3    6.40    8.70
  -8  -1   3   -0.50    3.50
   8   0  -3   -8.80    5.00
   8   0  -3    7.80    6.70
  -8   0   3   -1.30    8.50
  -8   0   3    4.10    8.90
   8  -1  -3   -0.20    5.30
  -8   1   3   16.50   12.10
  -8   1   3   -4.30   13.90
   8  -2  -3    1.90    3.50
   8  -2  -3    1.50    2.80
  -8   2   3    2.40   14.50
  -8   2   3   -0.10    7.40
   8  -3  -3    5.20    3.10
   8  -3  -3   -2.70    8.10
   8  -3  -3    0.70    3.40
  -8   3   3   -4.90    5.80
  -8   3   3    6.70    6.80
  -8   3   3   13.00    8.10
  -8   3   3    4.60   10.80
   8  -4  -3   17.80    5.90
   8  -4  -3    9.20    6.90
  -8   4   3   18.40    7.60
  -8   4   3   20.80    7.20
  -8   4   3   24.40    6.90
   9   4  -3    6.50    4.00
   9   4  -3   -0.10    3.80
   9   3  -3   16.00    6.60
   9   3  -3   22.10    7.80
   9   3  -3    1.80    9.70
  -9  -3   3    1.30    4.30
   9   2  -3   34.60   13.10
   9   2  -3   18.40   12.20
   9   2  -3   28.90   13.70
   9   2  -3   36.20   13.20
   9   2  -3   35.50   14.60
  -9  -2   3   29.00   10.20
  -9  -1   3   13.50    6.40
  -9  -1   3   14.80   10.50
   9   0  -3  489.45  142.19
   9   0  -3  486.35  141.99
  -9   0   3  431.06  142.39
   9  -1  -3    6.10    6.10
  -9   1   3   13.00   10.60
  -9   1   3    6.20   14.40
   9  -2  -3   13.30   12.30
   9  -2  -3   23.70    7.80
   9  -2  -3   27.20    8.10
  -9   2   3   25.00   11.20
   9  -3  -3   10.90    4.40
   9  -3  -3   -3.50    8.20
   9  -3  -3   12.80    3.70
  -9   3   3   13.80    6.20
  -9   3   3    3.10    6.90
  -9   3   3   -5.00   11.10
   9  -4  -3    4.60    3.00
   9  -4  -3    5.20    2.30
  -9   4   3    6.40    7.50
  -9   4   3   -1.00    5.20
  10   3  -3  113.59   37.90
  10   3  -3   93.59   37.20
  10   3  -3  208.38   41.60
 -10  -3   3  127.59   36.70
  10   2  -3    6.20    9.00
  10   2  -3   16.10   12.50
  10   2  -3   17.70   10.30
  10   2  -3   12.20   10.30
 -10  -2   3   17.50    5.90
 -10  -2   3   10.70    6.00
  10   1  -3    6.60   11.50
  10   1  -3   18.10    7.70
  10   1  -3    7.50   10.20
 -10  -1   3   27.50   12.20
 -10  -1   3   17.20    7.10
 -10  -1   3   21.50    6.80
  10   0  -3    4.90    5.80
  10  -1  -3    9.80    8.50
  10  -1  -3    1.10    7.10
  10  -1  -3   24.20   10.10
 -10   1   3   28.90   12.60
 -10   1   3   -4.00   13.90
  10  -2  -3   12.90    4.60
  10  -2  -3   12.30    4.90
  10  -2  -3    5.70   10.90
 -10   2   3    9.20    9.50
  10  -3  -3  108.39   29.80
  10  -3  -3   79.19   30.90
  10  -3  -3  100.89   29.90
 -10   3   3   87.89   32.00
  11   3  -3   79.19   23.10
  11   3  -3   86.49   24.40
 -11  -3   3   64.09   22.80
 -11  -3   3   76.99   22.80
  11   2  -3   17.10   14.50
  11   2  -3   16.00   15.80
  11   2  -3   43.30   13.10
  11   2  -3   49.60   12.90
 -11  -2   3   28.40   12.10
 -11  -2   3   46.60   12.10
  11   1  -3   -7.50    7.90
  11   1  -3    7.40    7.90
  11   1  -3  -11.50    9.00
 -11  -1   3   -9.70    4.90
 -11  -1   3   -0.50    4.60
  11   0  -3   37.50   13.90
  11   0  -3   45.40   15.10
 -11   0   3   30.60   11.60
  11  -1  -3    0.60    7.10
  11  -1  -3    0.00    9.60
 -11   1   3   -0.70    7.30
  11  -2  -3   14.40   11.80
  11  -2  -3   17.60    6.40
  11  -2  -3   21.50    9.10
 -11   2   3   34.50   10.70
  11  -3  -3   45.50   16.10
  11  -3  -3   52.89   15.10
 -11   3   3   40.80   16.70
  12   3  -3    2.30    4.20
  12   3  -3    2.20    5.00
  12   3  -3   -0.90    5.00
  12   3  -3    0.00    5.20
 -12  -3   3    2.40    3.50
 -12  -3   3    2.40    2.30
  12   2  -3    8.50    8.20
  12   2  -3   11.40    9.90
  12   2  -3    5.00    8.00
  12   2  -3    4.10    9.30
 -12  -2   3   14.30    5.90
 -12  -2   3   14.70    5.60
  12   1  -3   67.99   21.00
  12   1  -3   30.50   19.80
  12   1  -3   56.49   20.20
 -12  -1   3   67.59   19.00
 -12  -1   3   76.99   19.20
  12   0  -3   -5.90    9.90
  12   0  -3    4.00    8.60
  12  -1  -3   73.39   22.60
  12  -1  -3   56.59   22.40
  12  -2  -3    9.90    5.50
  12  -2  -3   -0.90   10.00
 -12   2   3   13.50    8.70
  12  -3  -3    0.70    6.00
  12  -3  -3    2.70    5.20
 -12   3   3   -4.10    5.50
  13   3  -3    5.20    5.00
  13   3  -3    7.10    4.90
  13   3  -3   15.40    5.40
  13   3  -3    2.80    5.40
 -13  -3   3   13.10    3.70
  13   2  -3    2.60    5.90
  13   2  -3    7.20    4.70
  13   2  -3    2.70    5.50
  13   2  -3   -1.90    9.50
 -13  -2   3    7.50    4.70
 -13  -2   3    0.20    4.40
  13   1  -3   60.59   25.60
  13   1  -3   83.89   27.30
  13   1  -3   87.19   26.60
  13   1  -3  123.29   27.30
  13   0  -3    3.90    8.90
  13   0  -3  -16.70    9.50
  13  -1  -3  141.49   44.30
  13  -1  -3  146.59   44.20
  13  -2  -3    5.90    6.60
  13  -2  -3    1.40    9.20
 -13   2   3    7.50    5.30
  13  -3  -3   11.30    4.00
  13  -3  -3    5.40    4.20
 -13   3   3   -3.20    6.40
  14   2  -3   -7.60    5.80
  14   2  -3    2.70    4.90
  14   2  -3    1.80    6.80
 -14  -2   3   -0.50    2.60
 -14  -2   3   -0.80    4.20
  14   1  -3   18.30    8.20
  14   1  -3    6.10    9.50
 -14  -1   3    9.40    5.70
  14   0  -3    1.80    6.90
  14   0  -3   -2.10    9.10
  14   0  -3   -6.10    8.40
  14  -1  -3    6.60    6.40
  14  -1  -3    5.20    7.20
  14  -2  -3    5.60    5.70
  14  -2  -3    5.50    5.70
  15   2  -3    6.30    7.40
  15   2  -3   14.90    5.90
 -15  -2   3    4.40    3.70
  15   1  -3   97.59   27.00
  15   1  -3   75.49   26.70
  15   0  -3  105.29   42.00
  15   0  -3  175.68   42.10
  15  -1  -3   20.70   10.70
  15  -1  -3   29.40   12.10
  15  -2  -3    5.00    5.30
  16   1  -3   79.09   24.30
  16   1  -3   77.39   24.50
  16   0  -3   -5.10    5.10
  16  -1  -3   78.29   23.00
  16  -1  -3   69.69   22.80
  17   0  -3   31.20   10.50
  14  -1   4   -0.40    4.20
 -14   0  -4   39.10   10.60
  14   0   4   14.70   10.50
 -14  -1  -4   -0.50    7.40
 -13   1  -4    1.60   10.00
  13  -1   4    0.80    7.90
 -13   0  -4    7.30    7.90
  13   0   4   -3.60    5.00
  13   0   4    0.00    8.40
 -13  -1  -4   51.19   15.00
 -13  -1  -4   35.70   13.00
  13   1   4   43.00   13.70
  12  -2   4   16.80   15.40
  12  -2   4   70.49   15.50
 -12   1  -4   73.69   29.90
  12  -1   4   93.19   27.70
 -12   0  -4    7.90   13.70
  12   0   4   14.50    7.90
  12   0   4    5.90    9.20
 -12  -1  -4   87.09   33.60
 -12  -1  -4  119.69   33.40
 -12  -1  -4  136.29   35.00
  12   1   4   91.99   34.00
  12   1   4  120.49   33.80
  12   1   4  110.79   34.10
 -12  -2  -4   81.99   22.70
 -12  -2  -4   92.59   22.90
  12   2   4   73.89   23.00
  12   2   4   56.19   22.80
 -11   2  -4    3.70   13.90
  11  -2   4   10.50    6.00
  11  -2   4   -1.20    6.20
 -11   1  -4   78.69   19.60
  11  -1   4   32.10   14.00
  11  -1   4   35.40   16.40
 -11   0  -4    2.60   10.40
 -11   0  -4    2.20    4.50
  11   0   4    4.40    9.30
  11   0   4   -7.20    7.50
  11   0   4    8.30    7.80
 -11  -1  -4   82.89   16.90
  11   1   4   48.90   19.10
  11   1   4   19.20   18.50
  11   1   4   52.49   18.70
 -11  -2  -4    2.20    4.00
 -11  -2  -4    3.80    4.30
  11   2   4    1.50    6.40
  11   2   4   -0.10    6.60
  11   2   4    2.60    7.40
 -10   3  -4   22.40    8.50
 -10   3  -4   46.60    7.90
  10  -3   4    6.20    5.60
 -10   2  -4  -11.60   11.90
  10  -2   4    0.60    8.30
  10  -2   4   -2.90    6.90
 -10   1  -4    0.30    9.80
  10  -1   4  -12.30   10.60
  10  -1   4   -0.60    6.90
  10  -1   4   10.90    7.40
 -10   0  -4   10.50    6.20
 -10   0  -4   28.30   12.20
  10   0   4   13.20   12.10
  10   0   4   15.70    7.90
  10   0   4   15.40    8.00
  10   0   4    0.70    7.00
 -10  -1  -4   -5.20    5.10
 -10  -1  -4    1.10    5.60
  10   1   4    5.70   10.70
  10   1   4   -7.90   10.10
  10   1   4    5.20    8.60
  10   1   4   -0.10    7.20
 -10  -2  -4   -5.90    4.30
 -10  -2  -4    1.10    4.00
  10   2   4    0.60   10.50
  10   2   4   -4.90    6.00
  10   2   4   -6.70    7.90
  10   2   4   14.10    7.90
  10   3   4   40.70   12.40
  10   3   4   34.20   13.60
  10   3   4   33.20   12.40
  -9   3  -4   -0.60    5.90
  -9   3  -4    0.50    6.00
   9  -3   4    1.40    2.80
   9  -3   4   -3.00    5.40
  -9   2  -4   17.60   19.80
   9  -2   4   49.99   16.90
   9  -2   4   64.39   15.50
   9  -2   4   34.20   17.30
  -9   1  -4   11.50   13.60
   9  -1   4    0.90    7.90
   9  -1   4   15.10   11.40
   9  -1   4   10.40    8.20
  -9   0  -4    2.20    7.10
  -9   0  -4   -4.00    5.20
   9   0   4   -0.30    6.50
   9   0   4   -5.60    8.20
   9   0   4   -7.60    8.70
   9   0   4  -10.60   10.50
   9   0   4    6.60    9.50
  -9  -1  -4    4.20    6.70
  -9  -1  -4   11.90    6.30
   9   1   4   30.10   11.30
   9   1   4   12.10   11.90
   9   1   4   15.10    8.20
   9   1   4   11.10   11.20
   9   1   4   26.70    9.80
   9   1   4    4.50    7.40
  -9  -2  -4   86.89   23.60
   9   2   4   53.09   24.60
   9   2   4   99.79   25.30
   9   2   4   83.29   24.90
   9   2   4   58.99   24.20
  -9  -3  -4    0.20    2.00
   9   3   4   -4.30    4.50
   9   3   4   12.20    6.60
   9   3   4    2.20    6.40
  -8   3  -4   16.90    7.90
   8  -3   4   10.40    6.90
   8  -3   4    6.80    5.60
  -8   2  -4  186.48   78.99
   8  -2   4  237.98   78.49
   8  -2   4  301.87   77.99
   8  -2   4  271.27   77.69
  -8   1  -4  157.58   50.29
   8  -1   4  136.79   48.50
   8  -1   4  157.08   49.20
   8  -1   4  207.58   49.00
  -8   0  -4  176.38   53.69
  -8   0  -4  180.28   53.59
   8   0   4  180.98   54.29
   8   0   4  193.38   54.09
   8   0   4  168.48   54.49
   8   0   4  167.68   54.19
  -8  -1  -4  159.28   49.00
  -8  -1  -4  166.98   48.90
   8   1   4  179.18   49.50
   8   1   4  158.18   50.09
   8   1   4  161.18   50.19
   8   1   4  161.58   49.20
   8   1   4  136.49   49.30
   8   1   4  175.38   49.99
  -8  -2  -4  356.76  103.49
   8   2   4  288.77  104.59
   8   2   4  383.36  103.89
   8   2   4  336.97  103.89
   8   2   4  348.87  104.09
  -8  -3  -4   33.50    9.80
   8   3   4   35.50   12.20
   8   3   4   27.40   10.80
   8   3   4   18.60   11.80
  -7   3  -4   99.89   40.80
  -7   3  -4  165.78   41.30
   7  -3   4  131.79   40.40
   7  -3   4  142.09   40.20
  -7   2  -4    0.80   12.20
   7  -2   4    1.10    3.30
   7  -2   4    1.50    5.20
   7  -2   4    0.90    7.50
   7  -2   4   -1.10   10.10
   7  -1   4  108.69   33.60
  -7   0  -4   11.80    5.20
   7   0   4   -7.30    8.10
  -7  -1  -4   70.49   25.40
  -7  -1  -4   70.59   23.60
   7   1   4  113.79   26.90
  -7  -2  -4    1.50    3.10
   7   2   4   -0.30    8.30
   7   2   4    5.70   11.10
   7   2   4    0.60    8.40
   7   2   4   -0.90    7.20
   7   3   4  211.18   64.59
   7   3   4  212.18   64.09
  -6   4  -4   -6.00    5.40
  -6   4  -4    3.60    4.40
   6  -4   4    0.40    1.70
   6  -4   4   -5.30    3.20
  -6   3  -4   -2.40    9.50
  -6   3  -4    5.10   12.10
  -6   3  -4    6.30    8.70
   6  -3   4   -1.70    6.50
   6  -3   4   -5.10    2.90
   6  -3   4   -4.20    4.90
   6  -3   4   -2.30    3.00
  -6   2  -4   10.40   11.80
  -6   2  -4   -4.40    6.50
   6  -2   4    3.00    9.80
   6  -2   4    3.80    7.00
   6  -2   4   -0.10    2.80
   6  -1   4   76.29   24.80
  -6   0  -4  752.72  231.08
   6   0   4  732.03  231.48
   6   0   4  830.02  231.38
  -6  -1  -4   65.89   21.20
   6   1   4   78.59   23.50
   6   2   4    4.50    8.00
   6   2   4   -7.50    7.50
   6   2   4  -12.50    9.60
   6   3   4    0.70    5.50
   6   3   4   -0.90    6.70
   6   3   4    3.90    8.10
   6   4   4    6.40    4.00
  -5   4  -4   -7.60    7.20
  -5   4  -4   24.70    6.50
  -5   4  -4    8.40    6.10
   5  -4   4    7.80    4.20
   5  -4   4   18.70    4.60
  -5   3  -4  154.78   46.80
  -5   3  -4  123.29   47.90
  -5   3  -4  160.08   46.10
   5  -3   4  160.18   45.50
   5  -3   4  130.19   45.90
   5  -3   4  158.78   45.50
  -5   2  -4  101.89   26.50
  -5   2  -4   66.19   27.70
  -5   2  -4  106.99   29.60
   5  -2   4   66.69   25.90
   5  -2   4   80.09   23.50
   5  -2   4   82.79   24.30
   5  -2   4   77.49   23.60
   5  -2   4   45.90   24.30
   5  -1   4  151.28   36.80
   5  -1   4  102.99   36.00
   5   0   4   11.60    7.50
   5   0   4    6.30    8.10
   5   1   4  132.19   39.30
   5   1   4  119.79   39.50
  -5  -2  -4   65.49   26.40
   5   2   4   59.99   27.20
   5   2   4   95.09   25.40
   5   2   4   80.49   26.50
   5   2   4   78.99   25.30
   5   3   4  127.89   42.80
   5   3   4  144.79   42.00
  -4   4  -4    5.60    7.50
  -4   4  -4    6.40    5.60
  -4   4  -4    5.10    5.50
   4  -4   4    1.40    2.40
   4  -4   4    7.20    2.40
   4  -4   4    3.10    4.30
  -4   3  -4  165.58   51.89
  -4   3  -4  178.48   51.59
   4  -3   4  169.68   50.69
   4  -3   4  149.09   50.99
   4  -3   4  188.78   50.69
   4  -3   4  147.79   51.79
  -4   2  -4    6.60   13.00
   4  -2   4    4.20    3.50
   4  -2   4   17.70    7.40
   4  -2   4    3.00    9.90
   4  -1   4  671.73  195.68
   4  -1   4  627.34  195.58
   4  -1   4  660.13  195.78
   4   0   4 5709.63 1678.73
   4   0   4 5841.52 1678.83
   4   0   4 5279.67 1678.53
   4   1   4  595.54  187.48
   4   1   4  659.83  187.68
  -4  -2  -4   13.00    9.10
   4   2   4    5.90   10.60
   4   3   4  150.88   52.79
   4   3   4  169.98   53.39
   4   3   4  200.88   52.89
  -3   4  -4   15.00    7.60
  -3   4  -4    2.30    9.40
  -3   4  -4   -1.20    9.90
  -3   4  -4   10.70    7.60
   3  -4   4   20.30    5.80
   3  -4   4   16.20    5.80
   3  -4   4   22.60    5.80
  -3   3  -4   89.39   26.70
  -3   3  -4  107.59   25.90
  -3   3  -4   40.30   26.90
  -3   3  -4   75.59   25.90
   3  -3   4   65.59   26.30
   3  -3   4   85.19   24.00
   3  -3   4   75.89   23.90
  -3   2  -4   45.30   28.40
   3  -2   4   84.59   26.00
   3  -2   4   95.09   27.10
   3  -2   4  112.99   27.80
   3  -1   4  325.07  100.19
   3  -1   4  315.07  100.49
   3  -1   4  361.16  100.39
   3   0   4   -1.10    2.90
   3   0   4   -2.10    6.50
   3   0   4   -0.60    5.10
   3   1   4  337.47  101.79
   3   2   4  121.19   38.50
   3   3   4   36.50   11.60
   3   3   4   18.30   12.10
  -2   4  -4   22.30   14.70
  -2   4  -4   28.40   13.30
  -2   4  -4   13.80   13.30
  -2   4  -4   51.09   12.90
   2  -4   4   40.30   12.10
   2  -4   4   51.29   12.20
  -2   3  -4    1.00   13.20
  -2   3  -4   43.60   15.70
  -2   3  -4   31.80   12.40
  -2   3  -4   24.70   10.90
  -2   3  -4    4.20   12.90
   2  -3   4   32.60    9.20
   2  -3   4   23.80   13.90
   2  -3   4   32.20    9.10
  -2   2  -4  102.59   24.20
   2  -2   4   62.09   21.30
   2  -2   4   78.89   23.30
   2  -2   4   88.29   23.70
   2  -1   4    1.20    5.00
   2  -1   4    5.90    7.20
   2   0   4 1623.14  487.15
   2   0   4 1572.44  486.95
   2   0   4 1687.53  487.15
   2   1   4   -2.10    9.10
   2   1   4   -0.10    7.30
   2   2   4  105.69   34.10
  -1   4  -4    5.40   15.20
  -1   4  -4   52.09   14.40
  -1   4  -4   31.80   13.60
  -1   4  -4   36.90   15.50
   1  -4   4   49.60   13.10
   1  -4   4   50.59   13.10
  -1   3  -4   18.00   12.10
  -1   3  -4    6.40   10.20
  -1   3  -4   13.00    9.80
  -1   3  -4    2.60    5.90
  -1   3  -4   -4.10    6.70
   1  -3   4   -0.40   10.20
   1  -3   4    5.10    3.80
  -1   2  -4  146.19   40.90
   1  -2   4  135.59   40.00
   1  -2   4  154.58   40.50
   1  -2   4  119.89   39.20
   1  -1   4  241.78   73.99
   1  -1   4  236.98   74.09
   1  -1   4  256.47   73.89
   1   0   4    0.00    1.80
   1   0   4    3.50    6.90
   1   0   4   -2.60    4.30
   1   1   4  239.48   77.39
   1   1   4  276.47   77.99
   1   2   4  153.68   50.59
   1   2   4  165.78   50.69
   1   2   4  167.98   49.90
   1   3   4   12.00    7.10
   1   3   4   10.50    6.50
   1   4   4   42.10   13.50
   0   4  -4   19.80    6.70
   0   4  -4    2.20    9.30
   0   4  -4   14.30    7.70
   0   4  -4    7.30    9.60
   0  -4   4   16.20    4.90
   0  -4   4   12.00    5.20
   0   3  -4   55.69   19.80
   0   3  -4   39.70   18.50
   0   3  -4   49.30   16.80
   0   3  -4   41.00   17.00
   0   3  -4   50.09   18.40
   0  -3   4   63.89   15.70
   0  -3   4   27.30   18.60
   0  -2   4    9.10    8.00
   0  -2   4   16.70    9.80
   0  -1   4  953.70  303.17
   0  -1   4 1070.99  303.17
   0   0   4  890.21  291.87
   0   0   4 1044.30  292.07
   0   0   4 1012.10  292.17
   0   0   4  972.00  292.07
   0  -1  -4  929.71  311.17
   0   1   4 1143.59  311.87
   0   1   4 1059.59  311.47
   0   1   4 1053.39  311.47
   0  -2  -4    5.40    5.90
   0   2   4    4.40   10.40
   0   2   4   30.20   12.00
   0   2   4    6.80   10.60
   0   3   4   42.20   16.50
   0   3   4   55.79   16.40
   0   4   4    2.20    4.30
   0   4   4    9.20    4.10
   1   4  -4   31.30   24.10
   1   4  -4   86.09   23.40
   1   4  -4   81.19   23.90
  -1  -4   4   86.59   22.80
  -1  -4   4   67.79   22.90
   1   3  -4   37.40   15.20
   1   3  -4   54.89   17.10
   1   3  -4   67.29   18.60
   1   3  -4   47.70   16.80
   1   3  -4   36.00   15.30
  -1  -3   4   43.30   17.60
  -1  -2   4    2.30    8.70
   1   1  -4   17.30   10.40
   1   1  -4   26.60    8.40
  -1  -1   4   20.70    8.70
  -1  -1   4   31.00    9.70
  -1   0   4   -0.30    5.60
  -1   0   4    6.70    6.10
   1  -1  -4   28.20    9.70
  -1   1   4   29.90   11.70
  -1   1   4   32.30   10.90
  -1   1   4   31.50   13.40
   1  -2  -4    5.70    7.10
  -1   2   4   12.20    9.60
  -1   2   4   13.80   10.90
  -1   2   4   20.00    9.40
  -1   3   4   50.29   19.00
  -1   3   4   64.79   19.00
  -1   4   4   34.60   12.10
   2   4  -4   -5.50    6.40
   2   4  -4   10.60    8.80
   2   4  -4   15.70    6.60
  -2  -4   4   -2.80    2.50
   2   3  -4   49.40   19.60
   2   3  -4   56.69   21.00
   2   3  -4   53.99   21.30
   2   3  -4   77.49   21.80
   2   3  -4   54.09   22.30
   2   3  -4   61.89   19.90
  -2  -3   4   71.89   18.70
  -2  -3   4   36.70   21.60
  -2  -2   4  772.82  228.18
  -2  -2   4  746.93  228.18
   2   1  -4  227.08   67.59
  -2  -1   4  219.88   68.09
   2   0  -4 1601.34  523.65
  -2   0   4 1807.62  523.95
  -2   0   4 1796.82  523.85
  -2   0   4 1797.42  523.75
   2  -1  -4  223.28   71.09
  -2   1   4  245.68   71.29
  -2   1   4  243.88   71.99
  -2   1   4  241.18   71.89
   2  -2  -4  810.32  247.28
  -2   2   4  798.02  247.98
  -2   2   4  870.81  247.78
  -2   3   4   71.69   21.90
  -2   3   4   63.89   21.70
  -2   4   4    6.40    6.40
  -2   4   4    2.20    6.40
   3   4  -4   22.90    9.60
   3   4  -4   12.50    6.00
   3   4  -4   19.80    9.40
  -3  -4   4    6.50    4.10
   3   3  -4   13.00   11.80
   3   3  -4    3.00   10.40
   3   3  -4   -2.60    6.90
   3   3  -4    5.50   10.20
   3   3  -4    5.60    6.90
   3   3  -4    5.40    6.80
  -3  -3   4   -0.20    2.80
  -3  -3   4   -1.10   10.50
  -3  -2   4  366.36  110.49
  -3  -1   4  140.09   43.10
   3   0  -4   -0.10    3.80
  -3   0   4    6.20    6.30
  -3   0   4   -2.00    4.30
  -3   0   4    2.30    7.70
   3  -1  -4  161.08   46.30
  -3   1   4  147.59   47.10
  -3   1   4  149.79   46.20
  -3   1   4  151.68   47.30
   3  -2  -4  502.85  147.39
  -3   2   4  464.55  148.19
  -3   2   4  502.45  147.89
  -3   3   4    4.60    7.10
  -3   3   4   -9.20    8.60
  -3   3   4   -1.70    7.20
  -3   4   4   11.10    5.60
  -3   4   4    5.20    7.00
   4   4  -4    4.00    6.90
   4   4  -4  -11.90    5.40
   4   4  -4    6.00    5.80
  -4  -4   4   -4.70    2.50
   4   3  -4   13.30   11.00
   4   3  -4    4.90   10.90
   4   3  -4   10.50    7.50
   4   3  -4    6.30    9.90
   4   3  -4    8.00    5.80
  -4  -3   4   10.60   11.50
  -4  -3   4    2.40    2.70
  -4  -2   4   59.89   20.40
  -4  -1   4    1.50    7.50
   4   0  -4 1620.84  442.06
  -4   0   4 1388.26  442.16
  -4   0   4 1417.66  442.26
   4  -1  -4    8.80    4.50
  -4   1   4   11.00    9.00
  -4   1   4  -12.90   10.90
   4  -2  -4   87.39   22.90
  -4   2   4   56.79   24.60
  -4   2   4   65.89   24.30
  -4   3   4    7.80    7.40
  -4   3   4    2.30    5.50
  -4   3   4    3.20    8.30
   4  -4  -4   -0.80    2.30
  -4   4   4    7.80    4.60
  -4   4   4   -0.50    4.70
   5   4  -4   13.80    9.10
   5   4  -4    5.10    7.90
   5   4  -4   13.70    7.40
  -5  -4   4   17.00    5.10
   5   3  -4   78.89   26.20
   5   3  -4   75.29   24.70
   5   3  -4   83.09   24.90
   5   3  -4   89.09   25.90
  -5  -3   4   72.69   23.40
  -5  -2   4 1031.10  309.37
  -5  -1   4  115.49   36.20
   5   0  -4   -1.80    4.60
  -5   0   4   -0.20    7.20
  -5   0   4   10.30    4.80
   5  -1  -4  109.99   35.10
  -5   1   4  121.69   36.40
  -5   1   4  121.99   37.00
   5  -2  -4  975.00  320.97
   5  -2  -4 1134.39  321.37
  -5   2   4 1131.79  321.87
  -5   2   4 1085.79  321.97
   5  -3  -4   93.29   26.20
  -5   3   4   77.29   27.40
  -5   3   4   78.79   27.60
   5  -4  -4    1.30    2.40
  -5   4   4    6.50    5.00
  -5   4   4  -13.00    5.90
   6   4  -4   46.10   13.30
   6   4  -4   34.00   12.60
   6   4  -4   24.90   12.80
  -6  -4   4   45.30   11.90
   6   3  -4  332.17   93.49
   6   3  -4  324.47   93.59
   6   3  -4  272.07   93.29
   6   3  -4  294.77   93.19
   6   3  -4  334.87   93.69
  -6  -3   4  307.67   92.69
  -6  -2   4  385.46  115.49
  -6  -2   4  385.16  116.49
  -6  -1   4  687.03  206.28
   6   0  -4 1377.46  374.96
  -6   0   4 1155.38  375.06
  -6   0   4 1215.98  375.06
   6  -1  -4  809.92  238.38
  -6   1   4  779.62  239.28
  -6   1   4  792.02  238.78
   6  -2  -4  424.46  127.59
  -6   2   4  403.26  128.99
  -6   2   4  456.25  128.89
   6  -3  -4  342.17   87.49
  -6   3   4  246.98   88.19
  -6   3   4  290.67   87.89
  -6   3   4  265.47   87.89
   6  -4  -4   36.10   10.70
   6  -4  -4   40.10   10.80
  -6   4   4   52.79   11.90
  -6   4   4   13.40   11.30
   7   4  -4   10.20   10.90
   7   4  -4   27.40   10.10
   7   4  -4   22.40   10.10
  -7  -4   4   33.00    8.60
   7   3  -4    5.80    9.30
   7   3  -4   14.90    9.00
   7   3  -4   15.90    9.30
   7   3  -4   33.50   10.30
  -7  -3   4   16.30    5.80
  -7  -2   4   27.50   13.50
  -7  -1   4  523.75  157.58
   7   0  -4    2.40    5.10
  -7   0   4   -1.90    6.70
  -7   0   4   11.80    7.80
   7  -1  -4  546.15  168.88
  -7   1   4  594.64  170.18
  -7   1   4  559.14  169.48
   7  -2  -4   -1.80    6.00
   7  -2  -4    4.70    3.60
  -7   2   4   23.70   14.90
  -7   2   4   -3.60   12.60
   7  -3  -4   21.40    5.90
   7  -3  -4   18.60    5.50
  -7   3   4   16.80    9.60
  -7   3   4   -3.80   10.60
  -7   3   4    5.90    8.60
  -7   3   4    4.50    9.50
   7  -4  -4   38.90   11.30
  -7   4   4   31.20   12.20
  -7   4   4   37.00   12.30
   8   4  -4    9.30    5.10
   8   4  -4    0.90    6.80
   8   3  -4   54.49   20.10
   8   3  -4   74.99   21.10
   8   3  -4   41.70   19.70
   8   3  -4   69.49   21.10
  -8  -3   4   63.19   18.30
   8   2  -4   26.40   13.50
   8   2  -4   28.70   11.60
   8   2  -4   10.40    9.50
   8   2  -4   18.20   11.00
   8   2  -4   20.60   11.10
  -8  -2   4   23.40    7.10
  -8  -2   4   13.70   14.20
  -8  -1   4   65.09   26.00
  -8  -1   4   83.29   24.30
   8   0  -4   77.99   21.00
  -8   0   4   45.20   21.60
  -8   0   4   71.09   22.80
   8  -1  -4   74.49   20.80
   8  -1  -4   56.79   20.00
  -8   1   4   82.79   25.50
  -8   1   4   81.49   22.70
   8  -2  -4   22.10    6.80
   8  -2  -4   18.70    7.10
  -8   2   4    5.70    9.50
  -8   2   4   18.80    9.70
  -8   2   4   28.00    9.00
  -8   2   4   18.00   16.90
   8  -3  -4   49.99   13.90
   8  -3  -4   25.10   15.90
   8  -3  -4   60.59   14.10
  -8   3   4   62.19   15.00
  -8   3   4    9.80   16.70
  -8   3   4   29.90   16.10
  -8   3   4   34.80   15.30
   8  -4  -4    0.00    4.30
   8  -4  -4    3.80    1.80
  -8   4   4    0.20    5.40
   9   4  -4    3.30    4.00
   9   4  -4   -0.70    4.00
  -9  -4   4    4.60    2.50
   9   3  -4   -9.40    9.40
   9   3  -4    1.60    9.50
  -9  -3   4    3.20    3.60
   9   2  -4   25.80   14.70
   9   2  -4   38.20   12.50
   9   2  -4   18.40   13.30
   9   2  -4   45.30   14.10
   9   2  -4   32.70   13.40
  -9  -2   4   30.40   10.30
  -9  -1   4   62.29   19.70
  -9  -1   4   52.19   16.80
   9   0  -4    3.10    5.30
  -9   0   4   -3.40    9.40
   9  -1  -4   26.10   11.00
  -9   1   4   26.60   17.80
  -9   1   4   49.40   16.20
   9  -2  -4   19.20   12.70
   9  -2  -4   27.30    8.40
   9  -2  -4   33.40    8.80
  -9   2   4   18.50   11.10
  -9   2   4   17.60   11.40
   9  -3  -4    8.00    3.90
   9  -3  -4    7.10    3.60
   9  -3  -4   12.20    8.70
  -9   3   4    0.10    8.80
  -9   3   4   14.10   10.50
  -9   3   4    2.40    5.80
  -9   3   4    2.50    6.30
   9  -4  -4    1.20    2.80
   9  -4  -4   -1.00    1.40
  -9   4   4   -0.50    4.70
  10   3  -4    0.50    9.20
  10   3  -4   -0.50    7.30
  10   3  -4    2.90    9.10
 -10  -3   4   -0.20    3.80
 -10  -3   4    3.20    3.60
  10   2  -4   29.30   15.30
  10   2  -4   14.80   15.70
  10   2  -4   46.50   14.00
  10   2  -4   32.00   14.60
  10   2  -4   47.80   14.80
 -10  -2   4   50.29   12.00
 -10  -2   4   50.49   12.20
 -10  -2   4    4.20   13.70
  10   1  -4   95.69   30.00
 -10  -1   4   88.49   31.10
 -10  -1   4   95.09   28.90
 -10  -1   4   94.39   28.90
  10   0  -4   60.29   19.50
  10  -1  -4   73.79   22.90
  10  -1  -4   67.89   24.80
  10  -1  -4   86.39   23.00
 -10   1   4   68.39   27.30
 -10   1   4   50.59   24.50
  10  -2  -4   28.80    9.80
  10  -2  -4   35.50   14.20
  10  -2  -4   31.00    9.70
 -10   2   4   25.00   12.70
  10  -3  -4   -1.90    5.40
  10  -3  -4    1.20    3.20
  10  -3  -4    3.40    2.90
 -10   3   4    1.30    9.60
 -10   3   4    0.90    5.90
 -10   3   4    3.60    8.40
  11   3  -4   18.00    9.10
  11   3  -4   24.80    9.00
 -11  -3   4   24.80    7.20
 -11  -3   4   17.60    7.50
  11   2  -4    3.90   10.20
  11   2  -4   38.80   13.20
  11   2  -4   11.10    9.30
  11   2  -4   26.80   11.10
 -11  -2   4   14.70    7.00
 -11  -2   4   21.70    7.30
  11   1  -4    7.70   11.70
  11   1  -4   15.20   12.30
  11   1  -4   16.60   12.10
 -11  -1   4   41.80    9.70
 -11  -1   4   41.90   10.00
  11   0  -4   -6.90    9.00
  11   0  -4    4.90    9.30
 -11   0   4  -10.50    6.30
 -11   0   4    1.50    4.70
  11  -1  -4   33.70   12.90
  11  -1  -4   20.50   13.20
 -11   1   4   22.00   11.20
  11  -2  -4    8.80    3.30
  11  -2  -4    0.00   10.30
 -11   2   4   -3.40    8.90
  11  -3  -4    6.10    6.50
  11  -3  -4   18.30    4.30
  11  -3  -4   -4.70    6.30
 -11   3   4   17.60    7.50
  12   3  -4    6.20    6.20
  12   3  -4   14.10    5.20
  12   3  -4    0.20    5.50
  12   3  -4   10.80    6.00
 -12  -3   4   11.80    4.60
 -12  -3   4    9.10    3.70
  12   2  -4   -1.10    4.90
  12   2  -4    1.50    8.10
  12   2  -4    6.30    6.60
  12   2  -4   -6.60    9.90
 -12  -2   4   12.80    4.90
 -12  -2   4    1.60    4.40
  12   1  -4    2.20    5.90
  12   1  -4   -7.70    8.90
 -12  -1   4    1.30    4.80
 -12  -1   4   -5.80    5.10
  12   0  -4   55.49   15.80
  12   0  -4   23.30   16.40
  12  -1  -4    8.40   10.60
  12  -1  -4   10.30   10.00
 -12   1   4   -9.50    7.40
  12  -2  -4    4.00   10.10
  12  -2  -4    1.10    4.60
 -12   2   4   -6.40    5.70
  12  -3  -4    0.90    4.80
  12  -3  -4    0.60    3.70
 -12   3   4    6.90    7.60
  13   3  -4   -2.80    3.90
  13   3  -4    0.60    3.80
  13   3  -4    6.70    4.90
  13   3  -4   -1.40    3.80
 -13  -3   4   -4.50    2.80
  13   2  -4   16.70    8.80
  13   2  -4    4.30    5.90
  13   2  -4    0.70    6.60
  13   2  -4   10.40    7.50
 -13  -2   4    3.90    4.70
 -13  -2   4   14.40    5.30
  13   1  -4   12.90   15.70
  13   1  -4   57.39   15.50
 -13  -1   4   52.39   13.90
 -13  -1   4   44.10   13.60
  13   0  -4   -6.60   10.10
  13   0  -4   -9.30    8.10
  13  -1  -4   -0.60   11.10
  13  -1  -4   36.00   11.60
 -13   1   4    9.60    8.70
  13  -2  -4   -2.80    9.40
  13  -2  -4   -0.40    6.20
 -13   2   4    8.00    5.70
  13  -3  -4    2.70    3.70
  13  -3  -4   -1.40    3.30
 -13   3   4    1.60    4.00
  14   2  -4    6.60    5.10
  14   2  -4   -8.20    6.90
  14   2  -4    4.00    6.40
 -14  -2   4    9.60    4.50
 -14  -2   4    5.50    3.20
  14   1  -4  215.98   61.39
  14   1  -4  224.78   61.19
 -14  -1   4  172.98   60.59
  14   0  -4  124.49   38.60
  14  -1  -4   93.69   31.90
  14  -1  -4  104.59   32.00
  14  -2  -4    1.60    5.80
  14  -2  -4    2.00    5.50
 -14   2   4   -0.40    6.20
  15   2  -4   24.70   11.70
 -15  -2   4   38.70   10.50
  15   1  -4   17.90   17.60
  15   1  -4   82.39   17.60
  15   0  -4   -0.50    8.40
  15   0  -4    0.10    6.20
  15   0  -4   -0.20    5.30
  15  -1  -4   90.09   19.80
  15  -1  -4   25.90   20.50
  15  -2  -4   20.90    8.50
  16   1  -4   11.40   15.20
  16   1  -4   73.59   15.20
  16   0  -4   47.70   17.30
  16   0  -4   63.89   17.70
  16  -1  -4   25.70   11.60
  16  -1  -4   27.90   10.80
  17   0  -4    8.40    7.00
 -13   1  -5    0.10    6.40
  13  -1   5   -1.60    3.90
  13  -1   5    1.70    6.80
 -13   0  -5    3.90    7.10
  13   0   5    5.10    5.70
 -13  -1  -5   11.70    8.70
 -13  -1  -5   -2.90    2.60
  13   1   5    4.80    4.70
 -12   2  -5   -1.50    6.40
  12  -2   5   -3.40    5.20
  12  -2   5    3.10    3.30
 -12   1  -5    6.40    8.80
  12  -1   5   11.30    9.20
 -12   0  -5    7.10    8.80
  12   0   5   -4.20    4.90
  12   0   5   -3.60    9.30
 -12  -1  -5   16.30    6.90
 -12  -1  -5   22.60   10.10
  12   1   5   17.10   10.00
 -12  -2  -5    6.30    5.60
 -12  -2  -5    2.80    2.20
  12   2   5   -0.70    4.40
 -11   2  -5    9.70   11.20
  11  -2   5    7.50    8.30
  11  -2   5   22.90    6.60
 -11   1  -5   26.00   12.30
  11  -1   5   25.80    8.70
  11  -1   5   13.70   12.50
 -11   0  -5   85.69   18.20
  11   0   5   38.30   16.10
  11   0   5   21.30   17.20
 -11  -1  -5   14.50    8.80
 -11  -1  -5   20.40    9.10
  11   1   5   37.10   10.20
  11   1   5   17.70   10.80
  11   1   5   32.40   10.40
  11   1   5   15.10   12.30
 -11  -2  -5   18.60    8.70
 -11  -2  -5   27.00    8.20
  11   2   5   18.70   11.30
  11   2   5   20.60    9.80
  11   2   5   36.00    9.40
 -10   3  -5   22.40    7.30
 -10   3  -5    1.00    8.10
  10  -3   5   22.00    6.50
 -10   2  -5    0.20   12.20
  10  -2   5   12.70    6.40
  10  -2   5    6.60    7.10
 -10   1  -5  -13.40   13.50
  10  -1   5    5.40    7.10
  10  -1   5    7.90   10.90
 -10   0  -5   -1.80   15.10
 -10   0  -5    5.70    4.70
  10   0   5    0.30    9.40
  10   0   5    0.80    6.20
  10   0   5   -3.30    6.20
  10   0   5   -2.20   11.40
 -10  -1  -5   16.90    7.10
 -10  -1  -5   12.30    6.70
  10   1   5   12.50   11.70
  10   1   5    8.40    9.50
  10   1   5   -1.20   10.50
  10   1   5   21.10    8.40
 -10  -2  -5   14.60    7.20
 -10  -2  -5   20.60    6.40
  10   2   5   13.80    9.10
  10   2   5   15.70    8.10
  10   2   5   22.70    9.40
  10   3   5   20.00    7.80
  10   3   5   26.30    7.80
  10   3   5   15.70    6.70
  -9   3  -5   12.00    8.20
  -9   3  -5    8.90    8.20
   9  -3   5    6.80    5.40
  -9   2  -5   53.39   17.20
   9  -2   5   43.80   14.40
   9  -2   5   31.20   16.00
   9  -2   5   50.69   14.60
  -9   1  -5   16.40   10.40
   9  -1   5    3.20   10.50
   9  -1   5   -3.60    7.50
   9  -1   5    3.20   10.30
  -9   0  -5   42.40   14.50
  -9   0  -5   66.39   20.70
  -9   0  -5   29.10   13.40
   9   0   5   35.00   16.10
   9   0   5   34.70   15.50
   9   0   5   58.39   17.80
   9   0   5   43.90   14.30
  -9  -1  -5    0.00    5.50
  -9  -1  -5   -0.10    5.00
   9   1   5   -7.90    7.00
   9   1   5   -0.60    9.70
   9   1   5    7.30   11.20
   9   1   5   -0.80    8.50
   9   1   5   -6.00    9.70
  -9  -2  -5   79.09   22.10
  -9  -2  -5   80.59   22.20
   9   2   5   67.69   22.80
   9   2   5   57.09   22.60
   9   3   5   -0.80    4.40
   9   3   5    9.30    4.50
   8  -3   5   69.29   22.70
   8  -3   5   78.19   22.60
  -8   2  -5   15.20   13.60
   8  -2   5    8.80    5.40
   8  -2   5    8.90   10.80
   8  -2   5   19.60    6.90
  -8   1  -5   72.69   22.80
   8  -1   5   60.49   22.70
   8  -1   5   46.30   22.80
   8  -1   5   74.19   21.60
  -8   0  -5    1.00    5.30
  -8   0  -5   -1.50    5.60
   8   0   5   -0.60    7.50
   8   0   5    2.30    8.30
   8   0   5   -8.70    7.70
   8   0   5    2.20    9.00
   8   0   5   -0.10    4.90
  -8  -1  -5   69.49   18.60
  -8  -1  -5   44.00   18.20
   8   1   5   74.39   20.90
   8   1   5   64.09   20.00
   8   1   5   66.49   19.40
   8   1   5   73.89   21.70
   8   1   5   31.90   20.20
  -8  -2  -5    3.00    4.50
   8   2   5    7.20    6.40
   8   2   5    5.60   11.20
   8   2   5   -2.20    8.30
   8   2   5   15.60   11.70
   8   3   5   32.00   12.20
  -7   3  -5   38.70   13.20
  -7   3  -5   27.40   16.00
   7  -3   5   17.80   12.60
   7  -3   5   46.40   11.60
  -7   2  -5   12.80   13.90
   7  -2   5    2.80   10.70
   7  -2   5   25.00    7.70
   7  -2   5   11.50    7.40
  -7   1  -5    7.50   12.60
   7  -1   5   23.70   10.60
   7  -1   5    6.40    8.30
   7  -1   5   10.60    7.60
   7  -1   5   17.20   10.20
  -7   0  -5  165.48   55.79
   7   0   5  213.28   56.39
  -7  -1  -5   17.90    7.60
   7   1   5   19.60   12.10
   7   1   5   28.30    9.00
   7   1   5   20.50    9.40
   7   1   5   12.00   10.90
   7   1   5   11.70    9.70
  -7  -2  -5   34.60    9.80
   7   2   5   34.30   11.20
   7   2   5    7.20   14.50
   7   2   5   26.50   14.80
   7   2   5   32.20   12.70
   7   3   5   22.90   13.00
   7   3   5   49.40   10.50
   7   3   5    7.00   10.80
  -6   3  -5    3.50    5.50
  -6   3  -5  -14.90   11.10
  -6   3  -5   -2.20    9.30
   6  -3   5   -4.50    6.20
   6  -3   5   -2.40    2.80
   6  -3   5    0.10    3.80
  -6   2  -5    2.90   12.10
  -6   2  -5    2.60    6.40
   6  -2   5   -7.90    9.10
   6  -2   5    6.60    7.20
   6  -2   5   -7.30    5.10
   6  -2   5    0.70    2.70
   6  -1   5   90.99   29.00
  -6   0  -5   -2.50    4.60
   6   0   5   -7.90    7.30
   6   0   5    8.10    8.50
  -6  -1  -5   89.69   26.20
   6   1   5   71.59   28.50
   6   2   5    7.30    8.20
   6   2   5   16.30   11.60
   6   2   5    3.60    8.10
   6   2   5    1.20    7.80
   6   3   5    4.40   10.00
   6   3   5    7.50    8.40
   6   3   5    2.30    7.70
  -5   4  -5   74.39   20.40
  -5   4  -5   65.69   20.30
   5  -4   5   61.59   19.70
  -5   3  -5  116.09   22.40
  -5   3  -5   20.00   23.60
  -5   3  -5   65.09   22.70
   5  -3   5   56.69   21.00
   5  -3   5   71.89   21.10
  -5   2  -5  186.38   69.09
  -5   2  -5  234.18   70.29
   5  -2   5  277.07   68.99
   5  -2   5  248.28   68.89
   5  -2   5  271.77   69.79
   5  -2   5  194.28   68.59
   5  -1   5  276.47   83.59
  -5   0  -5    6.60    4.40
   5   0   5   -8.50    9.70
   5   0   5    3.00    7.10
  -5  -1  -5  246.18   77.09
   5   1   5  259.67   78.09
   5   1   5  273.37   77.69
   5   2   5  304.57   86.09
   5   2   5  309.07   86.69
   5   2   5  257.67   85.99
   5   2   5  273.57   86.69
   5   3   5  100.89   35.90
   5   3   5  125.99   35.30
  -4   4  -5   70.29   22.00
  -4   4  -5   79.09   22.10
  -4   4  -5   64.49   21.90
   4  -4   5   74.49   21.40
   4  -4   5   66.19   21.30
  -4   3  -5   16.70    9.80
  -4   3  -5    4.90    9.60
  -4   3  -5   14.70    7.70
   4  -3   5    7.10    4.20
   4  -3   5    4.50    4.40
   4  -3   5    9.20    4.20
   4  -3   5    9.90   10.30
  -4   2  -5  164.98   36.80
  -4   2  -5   66.59   28.40
  -4   2  -5  105.79   31.10
   4  -2   5   79.29   27.00
   4  -2   5   97.39   29.50
   4  -2   5  105.39   27.20
   4  -1   5  480.25  144.29
   4  -1   5  535.75  144.39
   4  -1   5  437.36  143.99
   4   0   5    0.70    6.40
   4   0   5    0.10    7.60
   4   1   5  444.36  140.19
   4   1   5  494.25  140.49
   4   2   5   94.99   28.70
   4   2   5  103.99   29.90
   4   2   5   63.29   30.20
   4   3   5   -5.60    7.70
   4   3   5   15.40    9.60
   4   3   5   -1.00    7.60
  -3   4  -5   36.10   16.20
  -3   4  -5   59.69   16.10
  -3   4  -5   48.90   16.10
   3  -4   5   51.89   15.20
   3  -4   5   41.80   15.40
   3  -4   5   54.39   15.20
  -3   3  -5  178.38   50.99
  -3   3  -5  141.79   49.70
  -3   3  -5  142.39   49.50
  -3   3  -5  117.89   49.30
   3  -3   5  182.48   48.40
   3  -3   5  176.98   48.40
   3  -3   5  147.79   49.60
  -3   2  -5    3.10   11.10
   3  -2   5    2.70    6.60
   3  -2   5    6.40    9.90
   3  -2   5    6.30    3.30
   3  -1   5  750.32  244.88
   3  -1   5  843.82  245.08
   3  -1   5  869.21  245.18
   3   0   5  148.79   45.10
   3   0   5  147.99   45.50
   3   1   5  808.22  224.48
   3   1   5  696.93  224.18
   3   2   5  -16.20    9.30
   3   3   5  113.79   36.20
  -2   4  -5   27.40    9.30
  -2   4  -5    9.50    9.10
  -2   4  -5   35.50    9.40
  -2   4  -5   21.90    9.00
   2  -4   5    9.60    7.50
   2  -4   5   30.40    7.60
   2  -4   5   24.90    7.30
  -2   3  -5    3.20    9.40
  -2   3  -5   11.50   11.20
  -2   3  -5    8.40    6.80
  -2   3  -5    5.90   12.20
  -2   3  -5   17.20    9.90
   2  -3   5   12.80    5.00
   2  -3   5   14.20    8.20
   2  -3   5    7.10    4.60
  -2   2  -5   54.19   16.40
   2  -2   5   27.10   13.70
   2  -2   5   31.00   15.60
   2  -2   5   40.10   12.00
   2  -1   5   47.50   17.10
   2  -1   5   61.89   18.10
   2   0   5    6.70    5.60
   2   0   5    4.70    7.00
   2   1   5   44.00   19.10
   2   1   5   73.49   20.90
   2   2   5   60.19   21.40
   2   3   5   -1.40    7.40
   2   3   5   27.40   10.60
  -1   4  -5    6.90    7.00
  -1   4  -5   21.20    7.10
  -1   4  -5   14.50    7.10
  -1   4  -5   14.30    6.00
   1  -4   5    7.40    4.30
   1  -4   5   15.30    4.80
  -1   3  -5    4.00    6.50
  -1   3  -5    5.50    8.80
  -1   3  -5   -5.60    6.50
  -1   3  -5    2.70   10.40
  -1   3  -5    3.00   12.00
   1  -3   5    5.40    3.30
   1  -3   5    7.40    3.50
   1  -3   5    8.70    7.70
   1  -2   5  405.06  132.19
   1  -2   5  507.25  132.89
   1  -2   5  445.36  132.59
   1  -1   5    6.20    7.60
   1  -1   5   13.70    6.80
   1  -1   5    7.10    6.40
   1   0   5   40.30   12.90
   1   0   5   38.10   13.60
   1   1   5    5.10   10.10
   1   1   5    9.40    7.60
   1   2   5  496.15  157.88
   1   2   5  553.24  157.68
   1   3   5   -1.70   10.30
   1   3   5    7.00    5.80
   0   4  -5   32.30   10.10
   0   4  -5   16.40   10.20
   0   4  -5   28.30    9.60
   0  -4   5   29.30    8.70
   0  -4   5   23.90    8.60
   0   3  -5   59.09   18.00
   0   3  -5   40.90   18.50
   0   3  -5   56.69   19.40
   0   3  -5   36.30   19.50
   0   3  -5   35.30   20.70
   0  -3   5   58.39   16.70
   0  -3   5   58.79   16.70
   0  -3   5   61.89   18.90
   0  -2   5    8.00    7.80
   0  -2   5    7.00    9.50
   0  -2   5   10.50    3.90
   0  -1   5   14.10    8.50
   0  -1   5   -5.10    6.10
   0  -1   5    0.60    6.20
   0   0   5   -7.10    5.70
   0   0   5    0.00    5.70
   0   0   5    4.60    4.90
   0   0   5   -8.30    7.10
   0   1   5    4.70    7.00
   0   1   5   -5.40    8.90
   0   1   5    4.10    6.60
   0   2   5    9.50   11.80
   0   2   5   24.80   10.20
   0   2   5   14.50   10.60
   0   3   5   42.70   13.60
   0   3   5   35.30   13.40
   0   4   5   21.10    7.80
   0   4   5   24.20    8.00
   1   4  -5   35.20   11.10
   1   4  -5    8.50   11.10
   1   4  -5   33.90   10.50
  -1  -4   5   40.70    9.40
  -1  -4   5   21.90    9.40
   1   3  -5   16.90   10.40
   1   3  -5   -1.60   12.60
   1   3  -5   10.00    7.60
   1   3  -5   17.20   10.80
   1   3  -5   18.60    8.40
  -1  -3   5    1.10   11.00
  -1  -3   5   10.50    4.50
  -1  -2   5  686.33  197.18
  -1  -2   5  632.44  196.68
  -1  -2   5  663.33  197.08
  -1  -1   5   24.10    9.40
  -1  -1   5   16.90    8.60
  -1   0   5  871.01  260.17
  -1   0   5  865.41  260.27
   1  -1  -5   15.60    6.00
  -1   1   5   26.40   13.50
  -1   1   5   19.20    9.20
  -1   1   5   28.90    8.50
  -1   2   5  714.13  222.38
  -1   2   5  728.03  221.98
  -1   2   5  776.52  222.08
  -1   3   5   21.70    7.70
  -1   3   5    3.20    7.50
  -1   4   5   17.70    9.60
  -1   4   5   33.40    9.30
   2   4  -5    9.50    7.60
   2   4  -5   10.20    7.00
   2   4  -5   17.30    6.10
   2   4  -5    5.80    9.20
  -2  -4   5    7.00    4.40
  -2  -4   5   12.20    4.40
   2   3  -5   12.10    8.60
   2   3  -5   24.00   13.80
   2   3  -5   20.60   12.20
   2   3  -5   10.90   11.00
   2   3  -5   25.70    9.20
   2   3  -5   15.10    8.60
  -2  -3   5   13.70   12.00
  -2  -3   5   15.30    5.70
  -2  -2   5    2.20    2.60
  -2  -2   5   -1.60    8.60
  -2  -2   5   -3.30    6.50
   2   1  -5  200.98   61.89
  -2  -1   5  225.78   62.39
  -2  -1   5  200.68   62.19
  -2   0   5   13.60    6.30
  -2   0   5    2.00    8.50
   2  -1  -5  225.18   67.89
  -2   1   5  234.78   68.99
  -2   1   5  213.68   68.09
  -2   1   5  238.18   68.49
   2  -2  -5   -3.90    6.80
  -2   2   5   -4.30    8.70
  -2   2   5   -4.80   10.20
  -2   3   5   21.30    8.90
  -2   3   5   13.30    9.10
  -2   4   5    4.90    6.00
  -2   4   5   -0.90    5.80
   3   4  -5   -4.90    4.70
   3   4  -5    1.50    7.90
   3   4  -5   -5.60    8.40
  -3  -4   5    0.30    2.70
  -3  -4   5    0.90    2.80
   3   3  -5   -4.50    6.90
   3   3  -5    8.00   10.60
   3   3  -5    1.50    5.00
   3   3  -5  -11.10   10.00
   3   3  -5   -2.00    6.80
   3   3  -5   -0.30   12.20
  -3  -3   5    7.40   11.20
  -3  -3   5    4.10    3.30
  -3  -2   5   75.59   23.20
  -3  -1   5  283.57   85.69
   3   0  -5   16.50    9.50
   3   0  -5   18.80    7.30
  -3   0   5   22.40    8.60
  -3   0   5   19.30    7.30
  -3   0   5   26.30    9.40
   3  -1  -5  269.87   82.99
  -3   1   5  268.17   83.09
  -3   1   5  288.87   83.79
  -3   1   5  291.57   83.89
   3  -2  -5  169.48   49.20
  -3   2   5  143.99   50.49
  -3   2   5  170.78   50.29
  -3   3   5    4.70    5.30
  -3   3   5   -3.80    7.00
  -3   4   5    4.40    4.60
  -3   4   5   -0.20    4.40
   4   4  -5    7.40    6.20
   4   4  -5   -7.40    8.00
   4   4  -5    2.10    6.90
  -4  -4   5    6.90    3.10
   4   3  -5   12.50   10.30
   4   3  -5   -1.90   10.70
   4   3  -5    5.40   10.50
   4   3  -5    0.70    7.50
   4   3  -5  -10.90    7.10
  -4  -3   5   -0.40    2.60
  -4  -3   5    5.80    7.70
  -4  -2   5  390.06  116.49
  -4  -2   5  384.56  115.69
  -4  -1   5  112.59   35.20
   4   0  -5    4.80    5.10
  -4   0   5    0.90    6.70
  -4   0   5   -3.70    8.20
  -4   0   5   -1.70    4.50
   4  -1  -5  115.59   35.50
  -4   1   5  103.99   37.00
  -4   1   5  120.39   35.60
  -4   1   5  129.59   37.10
   4  -2  -5  417.46  125.89
  -4   2   5  451.45  126.69
  -4   2   5  394.46  126.79
  -4   3   5    5.40    7.50
  -4   3   5    0.40    7.60
   4  -4  -5    3.30    2.90
  -4   4   5    2.40    6.40
  -4   4   5    0.10    4.70
   5   4  -5    7.60    6.50
   5   4  -5   13.20    6.60
   5   4  -5    3.30    7.40
  -5  -4   5   12.10    4.20
   5   3  -5  103.79   32.50
   5   3  -5  114.09   31.60
   5   3  -5   68.59   32.20
   5   3  -5   78.79   32.30
  -5  -3   5  114.79   33.10
  -5  -3   5  106.99   30.40
  -5  -2   5 1000.80  303.97
  -5  -2   5 1037.40  304.67
  -5  -1   5    3.90    8.70
   5   0  -5   23.40    9.50
  -5   0   5   17.30    9.10
  -5   0   5   45.30   13.30
  -5   0   5   26.00   10.60
   5  -1  -5    2.20    4.50
  -5   1   5   -2.00    4.20
  -5   1   5    2.00   10.20
  -5   1   5    2.70    9.00
   5  -2  -5 1010.40  309.47
   5  -2  -5  969.00  309.27
  -5   2   5 1174.78  310.17
  -5   2   5 1024.60  310.27
   5  -3  -5  111.89   27.90
  -5   3   5   57.69   28.70
  -5   3   5   98.89   28.90
   5  -4  -5   11.90    3.90
  -5   4   5    4.20    5.30
  -5   4   5   11.50    5.80
   6   4  -5    7.80    6.70
   6   4  -5   -0.50    5.20
   6   4  -5    4.00    5.20
   6   4  -5   -1.50    6.50
  -6  -4   5    6.40    2.90
   6   3  -5   25.90   13.00
   6   3  -5   45.50   11.60
   6   3  -5   24.40   12.10
   6   3  -5   15.30   13.00
   6   3  -5   10.20   11.10
  -6  -3   5   25.20    8.10
  -6  -2   5   36.80   12.00
  -6  -2   5   59.39   16.00
  -6  -1   5  137.79   42.80
   6   0  -5    1.80    4.90
  -6   0   5   -2.30    5.50
  -6   0   5  -12.00    7.40
   6  -1  -5  134.09   39.50
  -6   1   5  119.69   40.70
  -6   1   5  131.99   41.70
   6  -2  -5   28.90   16.10
   6  -2  -5   51.49   15.40
  -6   2   5   65.89   19.70
  -6   2   5   76.09   21.00
   6  -3  -5   24.00    7.00
  -6   3   5   25.60    8.80
  -6   3   5    7.20    9.50
  -6   3   5   14.70   10.00
   6  -4  -5    0.20    2.50
   6  -4  -5    0.40    1.60
  -6   4   5    6.20    6.70
  -6   4   5   -1.20    4.30
   7   4  -5    4.70    4.30
   7   4  -5    1.60    7.10
   7   4  -5   -5.10    4.60
  -7  -4   5    7.20    3.00
  -7  -4   5    5.40    2.30
   7   3  -5  -10.50    8.00
   7   3  -5   -1.10   10.00
   7   3  -5   -6.10    8.20
   7   3  -5    1.00    9.90
   7   3  -5   -2.00   10.10
  -7  -3   5    5.40    3.20
  -7  -2   5   34.70   11.90
  -7  -2   5   15.40    6.40
  -7  -1   5    8.60    9.50
   7   0  -5  167.58   47.60
  -7   0   5  152.38   47.80
  -7   0   5  140.69   48.80
   7  -1  -5   -4.20    5.00
  -7   1   5   18.40    9.70
  -7   1   5   15.20   13.20
   7  -2  -5   16.20    6.50
   7  -2  -5   13.30    8.20
  -7   2   5   29.20   13.80
  -7   2   5   30.90   15.40
   7  -3  -5    0.20    3.40
   7  -3  -5    0.40    2.90
  -7   3   5    2.00    7.20
  -7   3   5   -2.10    5.70
  -7   3   5    5.70    5.90
   7  -4  -5    1.70    2.40
   7  -4  -5    4.90    2.10
  -7   4   5    3.10    6.10
  -7   4   5    0.30    4.50
   8   4  -5    9.00    3.90
   8   4  -5   -1.50    6.50
   8   4  -5    6.10    4.60
  -8  -4   5    4.70    2.50
   8   3  -5  239.28   74.49
   8   3  -5  299.17   74.59
   8   3  -5  234.18   74.19
   8   3  -5  207.78   74.69
  -8  -3   5  249.08   73.79
   8   2  -5    3.70    6.90
   8   2  -5   -7.80    9.00
   8   2  -5    1.60    8.70
   8   2  -5    0.40    8.40
   8   2  -5    1.50    6.80
  -8  -2   5    4.10    3.10
  -8  -1   5    5.60    4.30
  -8  -1   5    3.20    9.10
   8   0  -5   -1.20    5.40
  -8   0   5   16.20    8.20
   8  -1  -5    8.90    5.90
   8  -1  -5    5.40    4.60
  -8   1   5   20.10   10.30
  -8   1   5   10.00   13.70
   8  -2  -5   10.10   12.00
   8  -2  -5   -9.40   10.80
   8  -2  -5   -1.80    3.30
   8  -2  -5    6.60    3.90
  -8   2   5    2.60    4.70
  -8   2   5   15.10    7.70
  -8   2   5    2.70   14.10
  -8   2   5    9.50    7.40
   8  -3  -5  187.98   56.79
  -8   3   5  190.08   57.39
   8  -4  -5    3.50    2.10
   8  -4  -5    4.30    3.30
  -8   4   5   10.60    4.50
   9   4  -5    3.90    4.20
   9   4  -5    0.50    4.20
  -9  -4   5   10.80    3.10
   9   3  -5    5.70    9.50
   9   3  -5    3.70    7.40
   9   3  -5   13.90    7.50
  -9  -3   5    5.60    5.60
  -9  -3   5    7.80    4.20
   9   2  -5   -8.50    8.50
   9   2  -5   -3.10    6.60
   9   2  -5   -8.30   10.20
   9   2  -5    8.30    9.60
   9   2  -5   -9.80    7.20
   9   2  -5    2.60    8.80
  -9  -2   5    5.80    3.70
  -9  -2   5    4.80    3.50
  -9  -1   5   -6.10    9.70
  -9  -1   5    6.20    4.10
   9   0  -5 1940.81  514.95
  -9   0   5 1716.63  514.65
  -9   0   5 1489.55  515.15
   9  -1  -5    2.40    2.90
   9  -1  -5   -2.00    5.30
  -9   1   5   -8.10   14.10
  -9   1   5   -3.50    9.50
   9  -2  -5   -1.50    3.60
   9  -2  -5   -2.40    9.10
   9  -2  -5    1.30    3.80
  -9   2   5    0.50    6.40
  -9   2   5    3.30    7.90
  -9   2   5   -6.60    8.00
   9  -3  -5    7.20    3.90
   9  -3  -5    7.20    3.50
   9  -3  -5   -1.50    8.60
  -9   3   5   12.50    6.70
  -9   3   5   -0.20    8.30
  -9   3   5   -3.20    8.70
   9  -4  -5    7.40    2.70
   9  -4  -5    1.70    4.30
  -9   4   5    7.80    3.80
  -9   4   5    3.90    5.20
  10   3  -5   36.70   10.00
  10   3  -5   10.80   11.60
 -10  -3   5   23.20    7.90
 -10  -3   5   19.00    7.90
  10   2  -5   20.90   10.00
  10   2  -5   14.30    9.70
  10   2  -5    2.10    8.10
  10   2  -5    3.60   11.30
  10   2  -5    9.70   10.50
 -10  -2   5   13.90    5.00
 -10  -2   5    6.60    5.30
 -10  -1   5  271.77   79.79
 -10  -1   5  179.88   80.79
 -10  -1   5  294.57   79.79
  10   0  -5   -1.50    5.50
  10  -1  -5  164.18   58.99
  10  -1  -5  217.98   57.99
  10  -1  -5  190.78   58.59
 -10   1   5  194.08   58.99
 -10   1   5  185.38   58.39
  10  -2  -5   -0.10   10.70
  10  -2  -5   12.00    4.50
  10  -2  -5    9.90    4.00
  10  -2  -5    8.10    9.90
 -10   2   5    0.00    9.10
 -10   2   5    5.00    5.40
 -10   2   5    9.10    8.40
  10  -3  -5   13.60    5.40
  10  -3  -5   10.40    5.50
  10  -3  -5   12.70    7.60
 -10   3   5   23.00    7.30
 -10   3   5   14.20    7.80
 -10   3   5   19.90    8.00
  11   3  -5    0.40    6.40
  11   3  -5   13.70    6.80
 -11  -3   5    9.40    3.70
 -11  -3   5    8.40    4.50
  11   2  -5   45.30   21.00
  11   2  -5   30.90   21.30
  11   2  -5   58.29   22.30
  11   2  -5   39.10   22.50
 -11  -2   5   98.49   20.20
 -11  -2   5   73.29   20.10
 -11  -2   5   73.59   20.60
  11   1  -5   47.60   12.00
  11   1  -5   34.80   12.70
  11   1  -5   43.20   12.60
 -11  -1   5   30.30    9.70
 -11  -1   5   24.10    9.40
 -11  -1   5    5.10   10.30
  11   0  -5   -9.20    9.30
  11   0  -5   14.70   10.20
 -11   0   5    1.10    7.00
  11  -1  -5   20.30   12.40
  11  -1  -5   18.60   13.20
 -11   1   5   27.10    9.50
  11  -2  -5   28.20   17.50
  11  -2  -5   87.89   17.40
  11  -2  -5   41.50   14.00
 -11   2   5   37.60   16.60
  11  -3  -5    8.30    6.00
  11  -3  -5    4.60    2.40
  11  -3  -5    5.30    2.70
 -11   3   5    3.80    5.90
 -11   3   5    1.70    5.60
  12   3  -5   34.20    8.60
  12   3  -5   10.50    8.00
  12   2  -5    4.50    8.30
  12   2  -5    8.90    9.20
  12   2  -5   11.90    8.00
  12   2  -5   11.80    7.60
 -12  -2   5    1.80    5.00
 -12  -2   5    2.20    4.70
  12   1  -5   38.90   14.20
  12   1  -5   31.20   15.10
 -12  -1   5   43.00   12.70
 -12  -1   5   38.30   13.40
 -12  -1   5   36.80   12.40
  12   0  -5    1.90   10.20
 -12   0   5    5.00    7.20
  12  -1  -5   27.70   13.00
  12  -1  -5   13.30   11.90
 -12   1   5   22.50   10.60
  12  -2  -5   -0.50   10.20
  12  -2  -5   -2.70    6.20
  12  -2  -5    6.90    8.40
  12  -2  -5    4.90    2.80
 -12   2   5   -5.40    9.00
  12  -3  -5   79.69   22.10
  12  -3  -5   58.79   22.80
  12  -3  -5   74.99   22.50
  13   3  -5  -10.50    4.80
  13   3  -5    1.30    5.70
 -13  -3   5   -3.70    1.90
  13   2  -5    7.60    8.60
  13   2  -5   15.30    7.90
  13   2  -5    6.90    9.30
  13   2  -5    6.70   10.50
 -13  -2   5   14.30    6.30
 -13  -2   5   21.80    6.10
  13   1  -5   10.30    9.20
  13   1  -5    4.40    7.80
 -13  -1   5    3.40    4.60
 -13  -1   5    2.80    5.00
  13   0  -5    8.60   10.70
  13   0  -5   11.60   14.40
 -13   0   5    2.60    7.10
  13  -1  -5   -8.60   10.40
  13  -1  -5   -4.80    9.90
 -13   1   5    2.70    5.60
  13  -2  -5   21.10    7.70
  13  -2  -5    8.00    5.20
  13  -2  -5    4.10   10.10
 -13   2   5    0.50    8.80
  13  -3  -5    0.70    4.70
  13  -3  -5   -1.70    3.90
  14   2  -5    2.50    6.00
  14   2  -5    3.70    5.10
 -14  -2   5    1.80    3.70
 -14  -2   5    2.40    4.10
  14   1  -5   28.50   13.60
  14   1  -5    6.10   11.70
 -14  -1   5   36.40    9.10
  14   0  -5   -1.40    7.10
  14  -1  -5    5.70   10.60
  14  -1  -5   11.70   10.00
 -14   1   5    9.30    8.00
  14  -2  -5    0.60    3.70
  14  -2  -5    0.00    6.00
 -14   2   5    5.30    5.10
  15   2  -5  139.19   48.00
 -15  -2   5  172.58   47.50
  15   1  -5  117.69   35.90
  15   1  -5  114.39   35.60
  15   0  -5   -4.70    6.30
  15  -1  -5  102.79   30.00
  15  -1  -5   88.59   29.90
  15  -2  -5   23.40   10.70
  16   1  -5    0.90    4.80
  16   1  -5   -0.10    5.50
  16   0  -5   -3.40    7.60
  16   0  -5   -3.70    5.60
  16  -1  -5    1.80    5.50
  16  -1  -5   -0.20    7.10
  17   1  -5    6.30    4.90
  17   1  -5    8.80    5.90
  17   0  -5   10.70    5.40
  17   0  -5    1.40    7.00
  17  -1  -5    3.50    6.10
  17  -1  -5    0.00    5.30
 -13   0  -6   -0.10    8.50
  13   0   6    4.10    4.90
 -12   1  -6    2.20    7.50
  12  -1   6   -1.00    7.50
  12  -1   6   -4.60    4.60
 -12   0  -6   -0.40   10.50
  12   0   6    3.30    7.20
 -12  -1  -6   -5.80    6.40
 -12  -1  -6   -3.60    3.20
  12   1   6    1.90    7.50
 -11   2  -6   10.50   10.50
 -11   2  -6   11.60    8.70
  11  -2   6   20.70    6.50
 -11   1  -6  -22.10   12.20
  11  -1   6   -8.20    5.50
  11  -1   6    8.00    6.60
 -11   0  -6    6.50    9.40
 -11   0  -6    2.00   11.30
  11   0   6   -1.60    7.20
  11   0   6   -0.20    5.20
  11   0   6    9.50    5.40
 -11  -1  -6   11.70    5.70
 -11  -1  -6   10.50    5.00
 -11  -1  -6   21.20    9.40
  11   1   6    1.60    9.90
 -11  -2  -6   35.10    9.20
 -11  -2  -6   20.00    6.80
  11   2   6   15.50    7.30
  11   2   6   27.10    7.70
  11   2   6    9.30    9.40
 -10   2  -6   -8.40   11.10
  10  -2   6   -2.00    4.30
 -10   1  -6  164.18   43.30
  10  -1   6  120.69   41.40
  10  -1   6  142.79   42.00
 -10   0  -6  242.48   66.89
  10   0   6  192.68   65.39
  10   0   6  243.08   66.69
  10   0   6  218.48   65.69
 -10  -1  -6  100.29   34.30
 -10  -1  -6   91.09   34.30
  10   1   6  109.49   34.40
  10   1   6  123.29   35.50
  10   1   6  140.79   34.90
  10   1   6  106.89   35.80
 -10  -2  -6    1.50    3.00
 -10  -2  -6    8.90    4.60
  10   2   6    5.00    7.30
  10   2   6    3.90    6.70
  10   2   6    6.00    8.80
  -9   3  -6    0.00    6.90
  -9   3  -6   11.70    7.90
   9  -3   6    6.00    5.40
   9  -3   6   13.50    4.00
  -9   2  -6   -9.80    8.60
   9  -2   6   -0.60    6.80
   9  -2   6   -3.20    4.40
  -9   1  -6    7.60   15.20
   9  -1   6   42.10   12.50
   9  -1   6    8.40    9.30
   9  -1   6   22.10   12.10
  -9   0  -6    1.80    5.10
  -9   0  -6   -5.20   15.00
   9   0   6   -1.80    6.80
   9   0   6   -5.90   11.10
   9   0   6   -8.70    8.30
   9   0   6    2.40    6.80
  -9  -1  -6   15.90    7.80
  -9  -1  -6    4.90    7.30
   9   1   6   14.30   12.50
   9   1   6    8.80    8.70
   9   1   6   42.00   10.50
   9   1   6   15.10   11.30
   9   1   6   29.10   10.90
  -9  -2  -6   -9.80    4.20
  -9  -2  -6    3.00    4.10
   9   2   6    9.40    5.70
   9   2   6   -4.20    5.40
   9   2   6   -2.30    6.80
   9   3   6    1.10    4.70
   9   3   6    0.10    5.60
   9   3   6   -3.20    7.50
  -8   3  -6   15.30   13.30
  -8   3  -6   35.10   13.30
  -8   3  -6   27.70   12.80
   8  -3   6   41.30   11.70
   8  -3   6   40.00   11.30
  -8   2  -6   -2.10    9.10
   8  -2   6    1.20    7.50
   8  -2   6    5.00    3.80
  -8   1  -6   -6.20   14.60
   8  -1   6   28.60   11.90
   8  -1   6   22.80    9.30
   8  -1   6   12.00    9.30
  -8   0  -6  135.29   42.40
  -8   0  -6  191.68   46.00
  -8   0  -6  124.29   42.50
   8   0   6  161.98   43.40
   8   0   6  112.49   43.00
   8   0   6  142.69   43.80
   8   0   6  149.29   42.60
  -8  -1  -6   11.80    8.70
  -8  -1  -6   22.30    8.50
   8   1   6   24.50   10.30
   8   1   6   26.90   12.10
   8   1   6   29.40   10.20
   8   1   6    1.50   10.80
   8   1   6   40.90   14.00
  -8  -2  -6    8.40    5.10
   8   2   6    0.30    8.30
   8   2   6   13.10    6.80
   8   2   6    9.70    8.40
  -8  -3  -6   57.49   15.40
   8   3   6   51.29   17.00
   8   3   6   37.50   16.00
  -7   3  -6   -3.10    8.60
  -7   3  -6   -1.20    7.30
   7  -3   6   -0.50    5.40
   7  -3   6   -3.30    4.70
  -7   2  -6   16.80   13.90
   7  -2   6    3.70    7.10
   7  -2   6   31.70    7.60
   7  -2   6    3.90   10.70
  -7   1  -6  105.29   30.30
   7  -1   6   66.79   26.60
   7  -1   6  111.59   27.60
   7  -1   6  108.69   27.40
   7  -1   6   79.19   27.90
  -7   0  -6  -17.30   13.50
  -7   0  -6    4.20    6.90
  -7   0  -6    2.70    5.10
   7   0   6   -2.40    5.50
   7   0   6    4.40    7.70
   7   0   6    2.00    7.00
   7   0   6   -3.10   10.20
   7   0   6   17.20    8.90
  -7  -1  -6   99.79   30.40
  -7  -1  -6  110.19   30.50
   7   1   6   97.59   31.70
   7   1   6   82.69   31.00
   7   1   6   80.29   31.10
   7   1   6  122.09   31.50
   7   1   6   95.59   31.70
  -7  -2  -6   31.70   10.50
   7   2   6   63.19   13.70
   7   2   6   24.60   12.50
   7   2   6   14.60   14.60
   7   3   6   -3.40    6.10
   7   3   6    1.60    7.40
   7   3   6   -8.10    9.50
  -6   3  -6    1.40   11.70
  -6   3  -6    4.40    8.80
   6  -3   6   -4.80    5.00
   6  -3   6    0.90    2.20
   6  -3   6  -10.10    5.60
  -6   2  -6   -2.00   12.70
   6  -2   6    4.40    5.80
   6  -2   6    3.40    7.20
   6  -2   6  -16.80    9.10
  -6   1  -6   93.89   35.90
   6  -1   6  114.59   34.70
   6  -1   6  133.59   34.50
   6  -1   6  123.79   34.30
   6  -1   6   97.09   33.80
  -6   0  -6   18.70    7.80
   6   0   6   28.10   10.30
   6   0   6    7.40   11.00
  -6  -1  -6  153.58   44.80
   6   1   6  134.09   45.20
   6   1   6  140.39   45.60
   6   1   6  153.68   46.00
   6   1   6  141.99   46.50
   6   1   6  155.68   45.80
   6   1   6  152.78   45.30
  -6  -2  -6    9.80    4.20
   6   2   6   -6.40    8.30
   6   2   6   14.20   11.80
   6   2   6   13.00    8.90
   6   3   6   -2.70    4.70
   6   3   6   -2.40    9.70
   6   3   6    3.50    5.60
  -5   4  -6   19.60    7.50
  -5   3  -6   44.10   17.10
  -5   3  -6   41.70   20.00
   5  -3   6   55.39   16.10
  -5   2  -6   49.00   18.30
  -5   2  -6   25.60   14.50
   5  -2   6   30.90   12.90
   5  -2   6   64.59   14.10
   5  -2   6   63.09   14.70
   5  -2   6   47.80   16.70
   5  -1   6   93.59   29.90
  -5   0  -6    0.60    5.60
   5   0   6   -1.10    8.70
   5   0   6    5.40    7.30
  -5  -1  -6  106.49   33.60
   5   1   6  137.89   36.00
   5   1   6  106.99   34.70
   5   2   6   25.20   14.50
   5   2   6   46.80   16.80
   5   2   6   54.59   15.00
   5   3   6   49.00   14.20
   5   3   6   17.50   11.60
  -4   4  -6   20.30   13.30
  -4   4  -6   61.79   13.10
   4  -4   6   23.90   12.20
   4  -4   6   44.60   12.10
   4  -4   6   42.50   11.90
  -4   3  -6    7.10   12.60
  -4   3  -6    1.30    9.10
  -4   3  -6    5.90    8.90
   4  -3   6   -1.80    3.10
   4  -3   6   -3.80    3.10
   4  -3   6    4.40    5.50
  -4   2  -6    3.00   11.90
  -4   2  -6   -3.30    7.90
  -4   2  -6    7.50   14.80
   4  -2   6   29.90   11.20
   4  -2   6   23.90    7.00
   4  -2   6    6.50    5.70
   4  -2   6   11.80    4.20
   4  -2   6    6.70    4.20
   4  -1   6   30.70   14.60
   4  -1   6   54.39   15.20
  -4   0  -6  474.75  140.79
   4   0   6  451.35  141.09
   4   0   6  485.35  141.39
  -4  -1  -6   50.29   15.90
   4   1   6   49.40   18.00
   4   1   6   57.59   18.50
   4   2   6   19.20    8.60
   4   2   6   12.10    8.30
   4   2   6   10.10   10.70
   4   3   6   -5.90    6.60
   4   3   6   -2.50    7.50
  -3   4  -6    8.10   10.50
  -3   4  -6   17.70    7.40
  -3   4  -6   19.70    7.80
   3  -4   6   19.00    5.80
   3  -4   6   18.40    6.30
  -3   3  -6   11.40   12.30
  -3   3  -6   21.70   13.60
  -3   3  -6   18.20   12.90
  -3   3  -6    8.70   15.20
   3  -3   6   17.70   13.20
   3  -3   6   27.90    9.20
   3  -3   6   53.49   10.40
  -3   2  -6   -2.00    7.40
  -3   2  -6   -3.10   10.40
   3  -2   6   -0.80    4.20
   3  -2   6    7.70    2.90
   3  -2   6   -0.60    3.40
   3  -2   6  -12.60    9.40
   3  -1   6  158.58   51.39
   3  -1   6  177.48   51.29
   3   0   6   -3.50    7.80
   3   0   6   -3.50    6.10
   3   1   6  136.69   46.80
   3   1   6  180.68   47.40
   3   2   6    6.90   10.30
   3   2   6    0.50    9.20
   3   2   6    0.40    6.50
   3   3   6   23.30   16.60
   3   3   6   57.79   14.90
  -2   4  -6   61.39   20.20
  -2   4  -6   68.79   21.00
   2  -4   6   68.59   19.40
   2  -4   6   56.99   19.40
  -2   3  -6   -4.70   10.10
  -2   3  -6   12.50   11.30
  -2   3  -6  -17.10   12.50
  -2   3  -6   11.20    9.70
   2  -3   6   15.70    6.50
   2  -3   6   16.70   11.20
   2  -3   6   15.10    5.30
   2  -3   6   20.90    5.30
   2  -2   6   51.39   23.50
   2  -2   6   73.59   22.10
   2  -2   6   97.89   24.90
   2  -1   6  202.28   55.79
   2  -1   6  192.48   55.89
   2  -1   6  167.38   55.29
   2   0   6  527.55  156.68
   2   0   6  515.75  156.88
   2   1   6  195.48   59.59
   2   2   6  136.69   43.20
   2   3   6   11.40    7.30
   2   3   6   -2.80   10.20
  -1   4  -6    0.10    5.40
  -1   4  -6    0.90    4.30
  -1   4  -6   -1.60    5.10
  -1   4  -6    0.20    7.20
   1  -4   6    8.70    2.50
   1  -4   6    2.60    3.10
  -1   3  -6    3.80    8.80
  -1   3  -6   -2.50   10.30
  -1   3  -6   -2.10    8.50
  -1   3  -6    7.90    9.20
  -1   3  -6   -4.20    5.70
   1  -3   6   -0.70    3.20
   1  -3   6    2.00    3.20
   1  -3   6  -17.30   10.10
   1  -3   6    8.80    4.90
   1  -2   6   23.40    8.10
   1  -2   6   33.80   12.20
   1  -2   6   21.50   10.30
   1  -1   6  307.17   97.89
   1  -1   6  348.57   98.09
   1   0   6   -3.60    6.30
   1   0   6   -8.10    5.70
   1   1   6  370.96  110.59
   1   1   6  362.96  111.19
   1   2   6   21.10   14.20
   1   2   6   20.00   11.50
   1   3   6   10.00   10.50
   1   3   6    5.10    5.80
   0   4  -6   42.00   11.80
   0   4  -6   16.80   11.80
   0   4  -6   37.70   11.60
   0   4  -6   15.40   11.10
   0  -4   6   36.70   10.10
   0  -4   6   39.90   10.30
   0   3  -6   46.90   15.90
   0   3  -6   48.10   14.60
   0   3  -6    9.90   12.90
   0   3  -6   40.50   15.10
   0   3  -6   30.90   17.30
   0  -3   6   40.70   12.50
   0  -3   6   40.30   11.90
   0  -3   6   39.80   16.20
   0  -3   6   49.30   12.10
   0  -2   6  365.76  103.79
   0  -2   6  335.97  103.09
   0  -2   6  338.97  103.59
   0  -1   6  216.88   69.99
   0  -1   6  255.27   70.49
   0  -1   6  236.58   70.29
   0   0   6  575.54  166.68
   0   0   6  534.55  166.98
   0   0   6  555.44  166.88
   0   1   6  259.67   79.19
   0   1   6  265.17   79.89
   0   2   6  469.65  148.79
   0   2   6  483.65  149.39
   0   2   6  528.95  148.89
   0   3   6   53.79   15.90
   0   3   6   31.80   12.40
   0   3   6   29.80   12.30
   0   4   6   31.60    9.50
   0   4   6   25.60    9.40
   1   4  -6    7.20    6.90
   1   4  -6   12.70    6.40
   1   4  -6    6.30    7.60
   1   4  -6   -1.20    8.50
  -1  -4   6    9.50    4.30
  -1  -4   6   12.50    4.20
   1   3  -6  114.69   42.60
   1   3  -6   99.79   43.20
   1   3  -6  144.29   41.20
   1   3  -6  108.39   42.10
   1   3  -6  146.29   41.70
   1   3  -6  106.79   42.40
  -1  -3   6  168.88   41.00
  -1  -3   6  131.49   40.80
  -1  -3   6  145.79   41.90
  -1  -2   6   -0.60    6.90
  -1  -2   6    3.40    2.70
  -1  -2   6   13.90    9.30
  -1  -1   6  603.64  181.88
  -1  -1   6  609.44  181.98
  -1   0   6    2.90    6.20
  -1   0   6   -0.10    5.40
  -1   0   6   -6.50    6.00
  -1   1   6  673.93  194.68
  -1   1   6  618.84  194.18
  -1   1   6  653.03  194.28
  -1   2   6    5.30   10.90
  -1   2   6    6.60    9.70
  -1   2   6   11.50    8.80
  -1   3   6  107.19   38.00
  -1   3   6  140.59   38.00
  -1   4   6    9.00    5.40
  -1   4   6    1.20    5.30
   2   4  -6    8.70    4.50
   2   4  -6    6.50    8.00
   2   4  -6    4.70    5.40
   2   4  -6    2.80    6.00
  -2  -4   6   11.00    3.60
  -2  -4   6    2.10    3.40
   2   3  -6   -0.80    7.10
   2   3  -6    9.30   11.60
   2   3  -6   -5.70   13.00
   2   3  -6   11.80    8.00
   2   3  -6    4.90   10.30
   2   3  -6   12.80   10.00
  -2  -3   6    1.20   11.00
  -2  -3   6   10.30    4.70
  -2  -3   6   11.20    4.00
  -2  -2   6   54.79   17.30
  -2  -2   6   64.09   19.90
  -2  -1   6  206.98   67.19
  -2  -1   6  244.48   67.39
  -2   0   6   79.69   24.60
  -2   0   6   77.19   25.40
   2  -1  -6  203.88   63.79
  -2   1   6  203.28   64.19
  -2   1   6  238.18   65.19
  -2   1   6  224.88   64.49
  -2   2   6   49.30   17.10
  -2   2   6   41.90   18.30
  -2   3   6   12.50    7.30
  -2   3   6    7.30    7.80
  -2   4   6    7.90    5.90
  -2   4   6    2.00    5.80
   3   4  -6   92.39   27.20
   3   4  -6   93.49   27.50
  -3  -4   6   86.09   26.70
  -3  -4   6   63.79   27.10
  -3  -4   6  101.89   26.70
   3   3  -6   12.30   14.00
   3   3  -6   19.30    8.90
   3   3  -6   25.10   11.10
   3   3  -6   -2.40   11.00
   3   3  -6   18.30   12.40
   3   3  -6   18.00    8.60
  -3  -3   6   19.10   12.30
  -3  -3   6   12.40    5.50
  -3  -2   6   55.19   16.80
  -3  -2   6   37.00   16.50
  -3  -2   6   44.10   13.80
  -3  -1   6    2.10    7.70
  -3   0   6   -5.30    7.20
  -3   0   6    1.20    7.30
   3  -1  -6   -4.80    3.50
  -3   1   6   -2.00    7.60
  -3   1   6   -5.60    6.00
  -3   1   6  -13.10    9.20
  -3   2   6   43.00   17.40
  -3   2   6   42.40   16.60
  -3   3   6   12.20    8.30
  -3   3   6    8.10    7.80
  -3   4   6  100.09   32.50
  -3   4   6  113.19   32.60
   4   4  -6    3.80    5.30
   4   4  -6    5.80    5.70
   4   4  -6    4.00    6.20
  -4  -4   6    7.00    3.40
  -4  -4   6   10.50    3.70
   4   3  -6   47.40   15.20
   4   3  -6   22.30   14.80
   4   3  -6   29.20   15.70
   4   3  -6   35.00   17.40
   4   3  -6   24.10   13.10
   4   3  -6   42.30   13.40
  -4  -3   6   34.30   16.20
  -4  -3   6   37.40   11.10
  -4  -2   6    1.30    8.70
  -4  -2   6   -1.30    3.10
  -4  -1   6  558.24  167.78
   4   0  -6   63.19   14.60
  -4   0   6   34.10   15.20
  -4   0   6   38.80   14.30
  -4   0   6   43.30   16.90
   4  -1  -6  577.04  170.08
  -4   1   6  593.14  170.88
  -4   1   6  537.25  170.18
  -4   1   6  570.74  170.58
   4  -2  -6   -0.70    6.30
  -4   2   6    9.40   10.90
  -4   2   6    8.50   10.20
  -4   3   6   26.20   10.20
  -4   3   6   16.00   10.10
   4  -4  -6    9.00    3.70
  -4   4   6   10.10    5.40
  -4   4   6   10.10    5.60
   5   4  -6   -4.70    5.20
   5   4  -6    3.10    5.30
   5   4  -6    0.00    6.90
  -5  -4   6    4.60    2.80
  -5  -4   6    4.80    3.00
   5   3  -6  142.49   54.09
   5   3  -6  178.18   54.49
   5   3  -6  223.08   53.99
   5   3  -6  180.88   53.89
   5   3  -6  169.98   54.29
  -5  -3   6  169.18   53.99
  -5  -3   6  169.38   52.99
  -5  -2   6   73.69   21.50
  -5  -2   6   52.99   23.60
  -5  -1   6   11.10    9.80
   5   0  -6    0.30    4.50
  -5   0   6    7.70    9.40
  -5   0   6   -9.10    7.10
  -5   0   6   -1.90    4.50
   5  -1  -6    9.70    5.20
  -5   1   6    0.90    8.50
  -5   1   6  -17.50   10.10
  -5   1   6    2.40    5.40
   5  -2  -6   44.10   18.50
   5  -2  -6   62.69   18.00
  -5   2   6   66.19   21.30
  -5   2   6   67.19   22.20
   5  -3  -6  190.28   59.59
  -5   3   6  208.38   60.09
   5  -4  -6    4.40    2.80
  -5   4   6    0.00    6.40
  -5   4   6    5.80    4.70
   6   4  -6   -2.30    6.80
   6   4  -6    3.40    5.20
   6   4  -6    4.70    5.70
   6   4  -6   -0.30    6.30
  -6  -4   6    9.40    3.30
  -6  -4   6    8.00    2.80
   6   3  -6   23.30   12.30
   6   3  -6   20.50   13.70
   6   3  -6   20.20    9.20
   6   3  -6   15.90   12.60
   6   3  -6   27.80   11.40
   6   3  -6   26.60   12.00
  -6  -3   6   10.50   13.40
  -6  -3   6   25.70    8.10
  -6  -2   6   -2.40    9.60
  -6  -2   6    5.50    3.30
  -6  -1   6   -2.60    8.80
   6   0  -6  798.42  224.88
  -6   0   6  763.12  225.18
  -6   0   6  764.32  225.58
  -6   0   6  683.43  224.88
   6  -1  -6   10.20    5.30
  -6   1   6    8.00    9.30
  -6   1   6    1.20   11.50
   6  -2  -6   -2.90    5.40
   6  -2  -6    8.10    3.80
  -6   2   6   -9.20   11.60
  -6   2   6   -9.70   11.10
   6  -3  -6   30.20    8.10
  -6   3   6   16.50   10.20
  -6   3   6   27.10   10.80
  -6   3   6   10.30   10.10
   6  -4  -6    2.80    2.40
   6  -4  -6    5.70    2.70
  -6   4   6    0.10    4.60
  -6   4   6    2.20    4.70
   7   4  -6   -0.80    7.40
   7   4  -6   15.90    6.20
   7   4  -6   12.00    5.50
   7   4  -6    6.70    7.10
  -7  -4   6   12.00    4.50
  -7  -4   6   14.60    4.20
   7   3  -6    7.90    8.20
   7   3  -6    1.50   10.20
   7   3  -6   10.90   10.60
   7   3  -6   16.80    9.20
   7   3  -6   23.10    7.60
  -7  -3   6    7.80    5.50
  -7  -3   6    7.00    8.80
   7   2  -6    3.70   10.60
   7   2  -6  -13.90   14.80
  -7  -2   6    1.20    3.70
  -7  -2   6   13.00   10.40
  -7  -1   6  193.28   58.69
  -7  -1   6  198.88   59.79
   7   0  -6    5.20    5.60
  -7   0   6    5.80    8.70
  -7   0   6    8.80   12.40
   7  -1  -6  229.58   67.19
   7  -1  -6  219.68   66.99
  -7   1   6  233.88   69.19
  -7   1   6  210.58   67.89
   7  -2  -6    3.80    4.60
   7  -2  -6    0.00    6.90
  -7   2   6    1.00   11.70
  -7   2   6   -1.60    9.40
  -7   2   6   -9.80   12.20
  -7   2   6   -6.40    9.10
   7  -3  -6    9.60    4.10
  -7   3   6    2.70    6.00
  -7   3   6    8.80    7.70
  -7   3   6   -5.10    8.10
   7  -4  -6   15.40    4.10
   7  -4  -6   12.90    4.50
  -7   4   6   12.90    5.90
  -7   4   6   -8.20    6.80
   8   4  -6   22.50    7.10
   8   4  -6   21.80    6.70
   8   4  -6   12.60    7.20
   8   4  -6   13.80    8.10
  -8  -4   6   16.40    5.60
   8   3  -6  223.38   66.79
   8   3  -6  220.08   66.49
   8   3  -6  242.88   66.89
   8   3  -6  194.48   66.49
   8   2  -6    2.90    8.90
   8   2  -6   -3.60    9.40
   8   2  -6   13.20   11.50
   8   2  -6   -1.60    8.20
   8   2  -6    8.20    7.00
   8   2  -6    7.90    7.80
  -8  -2   6    6.60    3.50
  -8  -2   6    5.30    3.60
  -8  -1   6  197.68   72.49
  -8  -1   6  252.07   71.49
   8   0  -6 1198.38  362.96
  -8   0   6 1227.08  363.26
   8  -1  -6  240.78   73.09
   8  -1  -6  237.18   72.89
  -8   1   6  266.27   75.19
  -8   1   6  238.78   73.79
   8  -2  -6    7.20    3.90
   8  -2  -6    8.00    4.40
   8  -2  -6    4.00   10.10
  -8   2   6    3.40    7.60
  -8   2   6   -2.30    7.80
  -8   2   6   13.80    7.00
   8  -3  -6  256.07   70.69
  -8   3   6  255.97   71.39
  -8   3   6  191.08   71.19
   8  -4  -6   12.30    4.50
  -8   4   6    9.20    6.80
  -8   4   6   24.00    6.30
   9   4  -6   83.39   18.10
  -9  -4   6   60.49   17.20
  -9  -4   6   46.20   17.20
   9   3  -6   14.00    9.60
   9   3  -6    5.00    8.30
   9   3  -6   -3.40    7.60
   9   3  -6   -6.70    9.50
  -9  -3   6    3.20    3.90
  -9  -3   6    9.70    3.90
   9   2  -6   87.79   25.20
   9   2  -6   90.99   24.80
   9   2  -6   44.00   24.40
   9   2  -6   51.99   23.90
   9   2  -6   80.89   24.20
  -9  -2   6   84.79   23.10
  -9  -2   6   80.29   23.10
  -9  -1   6  306.87   85.19
  -9  -1   6  225.88   86.09
   9   0  -6    2.80    5.70
  -9   0   6    8.10    8.30
   9  -1  -6  177.88   64.79
   9  -1  -6  240.28   65.19
  -9   1   6  258.57   67.79
  -9   1   6  255.97   66.19
   9  -2  -6   57.79   18.70
   9  -2  -6   46.80   21.30
   9  -2  -6   87.49   19.10
  -9   2   6   48.80   20.40
  -9   2   6   46.20   19.80
  -9   2   6   72.79   20.50
   9  -3  -6    6.30    4.10
   9  -3  -6   -2.00    9.00
   9  -3  -6    7.30    3.70
  -9   3   6    8.60    8.70
  -9   3   6    9.10    6.70
  -9   3   6    6.90    8.70
   9  -4  -6   64.39   17.30
   9  -4  -6   46.60   17.50
  10   3  -6   59.39   19.00
  10   3  -6   67.29   17.10
  10   3  -6   24.10   17.50
 -10  -3   6   59.09   16.90
 -10  -3   6   54.09   16.80
  10   2  -6  169.78   53.29
  10   2  -6  174.38   52.89
  10   2  -6  201.98   53.39
  10   2  -6  184.18   53.89
  10   2  -6  162.68   53.19
 -10  -2   6  185.48   52.49
 -10  -2   6  154.58   52.49
  10   1  -6   55.69   16.40
 -10  -1   6   10.90   16.20
 -10  -1   6   37.00   12.70
 -10  -1   6   32.90   14.60
 -10  -1   6   43.80   12.60
  10   0  -6   36.20   12.90
  10  -1  -6   32.40   13.50
  10  -1  -6   31.50   11.40
  10  -1  -6   35.70    9.80
  10  -1  -6   24.90   14.30
 -10   1   6   24.80   12.10
 -10   1   6    2.10   17.00
  10  -2  -6  100.59   35.40
  10  -2  -6  123.39   33.90
  10  -2  -6  126.39   34.00
 -10   2   6  121.19   34.60
 -10   2   6   87.89   35.00
 -10   2   6   89.59   34.90
  10  -3  -6   45.50   10.10
  10  -3  -6   24.30   13.10
 -10   3   6    8.50   12.90
 -10   3   6   17.60   12.50
  11   3  -6   15.10    8.40
  11   3  -6    7.40    6.10
 -11  -3   6    4.10    4.20
 -11  -3   6    6.40    3.30
 -11  -3   6    2.90    5.40
  11   2  -6   14.60   10.50
  11   2  -6   44.30   10.20
  11   2  -6   23.90   13.00
  11   2  -6   11.10   11.10
  11   2  -6   23.30   12.40
 -11  -2   6   29.00    8.50
 -11  -2   6   10.60    9.50
 -11  -2   6   26.90    8.40
  11   1  -6   51.59   23.00
  11   1  -6   80.89   23.40
  11   1  -6   76.59   22.50
 -11  -1   6   80.59   21.60
 -11  -1   6   47.10   21.90
 -11  -1   6   81.09   21.50
  11   0  -6   -0.90    9.60
 -11   0   6   -5.40    7.10
  11  -1  -6   58.39   22.90
  11  -1  -6   88.99   24.00
 -11   1   6   62.99   22.40
  11  -2  -6    7.60   11.60
  11  -2  -6   10.40   10.70
  11  -2  -6   11.30    5.10
  11  -2  -6   18.40    5.70
 -11   2   6   14.90    9.20
 -11   2   6   15.30   10.10
  11  -3  -6    1.80    8.20
  11  -3  -6    3.60    3.30
  11  -3  -6    6.30    2.50
 -11   3   6    8.60    5.50
 -11   3   6   -2.70    5.90
  12   3  -6   25.50   18.20
  12   3  -6   51.89   18.20
 -12  -3   6   55.59   17.10
 -12  -3   6   67.69   16.90
  12   2  -6   56.79   21.30
  12   2  -6   70.29   22.30
  12   2  -6   43.10   20.60
 -12  -2   6   66.09   19.80
 -12  -2   6   70.79   19.80
 -12  -2   6   66.09   19.80
  12   1  -6   53.99   23.40
  12   1  -6   80.59   24.30
  12   1  -6   62.69   24.20
 -12  -1   6   75.09   22.60
 -12  -1   6   77.49   23.30
 -12  -1   6   81.99   22.60
  12   0  -6   -0.10   10.40
 -12   0   6    1.60    7.40
  12  -1  -6   54.59   18.70
  12  -1  -6   66.49   19.70
 -12   1   6   34.70   17.60
  12  -2  -6   55.49   16.70
  12  -2  -6   39.80   17.40
  12  -2  -6   49.40   13.70
 -12   2   6   15.30   16.30
  12  -3  -6    4.30    7.30
  12  -3  -6   -1.60    5.30
  13   3  -6    6.40    4.30
  13   3  -6   -3.80    3.60
 -13  -3   6    6.80    3.00
  13   2  -6    6.20   10.10
  13   2  -6    0.00    8.60
 -13  -2   6   13.50    4.30
 -13  -2   6    9.30    5.40
  13   1  -6   42.20   19.90
  13   1  -6   39.80   20.50
 -13  -1   6   67.69   18.80
 -13  -1   6   81.59   19.70
  13   0  -6    9.50   10.50
 -13   0   6   -7.60    7.40
  13  -1  -6   22.70   13.20
 -13   1   6   20.20   10.90
  13  -2  -6    7.60    9.00
  13  -2  -6   23.70    8.10
  13  -2  -6    3.80    5.30
 -13   2   6    6.70    9.40
  13  -3  -6    3.50    4.30
  13  -3  -6   -2.70    3.20
  14   2  -6    5.80    8.70
  14   2  -6    0.80    4.80
 -14  -2   6    1.20    4.00
 -14  -2   6    4.50    2.80
  14   1  -6   87.39   20.90
 -14  -1   6   50.69   19.80
  14   0  -6    3.00   10.30
 -14   0   6   -8.90    6.60
  14  -1  -6   77.59   24.30
 -14   1   6   74.29   23.90
  14  -2  -6    4.10    6.60
  14  -2  -6    2.40    4.70
  14  -2  -6   -6.20    6.90
 -14   2   6    2.80    7.60
  15   2  -6    6.80    5.30
 -15  -2   6   -0.10    2.00
  15   1  -6    1.80    8.30
  15   1  -6    0.50    6.60
  15   0  -6  -11.20    9.30
  15  -1  -6    6.10    6.60
  15  -1  -6    4.10    9.00
 -15   1   6   -0.30    4.80
  15  -2  -6    4.60    5.40
 -15   2   6    3.90    4.50
  16   1  -6   30.10   10.80
  16   1  -6   26.80   10.10
  16   0  -6   14.20   11.40
  16   0  -6   34.50   11.70
  16  -1  -6   25.60    9.30
  16  -1  -6    4.00    8.50
  17   1  -6    5.30    4.70
  17   1  -6    2.90    5.50
  17   0  -6    4.50    5.30
  17   0  -6    4.10    6.40
  17  -1  -6    7.40    6.60
  17  -1  -6    9.60    6.50
 -12   1  -7   -2.70    6.40
  12  -1   7    1.50    4.40
  12  -1   7    1.30    4.10
 -12   0  -7    3.10    6.40
  12   0   7   -2.10    5.20
 -12  -1  -7    2.20    2.60
 -12  -1  -7   -2.60    5.20
 -12  -1  -7    3.80    7.90
  12   1   7    0.20    4.70
 -11   2  -7   -6.30   15.10
  11  -2   7   26.90    8.00
 -11   1  -7   18.40   11.80
  11  -1   7    1.10    3.90
  11  -1   7   -2.10    5.80
 -11   0  -7    7.30    9.40
 -11   0  -7   19.10    8.90
  11   0   7   20.50    5.80
  11   0   7   -5.90    9.80
 -11  -1  -7   -0.40    3.80
 -11  -1  -7   -3.20    6.90
  11   1   7    2.00    5.90
 -11  -2  -7    9.30    8.50
 -11  -2  -7   16.90    6.10
  11   2   7   12.20    7.30
  11   2   7   34.70    7.80
 -10   2  -7   18.50   11.80
  10  -2   7   34.20    9.80
 -10   1  -7   23.80   15.10
  10  -1   7   28.80    9.90
  10  -1   7   10.20    9.10
 -10   0  -7   -0.40    9.50
 -10   0  -7   -7.50   12.20
  10   0   7  -10.50   10.20
  10   0   7    6.50    5.80
 -10  -1  -7   13.70    9.10
 -10  -1  -7    0.60   13.90
 -10  -1  -7   31.30    9.00
  10   1   7   37.00   11.10
 -10  -2  -7   26.20    6.10
 -10  -2  -7   20.60    5.70
 -10  -2  -7    9.50    9.40
  10   2   7   13.00    7.40
  10   2   7    7.10    7.50
  10   2   7    1.60    8.80
  -9   2  -7   40.50   13.70
   9  -2   7    3.90   11.10
   9  -2   7   37.70    9.80
  -9   1  -7    7.60   10.40
   9  -1   7    7.10   10.20
   9  -1   7    9.20    7.90
  -9   0  -7   78.89   32.30
   9   0   7  101.99   33.00
   9   0   7  146.29   34.40
   9   0   7  112.09   32.30
  -9  -1  -7   -0.20   12.30
  -9  -1  -7   -1.50    5.20
  -9  -1  -7    2.60    5.70
   9   1   7    9.00   11.20
   9   1   7    5.30    8.20
   9   1   7   -2.30    6.70
   9   1   7   -0.70    7.80
  -9  -2  -7   61.49   17.90
  -9  -2  -7   55.99   17.50
   9   2   7   70.99   18.90
   9   2   7   58.39   18.10
   9   2   7   33.20   18.60
  -8   3  -7    1.70    5.80
  -8   3  -7    5.80    6.50
  -8   3  -7    2.40    5.60
   8  -3   7    3.10    2.70
   8  -3   7    2.30    4.30
  -8   2  -7    5.90    9.40
   8  -2   7   -8.10    6.70
   8  -2   7   -4.40    3.20
  -8   1  -7   26.00   12.10
   8  -1   7    3.30    9.40
   8  -1   7   15.50   10.90
   8  -1   7   25.40   11.70
  -8   0  -7   -0.30    5.20
  -8   0  -7  -10.80   14.90
   8   0   7   -0.40    9.10
   8   0   7    0.60    7.70
   8   0   7    3.00    7.20
   8   0   7    0.20    8.20
  -8  -1  -7    7.90    7.80
  -8  -1  -7   24.00    7.70
   8   1   7   16.00    8.10
   8   1   7   27.10    8.10
   8   1   7   14.50   10.30
   8   1   7   10.30   12.90
  -8  -2  -7   -3.70    4.10
  -8  -2  -7    1.00    4.40
   8   2   7   11.50    8.50
   8   2   7    2.90   10.10
   8   2   7    4.60    5.60
   8   3   7   -3.40    4.40
   8   3   7    6.80    8.40
   8   3   7    5.90    4.40
  -7   3  -7   -3.70   10.50
  -7   3  -7   18.50    8.60
  -7   3  -7   17.60    7.80
   7  -3   7   12.80    5.80
   7  -3   7   12.60    6.40
  -7   2  -7  -13.70   12.90
   7  -2   7   16.40    7.70
   7  -2   7   10.30    6.20
  -7   1  -7   16.20   12.60
  -7   1  -7   -4.70   13.70
   7  -1   7    3.00    7.90
   7  -1   7   -1.30    8.80
   7  -1   7    1.10    4.80
   7  -1   7   -7.70    9.30
  -7   0  -7   21.50    7.20
  -7   0  -7   -0.90    6.30
  -7   0  -7   11.70   14.80
   7   0   7   17.70    8.40
   7   0   7   15.20    9.40
   7   0   7   18.20   11.70
   7   0   7    3.00    8.30
  -7  -1  -7   -0.80    5.90
  -7  -1  -7    1.40    5.40
   7   1   7    9.50    7.30
   7   1   7   12.70    8.80
   7   1   7    1.70    9.10
   7   1   7   16.30    8.60
   7   1   7    8.80    7.60
   7   1   7   21.70    8.50
  -7  -2  -7   30.40   12.20
   7   2   7   45.20   14.40
   7   2   7   60.09   13.60
   7   2   7   16.30   13.90
  -7  -3  -7   43.60    7.20
   7   3   7   20.10    9.30
   7   3   7   -1.00    7.50
   7   3   7   30.10    9.70
  -6   3  -7   60.19   24.10
   6  -3   7   84.49   22.60
   6  -3   7   69.49   22.40
  -6   2  -7   89.79   27.90
   6  -2   7   91.49   24.90
   6  -2   7   88.29   25.30
   6  -2   7   61.89   24.50
  -6   1  -7   21.20   14.60
  -6   1  -7   23.70   13.80
   6  -1   7   22.50   11.20
   6  -1   7   27.60   11.10
   6  -1   7   10.80    9.80
   6  -1   7   22.60    8.30
  -6   0  -7    0.80    4.90
  -6   0  -7    1.70   13.00
  -6   0  -7   -8.60    5.40
   6   0   7    7.70    7.40
   6   0   7   -2.40    7.10
   6   0   7  -11.00    9.70
   6   0   7   -3.50    9.70
   6   0   7  -16.50    7.80
  -6  -1  -7   28.00    8.10
  -6  -1  -7   18.50    7.70
   6   1   7   20.90   10.70
   6   1   7   21.30    9.50
   6   1   7   17.00   12.50
   6   1   7    2.60    9.50
   6   1   7   17.80   10.80
   6   1   7   24.40   10.00
  -6  -2  -7   98.79   27.00
   6   2   7   96.19   28.30
   6   2   7   60.49   29.00
   6   3   7   95.79   34.40
   6   3   7  122.89   33.70
  -5   3  -7   -3.30    9.20
  -5   3  -7    9.20   12.80
   5  -3   7    9.70    7.00
   5  -3   7   17.40    5.10
   5  -3   7   22.60    7.20
  -5   2  -7   11.70   13.50
   5  -2   7   12.70    6.20
   5  -2   7   12.90    6.90
   5  -2   7    7.20   10.40
  -5   1  -7    0.10   11.20
   5  -1   7   14.40    7.10
   5  -1   7   -0.90    7.80
   5  -1   7    0.90    5.10
  -5   0  -7  114.89   31.30
   5   0   7   94.79   32.00
   5   0   7   85.69   33.00
  -5  -1  -7    1.30    4.00
   5   1   7   -1.90    7.20
   5   1   7   -1.10    8.70
   5   1   7    8.60   10.40
   5   1   7  -11.30    9.50
   5   1   7   -3.70    7.90
   5   1   7    2.60    9.40
   5   1   7   -5.30   10.90
   5   2   7    9.50   10.90
   5   2   7    7.30    8.70
   5   2   7    2.80    7.60
   5   3   7   43.80   14.70
   5   3   7   32.00   14.10
  -4   4  -7   34.60    9.90
  -4   4  -7   -2.50    8.00
   4  -4   7   13.30    6.50
   4  -4   7   26.80    6.30
  -4   3  -7   26.50    9.70
  -4   3  -7   28.20    8.80
  -4   3  -7   24.20   10.90
   4  -3   7   15.30    6.40
   4  -3   7   12.90    7.90
  -4   2  -7   22.40   12.80
   4  -2   7    0.20    6.10
   4  -2   7    5.10   10.10
   4  -2   7   16.30    7.00
   4  -2   7    9.70    4.00
   4  -1   7   27.40   11.60
  -4   0  -7    4.50    4.60
   4   0   7   -2.20    8.70
   4   0   7   -4.70    7.40
  -4  -1  -7   32.60   10.30
   4   1   7   28.20   13.90
   4   2   7   22.20    9.00
   4   2   7    5.10   11.30
   4   3   7    1.50   12.20
   4   3   7   34.70    9.10
  -3   4  -7   15.70   13.70
  -3   4  -7   26.60   14.90
   3  -4   7   52.69   12.70
   3  -4   7   41.00   12.50
  -3   3  -7   14.50    7.20
  -3   3  -7   16.30    8.30
  -3   3  -7   22.20    9.60
  -3   3  -7   -5.80   12.80
   3  -3   7   11.40    4.90
   3  -3   7    7.40    6.40
   3  -3   7   11.50    4.80
  -3   2  -7   20.50   20.80
  -3   2  -7   19.00   13.40
  -3   2  -7   39.30   13.60
  -3   2  -7   25.90    9.80
   3  -2   7   18.30    7.90
   3  -2   7   15.20    8.40
   3  -2   7   24.60   12.00
   3  -2   7   18.80    6.80
   3  -1   7   15.80    8.00
   3  -1   7    4.70    7.90
  -3   0  -7  479.95  144.99
   3   0   7  455.15  145.49
   3   0   7  511.15  145.29
  -3  -1  -7    4.60    4.00
   3   1   7    1.60    9.20
   3   1   7   22.90    9.50
   3   2   7   26.30    9.20
   3   2   7    6.90   11.20
   3   3   7   12.20   11.10
   3   3   7    7.60    7.80
  -2   4  -7    4.10    6.10
  -2   4  -7    1.60    4.70
  -2   4  -7    5.40    5.00
   2  -4   7    7.20    2.30
   2  -4   7    4.00    3.10
   2  -4   7    0.60    3.50
  -2   3  -7   23.30   18.50
  -2   3  -7   46.30   15.50
  -2   3  -7   32.00   15.80
  -2   3  -7   67.79   15.50
   2  -3   7   17.00   16.90
   2  -3   7   62.49   15.00
   2  -3   7   50.19   14.20
   2  -3   7   34.60   14.00
  -2   2  -7    3.80    7.70
  -2   2  -7   18.50   11.50
   2  -2   7    5.60    5.60
   2  -2   7   13.10    4.20
   2  -2   7   21.40    8.40
   2  -2   7    7.30    4.10
   2  -1   7  273.27   85.89
   2  -1   7  293.37   85.69
   2   0   7    4.10    5.90
   2   0   7   -9.40    7.60
   2   1   7  280.57   84.99
   2   2   7   13.00   11.30
   2   2   7   13.00   11.80
   2   2   7   23.20    8.80
   2   3   7   28.50   12.00
   2   3   7   37.40   14.70
  -1   4  -7   15.70    6.80
  -1   4  -7   10.00    6.80
   1  -4   7   14.80    5.00
   1  -4   7   21.20    5.20
   1  -4   7    8.40    6.20
  -1   3  -7    9.30   10.40
  -1   3  -7   16.90    9.10
  -1   3  -7   12.80    6.70
  -1   3  -7    7.00   12.80
   1  -3   7    8.40   10.30
   1  -3   7    9.90    4.10
   1  -3   7   -4.10    5.20
   1  -3   7    7.20    4.00
   1  -2   7 1086.39  321.07
   1  -2   7 1058.29  320.57
   1  -1   7  102.49   32.40
   1   0   7    8.60    8.00
   1   0   7   14.00    7.50
   1   1   7  101.89   32.70
   1   1   7  104.99   33.60
   1   2   7 1240.58  372.76
   1   3   7    7.20   10.80
   1   3   7    6.80    5.70
   0   4  -7    3.10    5.10
   0   4  -7   -0.70    4.40
   0   4  -7    6.90    5.30
   0  -4   7    8.60    3.10
   0  -4   7   -4.90    4.10
   0  -4   7    6.70    3.30
   0   3  -7   -1.20    8.40
   0   3  -7    0.70    5.80
   0   3  -7    4.60    7.30
   0   3  -7   14.70    9.00
   0   3  -7   14.30   12.70
   0  -3   7   12.80   11.00
   0  -3   7    2.60    3.40
   0  -3   7   -2.60    3.30
   0  -3   7    5.50    4.80
   0  -2   7   46.10   16.10
   0  -2   7   46.70   14.80
   0  -2   7   52.49   17.60
   0  -1   7  257.17   74.69
   0  -1   7  229.18   74.19
   0  -1   7  265.27   74.69
   0   0   7   -1.00    5.50
   0   0   7   11.50    7.00
   0   0   7   -1.20    6.40
   0   1   7  273.57   82.39
   0   1   7  267.27   81.69
   0   2   7   59.99   22.00
   0   2   7   54.99   20.40
   0   3   7    6.10    5.90
   0   3   7   -0.70   11.10
   0   4   7    4.20    3.20
   1   4  -7   12.00    5.90
   1   4  -7    3.60    6.40
  -1  -4   7   15.20    4.70
  -1  -4   7   10.00    4.20
  -1  -4   7   11.30    4.50
   1   3  -7   63.69   17.20
   1   3  -7   18.30   15.30
   1   3  -7   23.30   16.00
   1   3  -7   40.50   18.10
   1   3  -7   49.90   15.60
  -1  -3   7   66.19   16.40
  -1  -3   7   37.90   13.50
  -1  -3   7   54.99   13.60
  -1  -2   7  249.78   76.79
  -1  -2   7  266.57   77.59
  -1  -2   7  258.47   77.19
  -1  -1   7   87.19   28.40
  -1  -1   7   96.69   28.60
  -1   0   7    1.40    8.20
  -1   0   7    7.90    5.00
  -1   0   7   -2.30    6.20
  -1   0   7   11.40    6.80
  -1   1   7  102.89   33.10
  -1   1   7  100.59   31.80
  -1   2   7  295.87   86.89
  -1   2   7  204.38   86.49
  -1   2   7  341.37   86.29
  -1   3   7   40.20   13.70
  -1   3   7   31.60   13.60
  -1   3   7   53.69   17.20
  -1   4   7    8.50    5.70
  -1   4   7   12.20    4.90
   2   4  -7   18.60    6.10
   2   4  -7   13.30    6.30
  -2  -4   7    1.60    4.40
  -2  -4   7   11.00    3.90
  -2  -4   7   13.10    5.10
   2   3  -7   -4.50    7.70
   2   3  -7    1.00    9.40
   2   3  -7    7.30   10.00
   2   3  -7    8.00    9.30
   2   3  -7  -15.80   11.50
   2   3  -7    7.90    5.20
  -2  -3   7   -8.30   10.00
  -2  -3   7    3.60    3.40
  -2  -3   7    7.80    3.60
  -2  -2   7   39.90   12.40
  -2  -2   7   38.60   15.50
   2   1  -7  775.22  248.18
  -2  -1   7  895.01  247.48
  -2  -1   7  824.72  247.38
  -2   0   7   -0.50    6.10
  -2   0   7    3.50    6.70
  -2   1   7  911.41  272.07
  -2   1   7  925.81  272.47
  -2   1   7  885.01  272.07
  -2   2   7   45.50   19.40
  -2   2   7   53.09   18.40
  -2   3   7    5.20    6.70
  -2   3   7    4.70    7.20
  -2   4   7   10.00    5.30
  -2   4   7   12.60    5.20
   3   4  -7  138.49   46.40
  -3  -4   7  154.18   45.90
  -3  -4   7  155.48   45.90
  -3  -4   7  155.58   45.90
   3   3  -7   98.79   26.70
   3   3  -7   93.19   26.50
   3   3  -7   34.60   27.20
   3   3  -7   87.49   28.40
   3   3  -7   38.00   26.90
   3   3  -7   59.39   29.00
  -3  -3   7   99.99   25.50
  -3  -3   7   94.39   25.40
  -3  -3   7   88.29   28.30
  -3  -2   7  140.69   43.80
  -3  -2   7  131.99   42.70
  -3  -2   7  180.78   43.90
  -3  -1   7  652.83  205.68
  -3  -1   7  727.03  205.88
  -3   0   7  469.75  141.39
  -3   0   7  471.45  141.49
  -3   1   7  727.03  219.48
  -3   1   7  746.13  218.98
  -3   1   7  715.33  219.08
  -3   2   7  153.58   57.89
  -3   2   7  227.48   57.69
  -3   3   7   76.49   23.00
  -3   3   7   65.69   22.80
  -3   4   7  143.29   37.50
  -3   4   7   98.29   37.70
   4   4  -7   46.40   10.50
   4   4  -7   18.30   10.90
   4   4  -7   12.90    9.70
  -4  -4   7   26.20    8.80
  -4  -4   7   31.70    8.60
   4   3  -7  115.99   40.90
   4   3  -7   79.19   41.60
   4   3  -7  141.69   40.80
   4   3  -7  146.99   40.80
   4   3  -7  142.09   42.20
   4   3  -7  145.69   43.50
  -4  -3   7  135.09   40.30
  -4  -3   7  138.79   40.20
  -4  -3   7  138.49   41.30
  -4  -2   7    1.50    9.20
  -4  -2   7    3.70    3.10
  -4  -2   7   -2.40    8.60
  -4  -1   7   31.70   13.20
  -4   0   7    8.30   10.10
  -4   0   7   -8.00    6.70
   4  -1  -7   20.20    7.80
  -4   1   7   19.00    9.30
  -4   1   7   27.80   12.90
  -4   1   7   27.70   10.90
  -4   2   7    3.00   11.10
  -4   2   7    2.70   10.20
  -4   3   7  141.49   38.50
  -4   3   7  104.69   38.90
   4  -4  -7   44.20   11.50
  -4   4   7   25.70   12.10
  -4   4   7   39.40   12.40
   5   4  -7    9.10    5.70
   5   4  -7   15.50    6.20
   5   4  -7    0.60    5.40
  -5  -4   7   10.30    3.90
  -5  -4   7   10.80    4.00
   5   3  -7   -4.50    9.60
   5   3  -7    7.10    8.30
   5   3  -7    4.00    8.80
   5   3  -7    8.20    9.50
   5   3  -7   -1.30    7.80
  -5  -3   7   22.20    8.80
  -5  -3   7    1.60    4.60
  -5  -3   7    4.10    3.50
  -5  -2   7   18.50   10.70
  -5  -2   7   10.80    4.90
  -5  -1   7  121.59   38.30
   5   0  -7  880.01  251.57
  -5   0   7  855.81  252.07
  -5   0   7  794.32  251.57
  -5   0   7  832.32  251.87
   5  -1  -7   93.39   29.40
  -5   1   7   91.59   31.90
  -5   1   7   95.19   30.70
  -5   1   7  105.99   29.80
   5  -2  -7   13.40    5.70
  -5   2   7   10.20   12.50
  -5   2   7   23.90   12.10
   5  -3  -7    1.80    3.30
  -5   3   7   -4.00    7.60
  -5   3   7    0.40    7.60
   5  -4  -7    5.70    2.70
  -5   4   7    2.30    4.40
  -5   4   7    1.30    6.20
   6   4  -7    1.40    4.40
   6   4  -7    0.50    4.90
   6   4  -7   -1.90    5.80
   6   4  -7    8.60    4.80
  -6  -4   7    4.50    2.90
  -6  -4   7    3.80    2.10
  -6  -4   7    3.60    4.40
   6   3  -7   15.20   13.10
   6   3  -7   33.30   14.20
   6   3  -7   39.90   15.20
   6   3  -7   36.10   14.30
   6   3  -7   39.60   13.00
   6   3  -7   44.40   16.20
  -6  -3   7   14.10   15.00
  -6  -3   7   39.20   11.00
  -6  -3   7   33.50   10.90
  -6  -2   7   74.69   31.70
  -6  -2   7  104.09   29.90
  -6  -1   7   18.70   11.10
   6   0  -7    5.30    5.10
  -6   0   7   -4.70    8.00
  -6   0   7  -25.00    9.30
   6  -1  -7    6.50    5.40
  -6   1   7   15.90   11.00
  -6   1   7   22.70   12.50
   6  -2  -7   99.49   28.40
  -6   2   7   82.99   31.60
  -6   2   7   82.29   30.80
   6  -3  -7   41.20    9.60
  -6   3   7   13.20   11.80
  -6   3   7   25.60   11.80
  -6   3   7   22.10   11.50
   6  -4  -7    6.80    2.50
  -6   4   7    3.10    4.70
  -6   4   7    5.40    4.80
   7   4  -7   43.90   10.50
   7   4  -7   26.80   10.20
   7   4  -7   28.90   11.10
   7   4  -7   10.40   11.30
  -7  -4   7   36.50    9.80
  -7  -4   7   29.00    9.50
   7   3  -7   73.09   24.10
   7   3  -7   57.39   23.30
   7   3  -7   52.99   23.40
   7   3  -7   85.79   23.50
   7   3  -7   64.09   24.80
   7   3  -7   53.49   22.80
  -7  -3   7   78.69   21.50
  -7  -3   7  106.79   24.20
  -7  -3   7   68.49   21.50
   7   2  -7   28.90   13.80
   7   2  -7   19.00   10.30
   7   2  -7   44.90   12.50
   7   2  -7   17.40   11.70
  -7  -2   7    6.00   13.10
  -7  -2   7   30.10    8.80
  -7  -1   7   -3.30    9.30
  -7  -1   7    4.10    3.10
   7   0  -7  386.66  119.39
  -7   0   7  407.46  120.49
  -7   0   7  405.16  119.89
   7  -1  -7   -0.70    3.80
   7  -1  -7   -4.10    4.60
  -7   1   7    2.30   11.80
  -7   1   7   -1.80    8.20
   7  -2  -7   15.40    9.80
   7  -2  -7   42.50    9.10
  -7   2   7   20.30   10.50
  -7   2   7   14.50   13.60
  -7   2   7   36.00   10.40
  -7   2   7   10.00   14.90
  -7   2   7   17.00    9.60
   7  -3  -7   71.49   14.70
  -7   3   7   35.60   16.00
  -7   3   7   41.10   16.30
  -7   3   7   21.70   16.30
   7  -4  -7   49.40   15.70
  -7   4   7   52.79   16.30
  -7   4   7   57.19   16.50
   8   4  -7   34.60    9.80
   8   4  -7   19.10    9.70
   8   4  -7   33.50    9.70
  -8  -4   7   29.60    9.20
   8   3  -7   58.39   22.70
   8   3  -7   94.59   23.20
   8   3  -7   26.60   22.20
   8   3  -7   56.99   23.00
   8   3  -7  102.89   21.80
  -8  -3   7   49.80   21.10
  -8  -3   7   74.69   20.80
  -8  -3   7   77.79   20.80
   8   2  -7   -0.50    6.60
   8   2  -7    4.20    9.30
   8   2  -7  -13.60    7.70
   8   2  -7    5.10   11.00
   8   2  -7    6.20    8.30
  -8  -2   7   -2.50    5.50
  -8  -2   7   -1.60    3.30
  -8  -2   7   -2.60    3.10
  -8  -1   7   -0.90    9.70
  -8  -1   7    1.90    3.30
   8   0  -7   -1.10    5.30
  -8   0   7   18.10   12.90
  -8   0   7  -16.40    7.90
   8  -1  -7    7.20    3.80
   8  -1  -7    1.90    5.00
  -8   1   7  -19.70   11.60
  -8   1   7   -8.70    8.10
   8  -2  -7    3.20    4.10
   8  -2  -7   -1.20    3.60
  -8   2   7   -4.40    7.80
  -8   2   7    5.60    7.70
  -8   2   7    5.30    6.40
   8  -3  -7   83.29   24.30
   8  -3  -7   80.49   24.60
  -8   3   7   69.39   26.00
   8  -4  -7   30.90    7.70
  -8   4   7   23.40    9.30
  -8   4   7    1.20    9.30
   9   3  -7   74.69   20.90
   9   3  -7   50.79   21.90
   9   3  -7   34.20   22.10
   9   3  -7   80.79   20.80
  -9  -3   7   62.29   20.20
  -9  -3   7   70.59   20.20
   9   2  -7   49.40   13.60
   9   2  -7   43.50   16.00
   9   2  -7   27.40   12.20
   9   2  -7   23.10   12.60
   9   2  -7   30.70   14.00
  -9  -2   7   27.00   10.50
  -9  -2   7   38.10   10.60
  -9  -1   7  318.77   96.39
  -9  -1   7  326.97   97.39
   9   0  -7    0.20    5.50
  -9   0   7   -8.00    7.90
  -9   0   7    3.60   15.20
   9  -1  -7  361.46  100.99
   9  -1  -7  314.47  100.69
  -9   1   7  343.37  102.89
   9  -2  -7   50.99   10.90
   9  -2  -7   24.60   14.90
   9  -2  -7   29.80   10.40
  -9   2   7   21.20   12.90
  -9   2   7   23.50   12.20
  -9   2   7   36.00   13.30
   9  -3  -7   88.99   22.50
   9  -3  -7   66.29   22.70
  -9   3   7   55.09   24.10
  -9   3   7   65.49   23.40
  10   3  -7   -0.90    8.20
  10   3  -7   -0.80    7.70
  10   3  -7   -5.70    5.70
  10   3  -7    7.30    4.70
 -10  -3   7    4.70    2.80
 -10  -3   7    3.30    3.80
  10   2  -7   10.70    9.60
  10   2  -7   31.00   12.60
  10   2  -7    5.80    9.80
  10   2  -7   25.40   11.10
 -10  -2   7   26.10    7.80
 -10  -2   7   28.00    7.90
  10   1  -7    0.00    8.50
 -10  -1   7   10.70    4.40
 -10  -1   7   13.00   10.70
 -10  -1   7    3.90    3.90
 -10  -1   7    3.10    6.50
  10   0  -7   -4.00    5.90
 -10   0   7  -14.00   13.40
 -10   0   7   -1.50    1.90
  10  -1  -7    2.50    6.10
  10  -1  -7   30.10   12.00
  10  -1  -7    2.90    3.10
 -10   1   7    6.60    7.70
 -10   1   7   15.30   14.40
 -10   1   7    0.20    9.10
  10  -2  -7   22.00   13.00
  10  -2  -7   22.70    7.40
  10  -2  -7   17.80    7.80
 -10   2   7    7.60   10.90
 -10   2   7   31.40    9.60
 -10   2   7   23.80   10.00
  10  -3  -7   -2.80    2.10
  10  -3  -7    3.50    6.20
  10  -3  -7    1.00    3.30
 -10   3   7    8.20    6.40
 -10   3   7    0.90    8.00
  11   3  -7   -5.00    4.90
  11   3  -7    0.10    5.20
  11   3  -7   -9.00    5.10
 -11  -3   7    2.80    2.60
 -11  -3   7    0.30    3.60
 -11  -3   7    2.90    3.80
  11   2  -7   -5.80    9.50
  11   2  -7    4.10    7.60
  11   2  -7    2.60    8.20
  11   2  -7   -2.20    9.80
 -11  -2   7    0.40    4.10
 -11  -2   7    6.30    6.50
 -11  -2   7    0.00    4.20
  11   1  -7  -17.30    8.60
  11   1  -7    1.10    7.40
 -11  -1   7   13.30    6.90
 -11  -1   7   10.80    4.70
 -11  -1   7    8.20    5.10
  11   0  -7    6.80   10.60
 -11   0   7   11.80    8.00
  11  -1  -7   -4.00    9.60
  11  -1  -7   -6.10    2.40
  11  -1  -7   18.00   12.20
 -11   1   7   -1.70    6.00
 -11   1   7    1.30    8.20
  11  -2  -7   -3.20    3.10
  11  -2  -7   -0.40    7.60
  11  -2  -7    3.70    3.60
  11  -2  -7   -6.40   10.50
 -11   2   7   -4.90    9.10
 -11   2   7    7.40    7.10
 -11   2   7   -9.90    8.30
  11  -3  -7    1.30    2.80
  11  -3  -7    2.30    5.80
  11  -3  -7    1.40    3.20
 -11   3   7    5.80    5.20
 -11   3   7    1.60    5.80
  12   3  -7    5.00    6.80
 -12  -3   7    1.20    3.10
 -12  -3   7    1.40    3.30
 -12  -3   7    5.10    3.70
  12   2  -7    0.80    9.80
  12   2  -7    7.20   10.00
  12   2  -7    4.10    7.60
  12   2  -7  -11.20    8.20
 -12  -2   7   -4.50    4.30
 -12  -2   7   -1.50    5.90
 -12  -2   7    0.30    4.10
  12   1  -7  120.89   32.60
  12   1  -7   86.09   33.00
  12   1  -7  100.89   33.00
 -12  -1   7  118.69   31.80
 -12  -1   7   91.69   32.30
 -12  -1   7  103.89   32.20
  12   0  -7    3.20   10.80
 -12   0   7    2.80    7.70
  12  -1  -7   55.49   25.70
  12  -1  -7   81.99   24.70
 -12   1   7   77.29   24.30
  12  -2  -7    5.70    2.70
  12  -2  -7   -2.30    9.60
  12  -2  -7   -8.00    7.20
 -12   2   7   -6.40    7.80
 -12   2   7    3.10    6.80
  12  -3  -7    2.30    5.20
  12  -3  -7   -1.40    3.70
  12  -3  -7    2.80    1.60
 -12   3   7    0.20    5.20
 -12   3   7    3.60    4.40
  13   3  -7   -2.10    3.80
 -13  -3   7   -1.40    2.70
 -13  -2   7  161.38   52.99
 -13  -2   7  172.48   53.09
 -13  -2   7  193.78   53.09
  13   1  -7    6.80    8.80
  13   1  -7   -1.30    7.10
  13   1  -7   15.30    9.00
 -13  -1   7   -5.50    6.10
 -13  -1   7    1.20    3.80
  13   0  -7    6.00    8.60
 -13   0   7   18.70    8.70
  13  -1  -7    7.30    9.90
  13  -1  -7   -1.20   11.50
 -13   1   7   -0.70    8.80
  13  -2  -7   73.69   22.50
  13  -2  -7   98.89   23.80
  13  -2  -7   34.00   23.90
 -13   2   7   84.79   23.80
  13  -3  -7    0.60    3.00
  13  -3  -7   -7.10    6.10
  14   2  -7   -3.80    4.50
  14   2  -7  -11.00    7.70
 -14  -2   7    3.50    3.50
 -14  -2   7    0.40    4.60
  14   1  -7   37.90   11.20
 -14  -1   7   31.10    9.40
 -14  -1   7   16.50   10.70
  14   0  -7   10.60   10.70
 -14   0   7   -8.60    7.00
  14  -1  -7   16.30   12.20
  14  -1  -7   38.60   11.20
 -14   1   7   11.40   10.90
  14  -2  -7    0.30    7.80
  14  -2  -7   -4.30    6.00
 -14   2   7    2.10    5.60
  15   2  -7    0.90    4.90
 -15  -2   7   -0.10    2.60
  15   1  -7   -5.50    7.60
 -15  -1   7    2.70    4.80
  15   0  -7   27.00   12.10
 -15   0   7   35.70   11.90
  15  -1  -7   15.80    7.60
  15  -1  -7   -1.00    6.40
 -15   1   7    6.00    7.50
  15  -2  -7    9.60    6.20
  15  -2  -7    0.60    7.40
 -15   2   7   -1.60    4.40
  16   2  -7   22.20    8.20
  16   1  -7    1.80    6.80
  16   1  -7    8.50    6.20
  16   0  -7   -3.50    5.80
  16  -1  -7    0.20    5.30
  16  -1  -7   -5.30    5.50
 -16   1   7   12.80    6.10
  16  -2  -7    5.70    7.00
 -16   2   7   15.40    5.10
  17   1  -7    4.50    5.10
  17   1  -7   -2.80    4.60
  17   0  -7   -1.10    7.40
  17   0  -7    5.20    6.90
  17  -1  -7    4.20    4.30
  17  -1  -7    1.20    5.90
 -12   0  -8   -0.50    7.80
  12   0   8   -6.50    4.30
 -11   1  -8   12.70    9.20
  11  -1   8   22.10    6.80
  11  -1   8   16.20    8.90
 -11   0  -8   -2.30    8.90
 -11   0  -8   -2.50    6.70
  11   0   8    7.90    8.30
  11   0   8    5.20    4.30
 -11  -1  -8   16.80    7.90
 -11  -1  -8   16.90    6.00
 -11  -1  -8   15.40    8.60
  11   1   8   17.70    7.80
 -10   2  -8   13.40   12.70
  10  -2   8   32.60    9.40
 -10   1  -8   -6.40   12.00
  10  -1   8    7.00    4.90
  10  -1   8    8.40    6.30
 -10   0  -8   75.69   16.80
 -10   0  -8   10.00   16.10
  10   0   8   31.90   11.90
  10   0   8   36.80   14.90
 -10  -1  -8    9.30    5.40
 -10  -1  -8   -1.20    7.80
 -10  -1  -8   12.20    4.70
  10   1   8   17.70    7.80
 -10  -2  -8   43.10   14.10
 -10  -2  -8   40.60   13.20
  10   2   8   40.00   13.50
  10   2   8   49.80   14.20
  -9   2  -8    8.80   11.30
   9  -2   8   -0.50    2.30
   9  -2   8    3.00    5.80
  -9   1  -8  -18.80    8.90
   9  -1   8   -8.70    8.80
   9  -1   8    1.30    4.80
  -9   0  -8  -19.00   12.80
  -9   0  -8    2.70   13.40
  -9   0  -8    5.50    4.20
   9   0   8  -11.80    6.90
   9   0   8    1.90    6.30
  -9  -1  -8   -1.90    4.80
  -9  -1  -8    2.10    8.20
  -9  -1  -8   -0.90    3.70
   9   1   8    0.40    6.00
   9   1   8   -6.80   10.70
  -9  -2  -8    6.70    3.10
  -9  -2  -8    3.00    3.70
  -9  -2  -8   -0.30    5.70
   9   2   8   -2.80    5.50
   9   2   8    0.10    4.50
   9   2   8   -3.80    3.80
  -8   2  -8   14.40   13.80
   8  -2   8   18.40    5.80
   8  -2   8    4.60    8.00
  -8   1  -8    8.80    8.80
  -8   1  -8   -7.30   14.20
   8  -1   8    2.10    5.70
   8  -1   8    9.60    7.10
  -8   0  -8  115.69   29.80
  -8   0  -8   82.69   25.40
   8   0   8  119.89   26.10
   8   0   8   56.99   27.40
   8   0   8   62.79   25.70
  -8  -1  -8   10.10    5.20
  -8  -1  -8    3.00   12.10
  -8  -1  -8   -9.50    5.60
   8   1   8   -7.60    7.50
   8   1   8    3.40    4.30
   8   1   8   10.30    8.40
   8   1   8    6.30    7.50
   8   1   8    0.60   11.30
  -8  -2  -8   21.30    7.20
  -8  -2  -8   30.90    6.90
   8   2   8   22.10   11.40
   8   2   8   22.70    9.90
   8   2   8   -8.40    8.70
  -7   3  -8    1.30    9.20
  -7   3  -8   -5.80    5.50
   7  -3   8   -2.10    3.60
   7  -3   8    4.90    3.00
  -7   2  -8    9.50   17.40
   7  -2   8   41.70   12.70
   7  -2   8   44.50   13.60
  -7   1  -8   21.70   15.60
  -7   1  -8   53.39   17.50
   7  -1   8   25.40   12.50
   7  -1   8   26.60    9.40
   7  -1   8   20.90   11.50
   7  -1   8   20.80   12.40
  -7   0  -8  -11.80    5.30
  -7   0  -8    1.30   10.00
  -7   0  -8    5.00    6.30
   7   0   8   -5.40    7.50
   7   0   8   -2.10    8.50
   7   0   8    9.60   11.40
  -7  -1  -8   39.80   11.50
  -7  -1  -8   26.90   11.00
   7   1   8   40.00   11.70
   7   1   8   34.20   13.30
   7   1   8   13.10   11.50
   7   1   8   15.40   12.60
   7   1   8   70.29   14.40
  -7  -2  -8   96.69   20.80
   7   2   8   26.30   22.60
   7   3   8    8.60    7.30
   7   3   8   16.80    7.60
  -6   3  -8   16.00    8.00
  -6   3  -8   12.60   11.50
   6  -3   8   11.10    6.00
   6  -3   8   24.50    6.40
  -6   2  -8  167.58   43.30
   6  -2   8  121.49   41.50
   6  -2   8  137.59   41.70
  -6   1  -8   15.40   13.80
  -6   1  -8   -1.60   12.90
   6  -1   8   11.90    9.10
   6  -1   8    9.50    9.40
   6  -1   8   -6.30    5.10
   6  -1   8    2.10    7.90
  -6   0  -8   28.70    9.20
  -6   0  -8   15.20    7.60
  -6   0  -8   13.80   14.50
   6   0   8   17.50   12.20
   6   0   8   11.90    9.00
   6   0   8    7.30    8.70
   6   0   8   20.70   10.40
   6   0   8   27.50    9.60
  -6  -1  -8    4.80    4.70
  -6  -1  -8   -5.20    5.20
   6   1   8    4.90    7.80
   6   1   8   -7.80    7.30
   6   1   8   -0.40   11.10
   6   1   8    1.00    8.60
   6   1   8    7.30    8.40
  -6  -2  -8  182.58   57.49
   6   2   8  232.28   58.59
   6   2   8  157.08   58.19
  -6  -3  -8   44.50   10.70
   6   3   8   16.80   14.20
   6   3   8   26.30   11.40
  -5   3  -8    3.40    7.80
  -5   3  -8    9.30    8.70
  -5   3  -8   22.00   10.00
   5  -3   8    7.50    4.50
   5  -3   8    4.00    5.40
  -5   2  -8   13.40   10.40
   5  -2   8   19.20    6.30
   5  -2   8    5.20    9.70
   5  -2   8    3.80    6.90
  -5   1  -8   36.70   16.70
  -5   1  -8    4.40   16.20
   5  -1   8   38.60   13.00
   5  -1   8   42.80   13.40
   5  -1   8   38.70   12.20
  -5   0  -8   -2.40    5.60
  -5   0  -8  -11.40   11.80
  -5   0  -8   -0.50    4.80
   5   0   8    4.40    8.30
   5   0   8   -9.30    6.80
   5   0   8   -4.70    9.50
   5   0   8    0.20   10.60
   5   0   8   -7.70    6.70
  -5  -1  -8   57.69   13.90
  -5  -1  -8   38.60   13.70
   5   1   8   29.80   14.90
   5   1   8   51.79   15.30
   5   1   8   19.50   14.80
   5   1   8   39.30   16.90
   5   1   8   58.29   16.10
  -5  -2  -8   22.60    7.40
   5   2   8   16.80   10.40
   5   2   8   14.80   12.40
   5   3   8   13.40    8.00
   5   3   8    4.10    7.80
  -4   3  -8   13.20    8.80
  -4   3  -8   16.30   10.50
  -4   3  -8    9.30   12.40
   4  -3   8   15.30    5.60
   4  -3   8   18.30    6.10
   4  -3   8    7.60    5.00
  -4   2  -8   14.50   12.80
  -4   2  -8   -3.50   11.70
   4  -2   8    5.50    4.60
   4  -2   8   -5.40    5.70
   4  -2   8    5.30    6.30
   4  -2   8   -1.00    9.60
  -4   1  -8   52.69   23.30
  -4   1  -8   64.29   23.50
   4  -1   8   61.89   20.70
   4  -1   8   73.89   21.20
   4  -1   8   79.99   22.20
  -4   0  -8  478.75  156.88
   4   0   8  521.65  157.58
   4   0   8  579.64  157.28
  -4  -1  -8   78.39   24.70
   4   1   8   92.99   25.70
   4   1   8   89.89   26.80
   4   1   8   53.09   26.70
   4   1   8   93.99   26.60
   4   1   8   69.39   25.40
   4   2   8  -17.30   10.50
   4   2   8    9.50    8.10
   4   3   8   15.20   11.50
   4   3   8   15.10    8.90
  -3   3  -8    9.30    9.80
  -3   3  -8   19.30   12.60
  -3   3  -8    1.20    7.90
   3  -3   8    9.40    5.40
   3  -3   8    0.30    3.00
  -3   2  -8   13.50   12.40
  -3   2  -8    6.00   11.80
   3  -2   8   -0.30    5.90
   3  -2   8   10.00    5.80
   3  -2   8   -2.50   10.00
   3  -1   8   -7.00    7.20
   3  -1   8    0.40    8.60
  -3   0  -8   -8.50    4.40
   3   0   8    0.50    8.30
   3   0   8   -4.00    8.40
  -3  -1  -8    3.80    3.50
   3   1   8   -3.70    9.50
   3   2   8   16.90    8.20
   3   2   8   -1.10   10.80
   3   3   8    2.90    7.10
   3   3   8   -6.00    7.20
  -2   4  -8    4.00    4.00
  -2   4  -8   -3.80    5.80
  -2   4  -8   -0.50    5.60
   2  -4   8    3.70    2.00
   2  -4   8    2.90    3.10
   2  -4   8    2.30    2.40
  -2   3  -8   13.30   15.50
  -2   3  -8   22.30   12.60
  -2   3  -8   45.90   14.20
   2  -3   8   41.90   10.00
   2  -3   8   27.80   10.00
   2  -3   8   24.80   10.80
  -2   2  -8   70.19   19.40
  -2   2  -8   35.10   18.50
   2  -2   8   44.90   14.50
   2  -2   8   45.70   15.20
   2  -2   8   59.59   18.10
   2  -1   8  288.07   88.19
   2  -1   8  293.47   87.89
  -2   0  -8  153.48   53.69
   2   0   8  199.78   54.79
   2   0   8  207.08   54.39
  -2  -1  -8  281.07   88.29
   2   1   8  328.47   89.29
   2   2   8   47.00   20.80
   2   2   8   67.39   19.30
   2   3   8   33.60   15.10
   2   3   8   33.50   12.50
  -1   4  -8    8.20   12.60
  -1   4  -8   41.40   12.40
   1  -4   8   49.00   11.70
   1  -4   8   35.20   11.40
  -1   3  -8   10.60   13.70
  -1   3  -8   50.49   13.20
  -1   3  -8   11.10   15.40
  -1   3  -8   42.70   12.70
   1  -3   8   44.10   10.20
   1  -3   8    1.10   13.90
   1  -3   8   26.80   10.00
   1  -3   8   27.50   10.70
  -1   2  -8   27.00   10.80
  -1   2  -8   37.40   13.90
  -1   2  -8   37.10   14.70
   1  -2   8   22.40    8.60
   1  -2   8   27.80    8.60
   1  -2   8   21.90   12.90
   1  -2   8   25.70    9.50
   1  -1   8   73.49   24.20
   1  -1   8   75.29   23.70
   1   0   8   -3.60    5.50
   1   0   8  -12.80    7.60
   1   1   8   97.29   33.10
   1   1   8   98.39   31.20
   1   2   8   12.70   13.20
   1   2   8   32.00   13.40
   1   2   8   22.90    9.00
   1   2   8   30.20   10.20
   1   3   8   43.50   16.70
   1   3   8   69.69   18.50
   0   4  -8   11.40    5.50
   0   4  -8    6.90    5.10
   0   4  -8    4.80    6.70
   0  -4   8    6.70    3.50
   0  -4   8    9.30    3.70
   0   3  -8   -2.60    6.10
   0   3  -8    1.10   11.60
   0   3  -8    7.90    7.40
   0   3  -8   -0.70    7.70
   0   3  -8   10.10    9.50
   0   3  -8    1.10    8.40
   0  -3   8    7.00   10.10
   0  -3   8   12.80    3.80
   0  -3   8    5.10    5.00
   0  -3   8    5.50    3.90
   0   2  -8  135.09   30.30
   0   2  -8   92.69   23.30
   0   2  -8   81.79   21.50
   0  -2   8   60.09   19.90
   0  -2   8   52.59   22.30
   0  -2   8   56.59   19.90
   0  -1   8   -2.00    6.10
   0  -1   8    4.70    7.10
   0   0   8  256.27   84.79
   0   0   8  289.97   84.79
   0   0   8  295.37   84.39
   0   1   8   -5.90    7.70
   0   1   8    1.80    9.80
   0   2   8   96.39   27.70
   0   2   8   73.29   27.00
   0   2   8   66.89   28.50
   0   3   8    1.40    5.50
   0   3   8   -1.00   11.20
   0   4   8   11.50    5.30
   1   4  -8    3.80    6.00
   1   4  -8    3.30    4.40
   1   4  -8   -7.90    6.50
  -1  -4   8    4.80    2.70
  -1  -4   8   -0.60    2.60
  -1  -4   8    4.20    2.20
   1   3  -8    4.10   10.00
   1   3  -8   24.20    8.10
   1   3  -8   19.10    8.70
   1   3  -8   21.20   14.20
   1   3  -8   12.60   13.10
   1   3  -8   22.40   11.90
  -1  -3   8   16.00    6.60
  -1  -3   8   17.60    9.60
  -1  -3   8   20.60    6.60
  -1  -2   8   11.20    4.10
  -1  -2   8   -2.60    9.60
  -1  -2   8    3.60    8.00
  -1  -1   8   55.79   15.60
  -1  -1   8   34.10   15.10
  -1   0   8   -2.50    6.40
  -1   0   8    2.30    7.10
  -1   1   8   51.49   16.20
  -1   1   8   33.70   16.60
  -1   2   8  -10.40   10.90
  -1   3   8    6.50    6.60
  -1   3   8   13.60   12.00
  -1   4   8    0.20    3.10
   2   4  -8    2.50    9.90
   2   4  -8   28.20    9.40
  -2  -4   8   27.30    8.20
  -2  -4   8   30.60    8.20
   2   3  -8  268.07   76.29
   2   3  -8  252.07   76.99
   2   3  -8  175.08   77.39
   2   3  -8  204.68   76.29
  -2  -3   8  262.97   75.59
  -2  -3   8  294.27   75.69
  -2  -2   8  190.68   50.99
  -2  -2   8  169.78   51.99
  -2  -2   8  131.79   51.39
  -2  -1   8  879.61  250.77
  -2  -1   8  798.02  250.67
  -2   0   8  319.07   98.99
  -2   0   8  343.97   99.19
  -2   0   8  324.67   99.19
  -2   1   8  917.71  273.47
  -2   1   8  903.01  272.97
  -2   2   8  185.68   55.89
  -2   2   8  175.68   56.59
  -2   3   8  126.99   44.80
  -2   3   8  170.28   45.00
  -2   4   8    7.80    8.50
  -2   4   8   34.60    8.10
  -3  -4   8  143.69   41.00
  -3  -4   8  122.89   40.90
  -3  -4   8  139.09   40.90
   3   3  -8   15.40    8.00
   3   3  -8   13.10    9.00
   3   3  -8    5.70   11.80
   3   3  -8   13.70    9.90
   3   3  -8    2.50    4.80
   3   3  -8    5.20    5.50
   3   3  -8   -4.20   12.80
  -3  -3   8    4.50    3.80
  -3  -3   8  -13.10    9.70
  -3  -3   8   -0.40    3.40
  -3  -2   8   77.09   25.40
  -3  -2   8  106.69   27.10
  -3  -1   8  316.67   95.49
  -3  -1   8  317.07   95.69
  -3   0   8   -2.60    7.10
  -3   0   8   -0.40    6.30
  -3   1   8  328.37  102.99
  -3   1   8  355.96  102.89
  -3   1   8  338.17  103.49
  -3   2   8  112.79   32.40
  -3   2   8   88.39   34.00
  -3   3   8   -0.40    7.20
  -3   3   8    2.40    6.70
  -3   3   8    0.80   12.40
  -3   4   8  138.89   42.10
   4   4  -8   -0.20    6.40
   4   4  -8   -5.30    6.80
   4   4  -8    5.70    5.60
  -4  -4   8    6.40    3.70
  -4  -4   8   13.10    3.20
   4   3  -8  125.89   57.99
   4   3  -8  254.17   59.09
   4   3  -8  170.58   57.89
   4   3  -8  214.98   58.39
   4   3  -8  214.18   57.99
   4   3  -8  202.78   57.69
  -4  -3   8  186.78   57.19
  -4  -3   8  170.68   58.49
  -4  -3   8  191.18   57.39
  -4  -3   8  184.58   57.29
  -4  -2   8   50.29   15.70
  -4  -2   8   43.40   18.30
  -4  -2   8   60.39   18.10
  -4  -1   8  184.58   60.19
  -4  -1   8  219.98   60.59
  -4   0   8  457.25  141.09
  -4   0   8  480.25  140.79
  -4   1   8  223.18   66.49
  -4   1   8  211.38   67.39
  -4   1   8  222.68   66.79
  -4   2   8   21.40   15.50
  -4   2   8   40.10   14.40
  -4   3   8  173.98   56.39
  -4   3   8  192.88   55.99
  -4   4   8   13.70    5.70
  -4   4   8    8.00    6.70
   5   4  -8    1.80    5.90
   5   4  -8    8.50    5.10
   5   4  -8   -2.10    6.40
  -5  -4   8    4.30    2.70
  -5  -4   8    0.30    2.10
   5   3  -8   13.60   15.40
   5   3  -8   47.70   15.80
   5   3  -8   54.39   17.90
   5   3  -8   49.70   14.30
   5   3  -8   32.30   16.30
  -5  -3   8   35.50   13.20
  -5  -3   8   50.49   13.20
  -5  -3   8   40.90   17.20
  -5  -2   8   12.70    5.30
  -5  -2   8   29.00   10.90
  -5  -2   8   -1.70   10.10
  -5  -1   8   58.59   20.60
  -5  -1   8   64.39   21.10
  -5   0   8    3.70    9.40
  -5   0   8    7.30   11.40
  -5   1   8   43.50   20.60
  -5   1   8   66.99   19.30
   5  -2  -8   -0.10    3.90
  -5   2   8    3.90   12.00
  -5   2   8   16.60   11.30
   5  -3  -8   50.89   14.90
  -5   3   8   66.29   16.00
  -5   3   8   17.70   16.40
   5  -4  -8   -2.70    2.80
  -5   4   8    2.00    4.10
  -5   4   8   -7.10    5.60
   6   4  -8    5.60    4.20
   6   4  -8   -0.50    4.30
   6   4  -8    1.70    5.50
   6   4  -8   -0.90    4.40
  -6  -4   8    5.40    2.80
  -6  -4   8    5.30    4.30
  -6  -4   8    1.60    2.00
   6   3  -8   83.49   24.80
   6   3  -8   64.49   24.50
   6   3  -8   97.89   24.60
   6   3  -8   51.09   23.80
   6   3  -8   44.90   24.80
   6   3  -8   46.60   24.40
  -6  -3   8  106.39   22.90
  -6  -3   8   86.09   22.80
  -6  -3   8   20.80   24.80
   6   2  -8   -5.40    8.80
   6   2  -8    6.50   14.30
   6   2  -8    4.80   10.50
   6   2  -8    0.20    8.20
  -6  -2   8   -5.80    9.60
  -6  -2   8    7.90   10.30
  -6  -2   8    5.60    3.40
  -6  -2   8    4.30    4.40
  -6  -1   8    7.60    9.70
  -6  -1   8    6.60    4.30
   6   0  -8   68.39   24.20
  -6   0   8   92.29   27.30
  -6   0   8   93.99   25.60
   6  -1  -8    8.20    5.20
   6  -1  -8   13.80    5.70
  -6   1   8   17.10   12.80
  -6   1   8   12.80    8.40
  -6   1   8   16.70    8.90
   6  -2  -8    0.80    3.60
  -6   2   8   12.70   11.40
  -6   2   8   -0.90    7.70
  -6   2   8   -3.80   12.50
  -6   2   8    3.20    5.90
  -6   2   8    5.50    6.20
  -6   2   8    8.70    5.40
   6  -3  -8  110.29   31.30
  -6   3   8   89.29   32.30
  -6   3   8  104.59   31.90
   6  -4  -8   -1.50    2.50
  -6   4   8    4.20    5.60
  -6   4   8    0.80    4.10
   7   4  -8    7.00    7.90
   7   4  -8   27.60    7.30
   7   4  -8   17.10    8.40
   7   4  -8   16.10    8.10
  -7  -4   8   19.80    6.30
  -7  -4   8   21.30    7.10
   7   3  -8  113.19   40.50
   7   3  -8  126.09   41.30
   7   3  -8  155.68   40.40
   7   3  -8  148.39   40.00
   7   3  -8  105.09   40.60
  -7  -3   8  137.49   39.40
  -7  -3   8   87.49   40.20
  -7  -3   8  137.59   39.40
   7   2  -8   26.80   13.10
   7   2  -8   19.90   12.50
   7   2  -8   32.20   14.70
  -7  -2   8   35.00    9.70
  -7  -2   8   27.80    9.50
  -7  -1   8   67.29   19.20
  -7  -1   8   49.40   16.20
   7   0  -8    2.00    5.60
  -7   0   8    3.10   10.20
  -7   0   8   -0.50    8.30
   7  -1  -8   49.10   15.40
   7  -1  -8   39.80   15.00
  -7   1   8   65.09   18.10
  -7   1   8   59.89   20.10
   7  -2  -8   32.10    9.70
  -7   2   8   20.10   16.50
  -7   2   8   28.40   10.80
  -7   2   8   29.60   11.10
  -7   2   8   26.70   10.90
  -7   2   8   25.90   11.50
   7  -3  -8  173.88   48.50
  -7   3   8  159.78   49.00
  -7   3   8  156.98   48.90
  -7   3   8  149.29   49.10
   7  -4  -8   16.10    5.90
  -7   4   8   20.60    6.90
  -7   4   8   20.00    7.10
   8   4  -8   12.60    4.60
   8   4  -8   14.60    4.50
   8   4  -8    8.30    5.60
   8   4  -8   -0.70    4.40
  -8  -4   8   11.40    3.80
   8   3  -8  -13.50    7.60
   8   3  -8   -7.00    8.60
   8   3  -8    2.60    8.90
   8   3  -8    3.80    9.50
   8   3  -8   -6.30    5.60
  -8  -3   8   -5.30    5.50
  -8  -3   8    3.40    3.60
  -8  -3   8    3.40    3.50
   8   2  -8   21.80    9.30
   8   2  -8    8.30   12.20
   8   2  -8   44.20   12.20
   8   2  -8   34.70   14.20
  -8  -2   8   20.00    9.70
  -8  -2   8   26.10    8.40
  -8  -2   8   26.10    8.50
  -8  -1   8   65.59   18.60
  -8  -1   8   46.50   15.10
   8   0  -8   -0.50    7.20
  -8   0   8   -3.40   11.50
  -8   0   8   -1.90    7.90
   8  -1  -8   49.20   12.40
   8  -1  -8   27.40   12.30
  -8   1   8   38.10   14.10
  -8   1   8   29.60   17.80
   8  -2  -8   24.00    8.70
   8  -2  -8   26.00    8.40
  -8   2   8   11.20   10.80
  -8   2   8   22.80    9.70
  -8   2   8   28.00   11.30
  -8   2   8   27.70   10.30
  -8   2   8   36.80   16.50
   8  -3  -8   -1.70    3.80
   8  -3  -8    0.10    3.20
  -8   3   8   -8.40    7.90
  -8   3   8    0.20    6.80
  -8   3   8   -1.00    6.00
   8  -4  -8   13.30    4.00
  -8   4   8   14.00    5.50
  -8   4   8    2.60    5.80
   9   3  -8    8.10    6.90
   9   3  -8   17.00    7.60
   9   3  -8   14.90    9.50
   9   3  -8   13.50    7.20
   9   3  -8   18.50   10.40
  -9  -3   8   14.70    5.80
  -9  -3   8   14.20    5.70
   9   2  -8    7.50   12.80
   9   2  -8   22.00    8.40
   9   2  -8    3.30    7.80
   9   2  -8   15.80    9.20
   9   2  -8    1.00    8.90
  -9  -2   8   13.20    5.20
  -9  -2   8   18.90    5.60
  -9  -2   8    6.40    6.70
  -9  -1   8    9.00    4.20
  -9  -1   8   -4.80   10.10
   9   0  -8    1.10    5.90
  -9   0   8   -9.70    8.30
  -9   0   8   -8.40   11.50
   9  -1  -8   -7.40    3.70
   9  -1  -8   11.10    6.00
  -9   1   8   15.00   13.90
   9  -2  -8   -2.00   11.40
   9  -2  -8   13.90    5.20
   9  -2  -8    5.20    4.50
  -9   2   8   10.90    9.00
  -9   2   8    6.70    7.80
  -9   2   8   10.50    8.70
   9  -3  -8    9.50    5.30
   9  -3  -8   10.90    5.00
  -9   3   8   14.20    9.40
  -9   3   8   11.30    7.20
  -9   3   8   15.90    6.20
  10   3  -8   29.50    9.70
  10   3  -8   37.40   12.30
  10   3  -8   22.50   10.10
  10   3  -8   10.10    9.20
  10   3  -8   41.80    9.80
 -10  -3   8   23.00    8.40
 -10  -3   8   22.20    8.50
  10   2  -8   -0.80    7.30
  10   2  -8    7.10    7.40
  10   2  -8    4.20    8.20
  10   2  -8    8.20   10.20
 -10  -2   8   -3.10    4.20
 -10  -2   8    0.00    4.00
  10   1  -8   22.30   15.20
 -10  -1   8   40.80   12.80
 -10  -1   8   42.10   13.90
 -10  -1   8   47.70   12.90
  10   0  -8   61.69   23.10
 -10   0   8   69.29   24.10
 -10   0   8   81.59   22.00
 -10   0   8   41.40   26.10
  10  -1  -8   62.29   16.90
  10  -1  -8   51.29   14.30
  10  -1  -8   31.00   11.30
 -10   1   8   21.60   13.30
 -10   1   8   40.10   12.90
  10  -2  -8    8.90    4.40
  10  -2  -8  -10.80   11.50
  10  -2  -8    3.60    3.70
 -10   2   8    3.70    7.40
 -10   2   8    1.40    9.00
 -10   2   8   -2.00    9.00
  10  -3  -8   29.30    8.60
  10  -3  -8    7.00   11.90
  10  -3  -8   33.50    8.20
 -10   3   8   26.20   10.20
 -10   3   8    2.30   11.20
  11   3  -8   11.80    9.80
  11   3  -8    7.40    9.80
 -11  -3   8   17.10    7.80
 -11  -3   8   34.10    8.30
 -11  -3   8   26.90    7.50
  11   2  -8   18.40    8.70
  11   2  -8   10.40    8.00
  11   2  -8    9.60   10.70
 -11  -2   8    3.80    4.90
 -11  -2   8    6.60    7.20
 -11  -2   8    7.40    4.80
  11   1  -8   99.89   36.00
 -11  -1   8  125.09   35.30
 -11  -1   8  118.09   34.70
 -11  -1   8  109.59   34.70
  11   0  -8    5.50   10.10
 -11   0   8   -2.50    7.00
  11  -1  -8   98.19   26.70
  11  -1  -8   79.59   28.10
  11  -1  -8   74.59   24.60
 -11   1   8   81.79   26.00
 -11   1   8   79.59   25.40
  11  -2  -8    4.90    4.60
  11  -2  -8   11.90    4.20
  11  -2  -8    5.40   11.50
 -11   2   8    0.60    9.30
 -11   2   8   11.20    6.10
 -11   2   8    7.50    9.60
  11  -3  -8    3.50    8.80
  11  -3  -8   12.90    4.30
  11  -3  -8   17.50    4.10
 -11   3   8   -1.00    6.00
 -11   3   8   -5.10    8.30
  12   3  -8   -4.70    6.60
  12   3  -8   10.20    5.20
 -12  -3   8   12.30    4.20
 -12  -3   8    8.10    4.40
 -12  -3   8    8.60    5.20
  12   2  -8  107.09   32.30
  12   2  -8  112.49   32.30
  12   2  -8   96.19   31.70
 -12  -2   8   95.19   31.40
 -12  -2   8  107.99   31.40
 -12  -2   8  101.39   31.50
  12   1  -8    8.20   10.00
 -12  -1   8   15.10    5.50
 -12  -1   8    4.90    7.50
  12   0  -8   74.09   30.40
 -12   0   8  105.89   29.30
  12  -1  -8    9.00   12.70
  12  -1  -8   21.70   10.80
 -12   1   8    1.90    8.90
 -12   1   8    1.60    6.60
  12  -2  -8   20.50   18.10
  12  -2  -8   47.90   15.00
  12  -2  -8   59.99   18.80
 -12   2   8   70.89   16.40
 -12   2   8   46.30   17.30
 -12   2   8   35.20   17.60
  12  -3  -8   12.20    3.30
  12  -3  -8    5.30    5.60
 -12   3   8   -3.50    7.60
 -12   3   8    2.80    6.80
  13   3  -8  -11.20    4.50
 -13  -3   8    3.30    2.50
 -13  -3   8    2.30    2.70
  13   2  -8   -0.60    8.70
  13   2  -8   -2.70    7.50
  13   2  -8    0.50    6.60
 -13  -2   8  -13.00    3.70
 -13  -2   8    1.30    5.50
 -13  -2   8    2.70    3.60
  13   1  -8  -11.90    8.30
  13   1  -8   -1.70    8.20
  13   1  -8   -5.40    4.80
 -13  -1   8    4.20    6.40
 -13  -1   8   11.30    3.60
  13   0  -8    2.20   10.80
 -13   0   8    9.90    7.90
  13  -1  -8    5.90    8.70
  13  -1  -8   -0.10    6.90
 -13   1   8    2.20    6.30
  13  -2  -8    1.00    6.60
  13  -2  -8    3.90    7.00
 -13   2   8   -6.90    7.90
 -13   2   8    6.60    9.00
  13  -3  -8    3.20    4.60
  13  -3  -8   -3.50    4.20
  14   2  -8   87.09   23.60
 -14  -2   8   69.09   23.10
 -14  -2   8   74.79   23.20
  14   1  -8   20.50    9.20
 -14  -1   8   24.10    9.40
  14   0  -8   -6.30   10.60
 -14   0   8    2.60    7.40
  14  -1  -8   17.00   12.60
  14  -1  -8    1.40   10.80
 -14   1   8   26.80    8.30
  14  -2  -8    2.80    8.40
  14  -2  -8   15.60    9.70
 -14   2   8    3.60    8.40
  15   2  -8    8.50    5.30
 -15  -2   8    3.80    2.90
  15   1  -8    9.80    9.80
 -15  -1   8   27.90    8.50
  15   0  -8    0.60   10.10
 -15   0   8   10.10    7.10
  15  -1  -8    6.60   12.50
  15  -1  -8   33.80   10.10
 -15   1   8   18.50   10.40
  15  -2  -8   -2.50    6.40
  15  -2  -8    0.90    5.40
 -15   2   8    1.80    4.50
  16   2  -8    1.90    4.10
  16   1  -8   -0.10    6.40
  16   1  -8  -11.80    5.80
  16   0  -8   16.40   13.60
 -16   0   8   41.00   11.40
  16  -1  -8    2.70    5.30
  16  -1  -8    6.20    6.20
 -16   1   8    1.00    6.00
  16  -2  -8   -1.10    5.50
 -16   2   8    0.50    3.30
  17   1  -8    2.90    5.30
  17   1  -8    7.20    5.10
  17   0  -8    4.40    7.40
  17   0  -8   -0.80    5.10
  17  -1  -8   -5.10    7.60
  17  -1  -8    6.80    5.10
 -17   1   8   10.10    4.70
 -11   0  -9   -1.70    7.10
 -11   0  -9    8.90    8.60
  11   0   9   -6.30    3.00
  11   0   9   -0.10    6.80
 -10   1  -9   11.40    8.60
  10  -1   9   11.70    6.10
  10  -1   9   12.80    5.40
 -10   0  -9   -5.60    7.10
 -10   0  -9    3.60    7.40
  10   0   9   -0.30    3.50
  10   0   9    4.20    6.40
 -10  -1  -9   -1.00    9.70
 -10  -1  -9    0.20    8.20
 -10  -1  -9    4.70    4.00
  10   1   9   11.80    6.30
  -9   2  -9   -0.20    9.60
   9  -2   9   -1.20    3.20
  -9   1  -9   18.40    9.70
   9  -1   9    9.70    7.00
   9  -1   9    2.60    8.00
  -9   0  -9  103.49   26.90
  -9   0  -9   93.09   27.30
   9   0   9   66.79   25.40
  -9  -1  -9   20.50    9.40
  -9  -1  -9   17.80    6.70
  -9  -1  -9   15.80    7.10
   9   1   9   36.20    9.90
   9   1   9    3.20    7.90
  -9  -2  -9   -3.60    2.30
   9   2   9    5.80    5.30
   9   2   9   -3.90    5.10
  -8   2  -9   10.90    8.30
   8  -2   9    5.20    3.10
   8  -2   9    1.70    5.80
  -8   1  -9    6.70   16.80
  -8   1  -9   38.80   16.30
   8  -1   9   51.39   12.20
   8  -1   9   12.90   12.00
  -8   0  -9   15.80   13.20
  -8   0  -9   -9.20    9.80
  -8   0  -9   -1.70    5.50
   8   0   9   -8.50    6.90
   8   0   9   -0.40   10.20
  -8  -1  -9   43.80   12.50
  -8  -1  -9   54.59   14.60
  -8  -1  -9   35.30   12.70
   8   1   9   39.70   13.40
   8   1   9   13.50   12.50
   8   1   9   52.59   14.60
  -8  -2  -9    2.20    4.40
  -8  -2  -9    4.60    2.80
   8   2   9   -1.30    4.60
   8   2   9   -3.20    8.70
  -7   3  -9   33.00    9.60
  -7   3  -9   26.60    8.90
   7  -3   9   21.10    7.50
  -7   2  -9   94.69   18.60
   7  -2   9   48.80   15.10
   7  -2   9   24.50   15.50
  -7   1  -9  138.79   46.50
   7  -1   9  144.59   43.40
  -7   0  -9   13.20    7.80
  -7   0  -9    0.40   13.90
   7   0   9   24.60   11.90
   7   0   9   10.90    8.70
   7   0   9   18.20   10.00
  -7  -1  -9  229.38   61.39
  -7  -1  -9  172.88   61.19
   7   1   9  210.88   61.69
   7   1   9  246.68   62.09
   7   1   9  172.68   61.49
  -7  -2  -9   97.49   26.20
  -7  -2  -9   89.69   26.20
   7   2   9   85.79   27.20
   7   2   9   58.59   27.00
   7   3   9    6.00    5.40
  -6   3  -9    6.60   10.70
  -6   3  -9   35.50    8.30
   6  -3   9   13.10    6.70
   6  -2   9  149.88   43.50
   6  -2   9  137.19   43.60
  -6   1  -9   21.10   11.30
  -6   1  -9   15.00   14.30
   6  -1   9   15.80    9.60
   6  -1   9    9.50    9.50
   6  -1   9    2.10    5.80
   6  -1   9   24.90    8.90
  -6   0  -9   -0.20    5.50
  -6   0  -9    1.10   13.20
  -6   0  -9   -7.80    7.40
   6   0   9   -3.20   10.40
   6   0   9    0.70    7.10
   6   0   9  -19.90    7.40
   6   0   9    3.10    6.10
  -6  -1  -9   18.40    7.20
  -6  -1  -9    5.40   11.50
  -6  -1  -9   10.20    6.90
   6   1   9   13.70    9.50
   6   1   9   11.80    7.90
   6   1   9   16.60    9.20
   6   1   9    2.00    8.10
   6   1   9   26.10   12.80
  -6  -2  -9  193.78   58.59
   6   2   9  195.08   58.89
   6   3   9   16.60    9.80
   6   3   9   30.70    8.70
  -5   3  -9   17.80    8.30
  -5   3  -9   12.50    9.10
   5  -3   9    6.50    4.20
   5  -3   9    4.90    5.10
  -5   2  -9   23.90   15.00
   5  -2   9   30.80    8.00
   5  -2   9    4.70    8.10
  -5   1  -9   26.10   16.30
  -5   1  -9   24.60   16.40
   5  -1   9   25.10   10.20
   5  -1   9   38.70   11.70
   5  -1   9   20.80   12.50
  -5   0  -9   75.49   20.10
  -5   0  -9   80.89   23.60
  -5   0  -9   79.09   20.40
   5   0   9   84.09   21.80
   5   0   9   83.19   21.00
   5   0   9   27.90   21.80
   5   0   9   49.40   19.80
   5   0   9   62.39   20.90
  -5  -1  -9   28.00   13.30
  -5  -1  -9   35.50    9.90
  -5  -1  -9   38.20    9.50
   5   1   9   34.50   14.50
   5   1   9   41.10   12.10
   5   1   9   10.00   10.50
   5   1   9   -3.20   10.80
   5   1   9   39.00   12.50
  -5  -2  -9   17.30    7.90
   5   2   9   24.70   13.10
   5   2   9   29.90    9.50
  -5  -3  -9   17.10    5.90
   5   3   9   10.40    8.10
   5   3   9   14.00    8.50
  -4   3  -9    1.30   10.20
  -4   3  -9   14.90    9.60
   4  -3   9   14.90    6.00
   4  -3   9   18.80    5.80
  -4   2  -9   42.60   30.00
  -4   2  -9   64.09   29.50
   4  -2   9   89.29   27.20
   4  -2   9  123.59   28.90
   4  -2   9  102.79   27.40
  -4   1  -9   13.40   13.60
  -4   1  -9   16.60   10.20
   4  -1   9   19.60    8.80
   4  -1   9   10.00    7.30
   4  -1   9   18.40    7.80
  -4   0  -9   12.10   11.00
  -4   0  -9    3.50    4.70
  -4   0  -9    0.50    5.50
   4   0   9   11.20    8.20
   4   0   9  -18.80    6.50
   4   0   9   -3.10    9.90
   4   0   9    0.20    9.30
   4   0   9    4.20    5.20
   4   0   9    5.20    7.40
  -4  -1  -9   22.70    9.80
  -4  -1  -9   33.20    9.80
   4   1   9   40.70   12.80
   4   1   9   31.30   14.00
   4   1   9   16.50   11.30
   4   1   9   22.80   11.80
  -4  -2  -9  180.78   53.99
   4   2   9  195.28   54.79
   4   2   9  158.88   55.69
   4   3   9    6.40    7.40
   4   3   9    9.80    7.90
  -3   3  -9    3.80    6.40
  -3   3  -9    8.60    8.40
   3  -3   9    3.60    4.40
   3  -3   9   -2.20    3.50
   3  -3   9   -0.30    3.40
  -3   2  -9  319.97  127.29
  -3   2  -9  462.05  127.49
   3  -2   9  464.25  126.59
   3  -2   9  407.46  127.19
   3  -2   9  421.26  126.59
   3  -2   9  428.06  126.59
  -3   1  -9  123.19   39.10
  -3   1  -9  113.29   39.50
   3  -1   9  106.59   37.50
   3  -1   9  140.29   38.20
   3  -1   9  138.09   37.70
  -3   0  -9  145.89   50.39
   3   0   9  188.38   50.89
   3   0   9  179.18   51.69
  -3  -1  -9  170.98   41.10
   3   1   9  118.39   42.10
   3   1   9  113.19   42.10
   3   1   9  127.69   41.60
   3   1   9  128.49   41.40
   3   1   9  208.58   44.80
  -3  -2  -9  504.85  145.29
   3   2   9  422.06  145.69
   3   2   9  530.65  146.49
   3   3   9   -4.90   10.50
   3   3   9   -2.50    4.70
  -2   3  -9   50.69   15.20
  -2   3  -9   30.80   15.30
   2  -3   9   41.30   12.00
   2  -3   9   26.10   12.80
   2  -3   9   41.40   12.30
  -2   2  -9   17.30   13.00
  -2   2  -9   18.00    9.10
   2  -2   9   10.00    5.20
   2  -2   9    3.20    3.20
   2  -2   9    4.90    5.80
   2  -2   9   -5.20    9.70
   2  -1   9    0.80    8.90
   2  -1   9   17.30    8.30
  -2   0  -9   -9.80    4.50
   2   0   9    4.50    6.50
   2   0   9  -14.10    8.20
  -2  -1  -9   11.40    5.60
   2   1   9   28.40   10.90
   2   2   9   10.70   12.30
   2   2   9    6.00    5.50
   2   2   9    0.50    7.70
   2   3   9   73.69   19.50
   2   3   9   36.50   22.00
  -1   4  -9    9.80    5.10
   1  -4   9    9.30    4.00
   1  -4   9   11.50    3.60
  -1   3  -9    2.80    9.70
  -1   3  -9   -3.20    6.50
  -1   3  -9   -1.30   12.00
   1  -3   9   -0.20    3.40
   1  -3   9    0.20    4.50
   1  -3   9   -7.20    2.70
   1  -3   9    6.10    4.90
  -1   2  -9    5.00   12.30
  -1   2  -9   -9.50   11.10
   1  -2   9    8.00   10.00
   1  -2   9    3.50    2.80
   1  -2   9    5.80    4.00
   1  -2   9   -0.60    3.50
   1  -1   9   86.29   29.60
   1  -1   9   98.39   29.60
  -1   0  -9    8.90    5.20
   1   0   9    8.80    8.90
  -1  -1  -9   85.09   26.00
   1   1   9   86.09   27.90
   1   2   9    4.40    5.20
   1   2   9    5.10    7.30
   1   2   9   -2.40    5.30
   1   2   9   -5.40   11.90
   1   3   9   -9.00   10.90
   1   3   9   -0.40    3.40
   0   4  -9    4.00    5.60
   0  -4   9   18.70    4.50
   0  -4   9   10.10    5.30
   0   3  -9   70.29   14.80
   0   3  -9   53.19   15.30
   0   3  -9   29.80   14.90
   0  -3   9   31.80   11.50
   0  -3   9   24.90   12.30
   0  -3   9   30.10   11.50
   0  -3   9   41.90   11.60
   0   2  -9   34.50   15.40
   0   2  -9   36.70   13.00
   0  -2   9   18.60    9.50
   0  -2   9   40.80   10.10
   0  -2   9   34.20   13.70
   0  -2   9   34.00   10.00
   0  -1   9   95.59   30.80
   0  -1   9  104.89   31.40
   0   0  -9   -2.60    4.10
   0   0   9   -4.40    7.20
   0  -1  -9  108.29   35.50
   0   1   9  118.79   37.80
   0   1   9  142.99   37.00
   0   2   9   37.60   10.90
   0   2   9   26.50   15.80
   0   2   9   32.00   11.40
   0   2   9   22.20   12.00
   0   3   9   27.40   15.60
   0   3   9   36.20   12.00
   1   4  -9   22.90    7.20
   1   4  -9   15.50    7.90
  -1  -4   9    6.20    6.40
  -1  -4   9   23.40    5.80
   1   3  -9   54.39   16.80
   1   3  -9   42.50   12.90
   1   3  -9   31.60   17.10
   1   3  -9   56.89   13.90
  -1  -3   9    6.40   19.90
  -1  -3   9   30.50   12.20
  -1  -3   9   23.70   11.90
  -1  -3   9   45.60   11.50
  -1  -3   9   31.70   11.50
   1   2  -9   51.49   17.80
   1   2  -9   50.69   17.60
  -1  -2   9   42.30   13.10
  -1  -2   9   61.29   16.70
  -1  -2   9   51.49   13.80
  -1  -2   9   36.60   13.20
  -1  -2   9   30.20   13.70
  -1  -1   9    4.50    6.80
  -1  -1   9   -4.50    6.20
  -1   0   9  229.18   72.49
  -1   0   9  253.77   72.59
   1  -1  -9    6.30    3.70
  -1   1   9   -6.00    8.10
  -1   1   9   15.30   10.50
  -1   2   9   54.29   22.60
  -1   2   9   63.59   19.70
  -1   3   9   22.20   17.60
  -1   3   9   48.10   13.80
  -1   4   9   38.00   12.00
   2   4  -9   25.70    9.40
   2   4  -9   18.00    8.60
   2   4  -9   17.80    9.10
  -2  -4   9   15.90    7.00
  -2  -4   9   27.80    7.10
   2   3  -9   10.00   16.40
   2   3  -9   45.90   12.10
   2   3  -9   68.79   15.00
   2   3  -9   52.19   13.60
  -2  -3   9   22.90   11.90
  -2  -3   9   24.10   11.20
  -2  -3   9   46.70   11.50
  -2  -3   9   22.10   14.90
   2   2  -9   39.90   18.50
   2   2  -9   50.39   18.80
  -2  -2   9   63.69   17.80
  -2  -2   9   49.80   14.60
  -2  -2   9   47.70   15.20
  -2  -2   9   41.10   14.70
  -2  -1   9  322.97   91.49
  -2  -1   9  289.47   91.29
  -2   0   9    9.80    6.70
  -2   0   9   -5.90    7.10
  -2   0   9    0.40    6.50
  -2   1   9  341.87  110.29
  -2   1   9  387.66  109.89
  -2   2   9   35.30   12.90
  -2   2   9   37.60   16.90
  -2   2   9   37.10   17.80
  -2   3   9   16.20   12.70
  -2   4   9    8.90    5.30
   3   4  -9    3.10    4.70
   3   4  -9    0.90    4.20
  -3  -4   9    2.90    2.40
  -3  -4   9    1.30    2.50
   3   3  -9   27.90   14.10
   3   3  -9   12.90    6.80
   3   3  -9   18.00   13.20
   3   3  -9    6.80    8.60
   3   3  -9    6.90   10.30
  -3  -3   9   20.60    5.50
  -3  -3   9    5.70    6.30
  -3  -3   9   20.90   11.30
  -3  -3   9   13.80    5.60
   3   2  -9   17.10   11.80
   3   2  -9   13.40   11.60
   3   2  -9    0.20   10.90
  -3  -2   9   10.90    4.20
  -3  -2   9    1.10    9.60
  -3  -2   9    1.80    3.60
  -3  -2   9    8.90    5.50
  -3  -1   9   30.40   13.40
  -3  -1   9   36.90   13.10
  -3   0   9 2745.13  825.12
  -3   0   9 2623.44  825.22
  -3   0   9 2902.01  825.22
  -3   1   9   49.00   16.30
  -3   1   9   35.60   16.80
  -3   2   9    7.80    8.70
  -3   2   9    6.40   10.70
  -3   2   9    9.70    6.10
  -3   2   9   10.00   12.40
  -3   2   9    7.60    6.90
  -3   3   9   -0.20   14.10
  -3   3   9   12.10    9.60
  -3   3   9   32.80    8.50
  -3   4   9    5.90    4.50
  -3   4   9    2.80    3.80
   4   4  -9    4.30    4.20
   4   4  -9    2.90    4.70
  -4  -4   9    2.10    2.00
   4   3  -9  176.58   49.60
   4   3  -9  135.99   49.00
   4   3  -9  171.28   48.90
   4   3  -9  123.39   50.79
   4   3  -9  163.08   49.10
  -4  -3   9  181.98   48.40
  -4  -3   9  152.28   48.40
  -4  -3   9  160.58   48.60
   4   2  -9  101.09   25.50
   4   2  -9  101.69   27.30
   4   2  -9   41.90   26.20
   4   2  -9   81.89   27.50
  -4  -2   9   55.09   26.20
  -4  -2   9   90.09   24.30
  -4  -2   9   51.89   25.70
  -4  -2   9   73.39   24.30
  -4  -2   9   89.09   24.70
  -4  -1   9   91.49   27.90
  -4  -1   9   83.29   27.30
   4   0  -9   -7.30    8.90
  -4   0   9    4.10    7.80
  -4   0   9    7.30    7.00
  -4   1   9   89.09   27.90
  -4   1   9   80.79   27.40
  -4   1   9   93.69   29.40
  -4   2   9   81.89   28.30
  -4   2   9  104.79   31.60
  -4   2   9  128.59   29.30
  -4   2   9   85.99   27.90
  -4   2   9   73.89   28.00
  -4   2   9  112.79   30.70
  -4   2   9   80.19   30.00
  -4   3   9   94.49   34.60
  -4   3   9  106.49   34.80
  -4   3   9  161.08   37.00
  -4   4   9    2.90    3.70
  -4   4   9    2.40    4.90
   5   4  -9   -2.90    3.50
   5   4  -9    4.10    6.20
   5   4  -9    4.80    5.80
  -5  -4   9    1.30    3.00
  -5  -4   9    0.30    2.50
   5   3  -9   88.49   24.00
   5   3  -9   34.70   24.80
   5   3  -9   96.29   25.00
   5   3  -9   91.29   24.10
  -5  -3   9   84.49   23.20
  -5  -3   9   70.19   23.20
  -5  -3   9   25.50   25.20
   5   2  -9  -12.80    7.70
   5   2  -9    8.20    8.90
   5   2  -9    3.30   12.00
   5   2  -9   -3.60   10.70
  -5  -2   9    6.40    9.80
  -5  -2   9    4.90    3.70
  -5  -2   9   -0.90    4.50
  -5  -2   9    1.40    3.30
  -5  -2   9    0.30    9.80
  -5  -1   9   -2.90    8.60
  -5  -1   9   -3.70    7.60
  -5   0   9  990.70  271.27
  -5   0   9  832.32  271.37
   5  -1  -9    2.20    4.80
  -5   1   9   -2.20   10.80
  -5   1   9    8.40    7.80
   5  -2  -9   -1.60    3.40
  -5   2   9    8.00    7.00
  -5   2   9   -6.40   12.90
  -5   2   9   -6.10    5.30
  -5   2   9   -2.80    6.70
  -5   2   9    3.40    5.90
  -5   2   9   -5.70   12.50
   5  -3  -9   75.89   25.70
  -5   3   9   93.59   26.20
  -5   4   9    0.40    5.40
  -5   4   9    3.10    3.90
   6   4  -9    2.60    4.20
   6   4  -9    0.50    4.70
   6   4  -9   -3.60    3.60
  -6  -4   9    3.80    2.50
  -6  -4   9    2.90    2.80
   6   3  -9   85.49   25.60
   6   3  -9   53.29   26.10
   6   3  -9   66.09   25.50
   6   3  -9   45.80   25.80
   6   3  -9   95.29   25.90
  -6  -3   9   82.19   24.40
  -6  -3   9  101.19   24.40
   6   2  -9   68.39   24.00
   6   2  -9   37.70   23.40
   6   2  -9   98.29   26.20
   6   2  -9   72.89   24.90
  -6  -2   9   85.69   24.50
  -6  -2   9   65.49   22.00
  -6  -2   9   88.39   22.10
  -6  -1   9  193.68   42.40
  -6  -1   9  124.49   40.50
  -6   0   9   -1.70    9.60
  -6   0   9    2.20    8.40
   6  -1  -9  143.29   45.40
  -6   1   9  163.08   47.70
  -6   1   9  154.28   46.30
  -6   2   9   66.89   21.50
  -6   2   9   79.69   22.10
  -6   2   9   71.49   21.80
  -6   2   9   64.09   25.20
  -6   2   9   70.59   22.10
  -6   2   9   54.09   22.00
   6  -3  -9  125.29   30.30
  -6   3   9   62.29   31.10
  -6   3   9  101.89   30.90
  -6   4   9    1.30    5.50
  -6   4   9    3.70    3.70
   7   4  -9   25.40    7.90
   7   4  -9    3.00    7.80
   7   4  -9   24.50    7.90
  -7  -4   9   18.80    7.20
  -7  -4   9   25.40    6.60
   7   3  -9   15.30    6.30
   7   3  -9   12.60   11.70
   7   3  -9    6.40    7.20
   7   3  -9    5.40    6.10
   7   3  -9    0.50    6.80
   7   3  -9   -2.90    9.30
  -7  -3   9   10.40    3.70
  -7  -3   9    7.80    4.40
   7   2  -9  291.47   96.59
   7   2  -9  365.26   96.19
   7   2  -9  264.17   96.19
  -7  -2   9  374.46   95.49
  -7  -2   9  296.17   95.49
  -7  -2   9  310.37   96.29
  -7  -1   9   55.99   17.60
  -7  -1   9   62.29   20.50
  -7   0   9  182.88   54.89
  -7   0   9  175.68   55.49
   7  -1  -9   59.29   19.40
  -7   1   9   61.29   23.60
  -7   1   9   69.59   20.90
   7  -2  -9  274.27   77.59
   7  -2  -9  313.77   77.59
  -7   2   9  236.58   77.89
  -7   2   9  260.97   77.89
  -7   2   9  237.88   79.09
  -7   2   9  218.18   77.79
  -7   2   9  248.68   77.99
  -7   2   9  265.77   77.79
   7  -3  -9   -0.40    4.10
  -7   3   9    6.40    7.70
  -7   3   9    4.20    5.20
  -7   3   9    9.10    6.30
   7  -4  -9   19.90    5.90
  -7   4   9    2.60    7.30
  -7   4   9   28.20    7.10
   8   3  -9   18.80    6.50
   8   3  -9    2.50    6.40
   8   3  -9    9.30    9.80
   8   3  -9   11.50    9.40
   8   3  -9    3.60   12.00
   8   3  -9    5.10    8.10
  -8  -3   9   -1.20    6.10
  -8  -3   9    9.30    4.40
  -8  -3   9    7.90    4.40
   8   2  -9   38.80   15.60
   8   2  -9   51.19   14.30
   8   2  -9   47.80   12.10
  -8  -2   9   20.50   10.10
  -8  -2   9   22.70   11.50
  -8  -2   9   30.90   10.30
  -8  -1   9   61.99   21.50
  -8  -1   9   60.69   18.70
  -8   0   9    6.90   11.10
  -8   0   9   10.50    9.50
   8  -1  -9   77.49   22.60
  -8   1   9   58.49   26.70
   8  -2  -9   32.40    8.40
   8  -2  -9   18.80    7.80
  -8   2   9   14.50    9.70
  -8   2   9   23.70    8.90
  -8   2   9   18.80   10.90
  -8   2   9   34.60   16.50
  -8   2   9   18.90    9.20
   8  -3  -9   11.20    5.20
   8  -3  -9    9.40    5.60
  -8   3   9   18.30    7.20
  -8   3   9   21.00    6.70
  -8   3   9   -3.70    9.30
   9   3  -9   -9.90    7.40
   9   3  -9   -4.10    6.10
   9   3  -9    1.50    5.40
   9   3  -9   -2.90    7.30
   9   3  -9    5.30    5.30
  -9  -3   9    3.10    3.90
  -9  -3   9   -1.10    3.70
  -9  -3   9   -0.70    3.70
   9   2  -9   31.30   13.60
   9   2  -9   24.50    9.10
   9   2  -9    1.60   11.20
   9   2  -9   18.60   10.40
  -9  -2   9   10.00    6.50
  -9  -2   9   17.30    6.50
  -9  -2   9   17.30    6.70
   9   1  -9   46.90   17.60
  -9  -1   9   54.09   18.50
  -9  -1   9   57.49   16.10
  -9  -1   9   49.30   15.20
  -9  -1   9   43.00   15.20
   9   0  -9    2.80    6.20
  -9   0   9    1.50    8.70
  -9   0   9   -4.70   11.60
   9  -1  -9   72.09   18.10
   9  -1  -9   48.70   15.20
   9  -1  -9   48.40   14.90
  -9   1   9   68.69   19.80
  -9   1   9   49.80   16.40
  -9   1   9   30.60   15.80
   9  -2  -9   13.70    5.70
   9  -2  -9   17.00    6.20
   9  -2  -9   20.30   10.00
  -9   2   9   19.00    7.90
  -9   2   9    2.10    8.50
  -9   2   9   -0.40    9.00
   9  -3  -9    4.50    2.40
   9  -3  -9   -1.70    3.60
  -9   3   9    7.30    8.10
  -9   3   9   -7.50    6.10
  -9   3   9    1.40    6.10
  10   3  -9    6.90    5.60
  10   3  -9    5.70    6.60
  10   3  -9    4.10    5.70
 -10  -3   9    9.90    4.40
 -10  -3   9   10.30    4.40
  10   2  -9    5.50    5.50
  10   2  -9    9.80    7.60
  10   2  -9    3.40    8.70
 -10  -2   9    6.20    5.70
 -10  -2   9   -3.40    4.30
 -10  -2   9    1.90    4.20
  10   1  -9   21.30   12.50
 -10  -1   9   31.30    9.60
 -10  -1   9   24.70   10.10
 -10  -1   9   23.80    8.60
  10   0  -9    0.70    9.60
 -10   0   9   -0.10    8.60
 -10   0   9    2.10    6.20
 -10   0   9   -7.20   12.70
  10  -1  -9   22.80    8.60
  10  -1  -9   42.40   12.50
 -10   1   9   21.10   11.30
 -10   1   9   27.80   10.70
  10  -2  -9  -12.70    4.00
  10  -2  -9   -5.40   11.70
  10  -2  -9    1.80    3.70
 -10   2   9   -2.30    7.50
 -10   2   9    1.40    9.20
 -10   2   9   -6.80    8.50
  10  -3  -9   -0.90    3.60
  10  -3  -9    5.50    3.20
 -10   3   9    2.10    7.90
 -10   3   9    8.90    5.90
  11   3  -9   -0.50    4.60
  11   3  -9    1.60    6.70
 -11  -3   9    8.00    3.50
 -11  -3   9   -0.70    3.90
 -11  -3   9    3.00    3.50
  11   2  -9  236.98   76.69
 -11  -2   9  260.77   76.19
 -11  -2   9  240.48   76.19
 -11  -2   9  269.67   76.39
  11   1  -9   29.70   15.90
 -11  -1   9   45.80   13.40
 -11  -1   9   38.00   12.90
  11   0  -9   91.89   29.50
 -11   0   9   81.19   27.90
 -11   0   9  100.79   28.30
  11  -1  -9   49.90   15.60
  11  -1  -9   21.90    7.50
 -11   1   9   26.70   10.10
 -11   1   9   11.60   10.80
  11  -2  -9  222.48   69.49
  11  -2  -9  256.27   69.59
 -11   2   9  219.88   69.89
 -11   2   9  229.58   70.39
  11  -3  -9    2.40    3.10
  11  -3  -9   -1.90    2.60
  11  -3  -9   -0.80    8.00
 -11   3   9    7.30    5.40
 -11   3   9    1.60    5.40
  12   3  -9    4.10    6.80
  12   3  -9    9.30    6.60
 -12  -3   9   13.40    4.20
 -12  -3   9    4.60    5.50
 -12  -3   9   12.60    3.90
  12   2  -9    6.80    9.90
  12   2  -9    1.50    7.30
  12   2  -9    1.70    8.40
 -12  -2   9   -3.10    4.30
 -12  -2   9   -3.80    3.70
 -12  -2   9   -5.20    3.80
  12   1  -9    5.80    9.90
 -12  -1   9   -3.80    7.10
 -12  -1   9   15.40    4.40
  12   0  -9   -6.10   10.60
 -12   0   9    1.60    7.40
  12  -1  -9   16.80   13.70
  12  -1  -9    2.40   10.30
 -12   1   9   -0.90    6.90
 -12   1   9   29.30    9.40
  12  -2  -9    1.50   10.30
  12  -2  -9   -1.40    2.70
  12  -2  -9    3.80    7.80
 -12   2   9    1.50    5.10
 -12   2   9    3.20    6.60
 -12   2   9   -0.50    8.60
  12  -3  -9   -3.10    7.50
  12  -3  -9   10.20    2.80
 -12   3   9   -3.10    7.00
 -12   3   9    5.60    5.00
  13   3  -9    2.90    3.90
 -13  -3   9    9.10    2.70
 -13  -3   9    3.10    4.00
  13   2  -9    3.50    9.50
  13   2  -9    4.80    5.10
  13   2  -9    0.40    5.70
 -13  -2   9   -4.20    3.30
 -13  -2   9   -2.80    3.90
  13   1  -9   16.90   11.30
 -13  -1   9   22.40    7.00
 -13  -1   9   20.00    9.30
  13   0  -9   12.80   12.50
 -13   0   9   22.60    9.70
  13  -1  -9    7.40   13.50
  13  -1  -9   30.60   11.60
 -13   1   9    8.00   10.20
  13  -2  -9    4.90    7.10
  13  -2  -9   -0.30    9.60
 -13   2   9   -1.00    7.80
 -13   2   9   -4.90    8.40
  13  -3  -9   -3.60    4.20
  13  -3  -9    5.80    4.70
 -13   3   9    5.20    4.90
  14   2  -9   52.09   15.00
 -14  -2   9   40.30   14.00
  14   1  -9   16.40    9.80
  14   1  -9    7.30   13.80
 -14  -1   9   23.20    8.60
  14   0  -9   -2.00   10.40
 -14   0   9    5.20    7.40
  14  -1  -9   -0.30    9.70
  14  -1  -9   32.80   10.30
 -14   1   9   11.60    9.30
  14  -2  -9   44.40   13.00
  14  -2  -9   13.00   14.00
 -14   2   9   46.00   12.70
  15   2  -9   13.00    7.00
 -15  -2   9    3.80    4.50
  15   1  -9   72.09   14.70
 -15  -1   9   17.10   14.40
  15   0  -9    8.50   12.10
 -15   0   9   26.80    8.60
  15  -1  -9   69.09   20.90
  15  -1  -9   55.09   22.90
  15  -2  -9   16.40    7.60
  15  -2  -9   17.10    7.20
 -15   2   9   16.00    7.00
  16   1  -9    8.80    7.80
  16   1  -9   16.90    7.30
 -16  -1   9   17.10    6.50
  16   0  -9    3.30    9.10
 -16   0   9    4.70    4.40
  16  -1  -9    4.90    7.30
  16  -1  -9   29.20    7.60
 -16   1   9   -0.20    6.70
  17   1  -9   -2.60    6.90
  17   0  -9   17.30    7.30
 -17   0   9   14.60    5.80
  17  -1  -9   -1.40    4.30
 -17   1   9    1.70    3.20
 -10   1 -10    6.20    8.30
  10  -1  10   -2.60    3.10
  10  -1  10    3.40    4.20
 -10   0 -10   86.29   26.90
 -10   0 -10   80.29   26.70
  10   0  10   86.99   25.90
 -10  -1 -10    0.20    4.50
 -10  -1 -10    1.80    8.00
  -9   1 -10   -2.00    7.60
   9  -1  10    4.30    5.60
   9  -1  10    3.50    6.30
  -9   0 -10   -3.20    7.00
  -9   0 -10   -2.70   11.20
   9   0  10    2.60    8.70
   9   0  10   -1.50    3.90
  -9  -1 -10   -4.10    7.10
  -9  -1 -10   -3.10    3.70
  -9  -1 -10   -2.90    7.80
   9   1  10    1.10    5.10
  -8   2 -10    5.40    7.30
   8  -2  10    4.00    3.80
   8  -2  10    6.90    3.80
  -8   1 -10  104.99   23.10
  -8   1 -10  104.19   22.30
   8  -1  10   31.40   21.20
  -8   0 -10   -7.60   13.20
  -8   0 -10   -4.50    8.40
   8   0  10    0.50    6.80
   8   0  10   -0.80    4.60
  -8  -1 -10   36.90   25.10
  -8  -1 -10   91.59   23.70
  -8  -1 -10   80.09   23.70
   8   1  10   89.49   23.80
   8   1  10   69.29   24.10
  -8  -2 -10   19.70    6.00
   8   2  10   17.10    7.00
   8   2  10   15.20    7.70
  -7   2 -10    2.90   14.60
   7  -2  10   22.10   10.00
   7  -2  10   41.40    9.90
  -7   1 -10   40.80   18.30
  -7   1 -10   38.90   17.30
   7  -1  10   66.09   13.70
   7  -1  10   31.50   13.50
   7  -1  10   25.70   11.90
  -7   0 -10    0.20    4.60
  -7   0 -10    2.50   10.30
  -7   0 -10    0.80    8.90
   7   0  10   -7.70    7.30
   7   0  10    4.60    7.20
  -7  -1 -10   25.80   17.60
  -7  -1 -10   61.59   15.60
  -7  -1 -10   40.90   15.70
   7   1  10   83.19   19.40
   7   1  10   36.70   16.50
  -7  -2 -10   66.79   22.00
  -7  -2 -10   88.59   21.90
   7   2  10   76.29   23.00
   7   2  10   53.09   22.20
  -6   3 -10   -1.40    6.00
  -6   3 -10    4.70    4.70
   6  -3  10    4.50    2.40
  -6   2 -10   20.30   11.80
   6  -2  10   15.90    8.40
   6  -2  10   32.00    8.30
  -6   1 -10    8.00   10.00
  -6   1 -10   13.20   10.00
   6  -1  10   -3.00    4.70
   6  -1  10   -5.20    7.20
  -6   0 -10   11.30    9.50
  -6   0 -10   19.10   11.50
  -6   0 -10   12.70    5.90
   6   0  10    1.70   10.50
   6   0  10   22.30    9.50
   6   0  10   -2.80    7.60
   6   0  10    2.50    8.30
  -6  -1 -10    8.30    5.60
  -6  -1 -10   -3.80    9.50
  -6  -1 -10   -0.80    4.90
   6   1  10  -12.10   11.20
   6   1  10   -4.80    5.40
   6   1  10   11.40    7.00
  -6  -2 -10   29.10    9.80
  -6  -2 -10   33.00    9.60
   6   2  10   16.40   13.30
   6   2  10   28.50   10.50
   6   3  10    8.90    4.80
  -5   3 -10    5.90    6.90
  -5   3 -10   -3.20    5.30
   5  -3  10    0.00    3.80
  -5   2 -10   37.10   17.70
  -5   2 -10   -1.00   17.90
   5  -2  10   44.00   14.00
   5  -2  10   53.69   13.80
  -5   1 -10   -3.30   13.10
  -5   1 -10    6.60   13.60
   5  -1  10   -3.80    7.20
   5  -1  10   -5.70    4.80
   5  -1  10   -8.90    7.30
  -5   0 -10  -12.80   11.60
  -5   0 -10   -2.90   15.40
  -5   0 -10    0.30    6.10
  -5   0 -10    1.70    5.60
   5   0  10   -5.80    8.00
   5   0  10   -7.50    7.60
   5   0  10   -0.70    5.00
   5   0  10   -5.10    9.80
   5   0  10   -1.70    7.70
  -5  -1 -10   -1.60    4.70
  -5  -1 -10    0.60    5.40
   5   1  10    4.30    7.10
   5   1  10   -1.50    8.30
   5   1  10   10.50    8.20
   5   1  10    7.70   11.60
  -5  -2 -10   52.39   17.10
   5   2  10   62.99   17.80
   5   2  10   48.80   18.60
   5   3  10    7.80    9.60
   5   3  10    9.70    6.60
  -4   3 -10   42.10   11.20
  -4   3 -10   20.30    9.50
   4  -3  10   31.60    8.00
   4  -3  10   12.20    8.10
  -4   2 -10   -4.10   12.40
  -4   2 -10  -10.80   11.80
   4  -2  10   -1.60    5.80
   4  -2  10    2.40    5.60
  -4   1 -10  467.95  138.29
  -4   1 -10  414.86  138.39
   4  -1  10  517.35  137.49
   4  -1  10  449.56  137.29
   4  -1  10  416.96  137.69
  -4   0 -10   26.40   14.00
  -4   0 -10   25.10    9.90
  -4   0 -10   27.20    9.40
   4   0  10   20.00   11.40
   4   0  10   25.80    9.50
   4   0  10    7.10   11.10
   4   0  10   24.50   10.80
   4   0  10   38.70   12.80
  -4  -1 -10  575.44  160.98
  -4  -1 -10  538.55  160.98
   4   1  10  558.74  161.08
   4   1  10  515.05  161.48
   4   1  10  511.95  161.68
   4   1  10  515.75  161.18
  -4  -2 -10   -0.70    4.90
   4   2  10    5.20    6.00
   4   2  10   -4.80   11.20
  -4  -3 -10   40.00    8.10
   4   3  10   14.70   10.50
   4   3  10    4.20    9.40
  -3   3 -10   -1.30    7.40
  -3   3 -10   -0.10    6.00
   3  -3  10   -0.10    3.20
   3  -3  10   -1.60    4.00
  -3   2 -10   -8.70    8.40
  -3   2 -10   -0.30   12.20
   3  -2  10   -4.90    5.60
   3  -2  10  -12.70    8.50
   3  -2  10   -2.70    5.60
   3  -2  10   -2.10    3.30
  -3   1 -10  178.78   57.99
  -3   1 -10  196.68   57.99
   3  -1  10  181.78   56.49
   3  -1  10  186.58   56.39
   3  -1  10  192.68   56.89
  -3   0 -10    7.20    5.50
  -3   0 -10   -2.70   12.90
  -3   0 -10   -3.40    9.80
  -3   0 -10    2.60    4.90
   3   0  10    0.40    5.40
   3   0  10   -1.40    7.80
   3   0  10   -5.50    9.50
   3   0  10   -0.90    6.70
  -3  -1 -10  227.18   62.19
   3   1  10  173.68   62.29
   3   1  10  210.98   62.69
   3   1  10  219.08   63.39
   3   1  10  216.38   62.59
   3   1  10  197.18   63.19
  -3  -2 -10    5.50    3.80
   3   2  10  -12.20    7.60
   3   2  10    5.30    8.40
   3   3  10    2.80    4.60
   3   3  10   -3.00   10.00
  -2   3 -10    3.90   10.00
  -2   3 -10   -4.90   12.10
   2  -3  10   17.60    6.10
   2  -3  10   21.90    6.40
  -2   2 -10   18.30   12.70
  -2   2 -10   17.60   12.60
   2  -2  10   -4.60    3.80
   2  -2  10    2.50    4.80
   2  -2  10   13.00    9.60
  -2   1 -10  128.19   31.40
  -2   1 -10   98.39   30.70
   2  -1  10  101.99   28.60
   2  -1  10   75.89   28.30
   2  -1  10   88.79   28.40
   2  -1  10   97.79   29.20
  -2   0 -10   60.89   18.00
  -2   0 -10   83.79   24.50
   2   0  10   34.50   19.80
  -2  -1 -10   97.09   30.50
   2   1  10  123.69   32.30
   2   1  10  116.39   31.40
   2   1  10   89.09   32.10
   2   1  10   94.39   31.00
   2   1  10   91.19   30.80
  -2  -2 -10   -1.70    3.40
   2   2  10    2.60    5.20
   2   2  10   -1.60   12.20
   2   2  10    0.90    7.60
   2   3  10   20.30   10.70
   2   3  10   22.60    8.20
  -1   3 -10    2.00   11.30
  -1   3 -10    0.80    9.30
  -1   3 -10  -13.00    9.90
   1  -3  10   -0.30    2.40
   1  -3  10    4.30    3.30
   1  -3  10    0.90    4.70
  -1   2 -10    8.50    8.70
  -1   2 -10  -13.20   12.30
   1  -2  10    1.80    4.80
   1  -2  10    6.30    3.80
   1  -2  10   -3.50    5.20
   1  -2  10    0.90    9.40
  -1   1 -10   36.80   14.00
   1  -1  10   24.50   11.20
   1  -1  10   18.10   11.70
   1  -1  10   27.00    9.60
  -1   0 -10   -2.60    4.80
   1   0  10    3.00    9.10
  -1  -1 -10   20.00    7.90
   1   1  10   18.70   10.50
   1   1  10   47.30   13.00
   1   1  10   18.50    9.20
   1   2  10    2.60    5.80
   1   2  10   -5.60    5.20
   1   2  10   26.60   13.20
   1   2  10    6.00    7.60
   1   3  10    5.70    8.00
   1   3  10    0.70    3.50
   0   3 -10    4.80    6.60
   0   3 -10    6.30   11.70
   0   3 -10  -18.20   10.40
   0  -3  10    7.60    4.90
   0  -3  10    1.60    2.80
   0  -3  10    5.00    4.70
   0   2 -10    6.30   11.60
   0   2 -10    3.00   12.40
   0  -2  10    7.90    5.30
   0  -2  10    3.80    5.50
   0  -2  10    2.60    9.80
   0  -2  10    5.80    3.20
   0  -1  10   45.60   16.80
   0  -1  10   45.30   15.90
   0   0 -10    1.00    4.50
   0   0  10   -6.50    8.00
   0  -1 -10   50.49   14.50
   0   1  10   50.19   17.20
   0   1  10   28.50   18.10
   0   2  10    2.40    6.30
   0   2  10    2.10    9.50
   0   2  10   13.00    6.40
   0   2  10    2.50    7.40
   0   3  10    6.60    8.80
   0   3  10    7.10    4.60
   1   4 -10    5.10    3.80
  -1  -4  10    3.30    3.70
  -1  -4  10    1.50    2.00
  -1  -4  10    2.20    2.40
   1   3 -10   63.79   16.90
   1   3 -10   26.90   17.40
   1   3 -10   19.20   16.10
  -1  -3  10   54.69   14.30
  -1  -3  10   51.59   13.50
  -1  -3  10   24.30   13.90
  -1  -3  10   49.70   13.60
   1   2 -10   -5.80   12.30
   1   2 -10    2.00   11.60
  -1  -2  10    8.60    5.30
  -1  -2  10   11.40   10.30
  -1  -2  10    7.30    3.50
  -1  -2  10    4.60    5.40
  -1  -1  10   90.79   30.10
  -1  -1  10  108.79   30.70
  -1  -1  10   96.09   31.20
   1   0 -10   -2.60    4.40
  -1   0  10    9.60    7.90
   1  -1 -10   88.39   28.00
  -1   1  10   84.89   30.60
  -1   1  10  111.39   30.10
  -1   2  10    0.20    6.50
  -1   2  10   12.30   13.40
  -1   2  10    8.60    4.70
  -1   2  10   -2.30    7.20
  -1   3  10   31.60   12.00
  -1   3  10   38.90   16.10
  -1   4  10    2.60    4.10
   2   4 -10    4.30    4.30
  -2  -4  10   10.60    3.50
  -2  -4  10    0.30    3.30
  -2  -4  10    3.20    2.40
   2   3 -10   -8.40    8.80
   2   3 -10   -4.80   12.10
   2   3 -10   -3.80   11.20
   2   3 -10    4.20    4.70
  -2  -3  10    7.10    3.60
  -2  -3  10   -3.10    3.00
  -2  -3  10    4.70    3.50
   2   2 -10    8.80   12.30
   2   2 -10   -0.20   11.60
   2   2 -10   -4.30   10.80
  -2  -2  10    8.60    4.00
  -2  -2  10    5.40    6.50
  -2  -2  10    8.00    5.50
  -2  -2  10    9.60    9.90
  -2  -2  10    8.70    3.80
  -2  -1  10   47.90   20.40
  -2  -1  10   73.59   20.20
  -2   0  10  110.09   34.50
   2  -1 -10   65.69   20.60
  -2   1  10   58.09   22.20
  -2   1  10   76.19   24.70
  -2   2  10    2.90   13.50
  -2   2  10    5.30    5.50
  -2   2  10    9.80    7.10
  -2   3  10   -0.60    6.50
  -2   3  10  -15.30   11.50
  -2   4  10    2.60    4.20
   3   4 -10    8.70    3.90
   3   4 -10    2.50    4.20
  -3  -4  10    0.20    3.30
  -3  -4  10    7.70    2.70
  -3  -4  10    5.60    4.50
   3   3 -10   -1.20   10.40
   3   3 -10   32.50   10.60
   3   3 -10   12.80    8.80
   3   3 -10   24.60    7.80
   3   3 -10   -6.30   13.40
  -3  -3  10   20.90    6.30
  -3  -3  10   10.40    7.20
  -3  -3  10   21.60    6.50
   3   2 -10   12.40    7.40
   3   2 -10    2.70    9.60
   3   2 -10    4.30   12.10
   3   2 -10   13.10   12.30
  -3  -2  10   15.60    5.20
  -3  -2  10    3.50    5.80
  -3  -2  10   19.50   10.70
  -3  -2  10   10.00    4.30
  -3  -1  10    2.70    7.60
   3   0 -10   -6.40    3.70
  -3   0  10   -3.70    6.20
  -3   0  10   12.10    7.80
   3  -1 -10    4.90    5.70
  -3   1  10    6.70    8.90
  -3   1  10    7.40   10.50
   3  -2 -10    2.20    5.10
  -3   2  10   -3.30    5.30
  -3   2  10   11.60   13.70
  -3   2  10    6.00    5.20
  -3   3  10   26.40    9.10
  -3   3  10    5.10   14.60
  -3   3  10   25.60    9.50
  -3   4  10    4.70    4.60
   4   4 -10   18.10    6.20
   4   4 -10    7.90    5.40
  -4  -4  10   13.50    4.10
  -4  -4  10    6.80    5.60
   4   3 -10    3.50   11.70
   4   3 -10   15.20   13.00
   4   3 -10   14.60    7.60
   4   3 -10    2.90    8.80
   4   3 -10   -7.30    7.80
  -4  -3  10   12.70    5.20
  -4  -3  10    2.50    3.70
  -4  -3  10    3.20    3.90
   4   2 -10   52.49   16.70
   4   2 -10   21.80   15.50
   4   2 -10   30.30   12.60
   4   2 -10   47.10   14.20
  -4  -2  10   37.40   10.70
  -4  -2  10    6.50   14.10
  -4  -2  10   29.80   11.40
  -4  -2  10   33.00   10.80
  -4  -1  10   -8.30    8.20
  -4   0  10 1600.44  479.65
  -4   1  10  -12.10   10.00
  -4   2  10   23.30   13.10
  -4   2  10   59.89   13.70
  -4   2  10   36.90   18.40
  -4   2  10   31.90   13.70
  -4   2  10   51.79   13.60
   4  -3 -10    8.70    5.20
  -4   3  10   14.00    6.00
  -4   3  10    5.20    7.90
  -4   3  10   13.60   13.30
  -4   4  10    6.00    4.40
  -4   4  10    2.10    4.90
   5   4 -10    6.30    4.50
   5   4 -10   15.70    4.40
  -5  -4  10    9.00    2.90
  -5  -4  10    1.60    3.50
   5   3 -10  111.69   21.90
   5   3 -10   63.89   22.20
   5   3 -10   64.19   19.30
   5   3 -10   29.50   20.10
   5   3 -10   48.10   19.60
  -5  -3  10   56.79   18.40
  -5  -3  10   58.89   18.30
   5   2 -10   48.80   16.00
   5   2 -10   30.20   13.70
   5   2 -10   13.40   12.50
   5   2 -10   34.00   16.00
  -5  -2  10   28.80   10.30
  -5  -2  10   29.60   10.20
  -5  -2  10   25.80   14.10
  -5  -2  10   46.30   11.20
  -5  -1  10  194.88   59.79
  -5   0  10   -7.80    9.90
  -5   0  10   -1.80    7.40
   5  -1 -10  140.69   52.39
  -5   1  10  199.78   54.39
  -5   1  10  210.98   53.29
   5  -2 -10   23.10    8.90
  -5   2  10   44.10   11.10
  -5   2  10   22.80   10.20
  -5   2  10   21.60    9.90
  -5   2  10   28.00   11.00
  -5   2  10   15.40   16.00
   5  -3 -10   85.39   26.00
  -5   3  10   81.59   28.20
  -5   3  10   87.49   27.20
  -5   4  10   10.60    5.20
  -5   4  10    5.40    5.60
   6   4 -10    1.00    3.80
   6   4 -10   10.10    4.00
  -6  -4  10   10.80    4.40
  -6  -4  10    7.10    3.20
   6   3 -10  181.58   58.09
   6   3 -10  179.58   57.39
   6   3 -10  185.18   57.59
  -6  -3  10  200.58   56.69
  -6  -3  10  185.58   56.69
   6   2 -10  243.18   69.69
   6   2 -10  220.48   69.19
   6   2 -10  174.38   68.89
   6   2 -10  199.18   69.99
  -6  -2  10  227.38   68.39
  -6  -2  10  243.98   68.19
  -6  -2  10  223.68   69.09
  -6  -2  10  258.47   68.29
  -6  -1  10   41.90   16.60
  -6   0  10  206.18   64.19
  -6   0  10  213.88   63.89
   6  -1 -10   26.20   10.50
  -6   1  10   48.40   16.20
  -6   1  10   35.90   13.10
   6  -2 -10  209.48   63.79
  -6   2  10  257.97   64.39
  -6   2  10  237.78   65.79
  -6   2  10  197.98   64.19
  -6   2  10  214.38   63.89
  -6   2  10  171.08   64.19
   6  -3 -10  228.28   60.49
  -6   3  10  173.18   60.79
   6  -4 -10   12.80    4.20
  -6   4  10    4.50    6.10
  -6   4  10   17.60    5.50
   7   3 -10    3.80   11.20
   7   3 -10    2.60    6.20
   7   3 -10    5.90    7.00
   7   3 -10   -4.70    8.80
   7   3 -10   12.70    6.10
  -7  -3  10   10.80    5.40
  -7  -3  10    3.70    4.30
  -7  -3  10   13.40    4.40
   7   2 -10   96.59   33.40
   7   2 -10  131.79   33.10
   7   2 -10   72.89   34.00
  -7  -2  10  122.89   32.40
  -7  -2  10   83.79   33.40
  -7  -2  10  109.49   31.80
  -7  -2  10   95.69   31.70
  -7  -1  10   22.80   12.20
  -7   0  10    4.50   10.50
  -7   0  10    1.50    8.40
   7  -1 -10    5.60    4.70
  -7   1  10   -4.00   12.30
   7  -2 -10   88.79   23.20
   7  -2 -10   99.59   23.40
  -7   2  10   45.70   23.90
  -7   2  10   52.09   23.70
  -7   2  10   95.49   25.70
  -7   2  10   64.99   24.40
  -7   2  10   84.29   23.70
   7  -3 -10    8.20    5.20
   7  -3 -10   15.10    5.70
  -7   3  10   14.50    7.30
  -7   3  10   15.80    6.70
   8   3 -10    0.40    9.10
   8   3 -10   20.10   11.50
   8   3 -10    4.10    7.40
   8   3 -10   -2.60    5.70
  -8  -3  10   -4.30    3.60
  -8  -3  10    0.00    5.80
  -8  -3  10   -1.70    3.70
   8   2 -10  266.47   74.89
   8   2 -10  219.18   74.89
   8   2 -10  227.28   75.49
  -8  -2  10  238.68   74.19
  -8  -2  10  248.98   74.49
  -8  -2  10  268.17   74.19
   8   1 -10   23.20   14.10
  -8  -1  10    0.80    7.90
  -8  -1  10   -9.20    9.60
  -8   0  10  129.89   40.80
  -8   0  10  130.89   42.50
   8  -1 -10   -1.30    4.60
   8  -1 -10   -3.00    3.50
  -8   1  10   -8.50   13.20
  -8   1  10   -8.40    7.60
  -8   1  10   -1.60   16.30
   8  -2 -10  229.68   62.59
   8  -2 -10  242.68   62.59
  -8   2  10  197.68   62.89
  -8   2  10  155.98   63.19
  -8   2  10  180.48   64.69
  -8   2  10  215.98   62.99
   8  -3 -10    1.00    8.90
   8  -3 -10    1.40    3.80
   8  -3 -10   -1.80    3.30
  -8   3  10    4.70    5.20
  -8   3  10   -2.30    5.60
  -8   3  10   -1.60    4.50
   9   3 -10   -1.80    5.00
   9   3 -10    7.10    8.40
   9   3 -10    6.50    5.40
  -9  -3  10    1.60    3.70
  -9  -3  10   -0.90    3.80
  -9  -3  10    4.20    3.80
   9   2 -10  179.48   56.19
   9   2 -10  210.18   55.19
   9   2 -10  180.68   56.49
   9   2 -10  198.38   55.69
  -9  -2  10  150.88   54.89
  -9  -2  10  183.58   55.19
  -9  -2  10  180.48   54.89
   9   1 -10   -0.60    9.30
  -9  -1  10    0.30    5.90
  -9  -1  10    4.00    3.20
  -9  -1  10    8.00    4.60
  -9   0  10    2.30   11.20
  -9   0  10    2.90    9.30
   9  -1 -10   -6.90    3.70
   9  -1 -10    0.30    4.40
  -9   1  10    2.60    6.90
  -9   1  10   -5.90    5.20
  -9   1  10    0.60    4.50
   9  -2 -10  267.77   65.59
   9  -2 -10  190.58   65.39
  -9   2  10  212.68   65.69
  -9   2  10  218.38   66.29
  -9   2  10  226.38   66.09
  -9   2  10  198.18   67.29
   9  -3 -10    4.60   10.50
   9  -3 -10    7.10    3.40
   9  -3 -10    0.10    2.70
  -9   3  10    4.40    5.50
  -9   3  10    3.70    6.00
  -9   3  10   -4.70    5.80
  10   3 -10   54.69   16.30
  10   3 -10   43.90   16.60
 -10  -3  10   43.70   15.30
 -10  -3  10   61.89   15.80
 -10  -3  10   46.80   15.50
 -10  -3  10   51.99   15.60
  10   2 -10   10.90   11.70
  10   2 -10   14.80    9.10
  10   2 -10   21.40   13.40
 -10  -2  10   14.40    6.40
 -10  -2  10    5.80    7.60
 -10  -2  10   23.50    6.60
 -10  -2  10   19.70    7.20
  10   1 -10   56.69   19.30
 -10  -1  10   61.09   17.60
 -10  -1  10   63.39   17.30
 -10  -1  10   43.30   16.50
  10   0 -10   90.99   24.30
 -10   0  10   62.89   21.90
 -10   0  10   71.69   22.20
 -10   0  10   57.39   25.10
 -10   0  10   70.79   23.90
  10  -1 -10   34.20   12.40
  10  -1 -10   71.79   18.50
 -10   1  10   49.40   14.50
 -10   1  10   30.80   13.90
  10  -2 -10   14.10    5.50
  10  -2 -10   13.70   12.90
  10  -2 -10    3.80    5.90
 -10   2  10    7.10   10.30
 -10   2  10   17.10    9.50
 -10   2  10   20.00    7.00
  10  -3 -10   33.80   10.20
 -10   3  10   57.19   11.80
 -10   3  10   -3.00   12.30
  11   3 -10    2.80    6.60
  11   3 -10   15.50    8.10
 -11  -3  10    4.40    2.50
 -11  -3  10    3.70    3.80
 -11  -3  10   -2.30    3.30
  11   2 -10    3.00    7.50
  11   2 -10   15.10   10.50
 -11  -2  10    5.00    4.10
 -11  -2  10    0.90    6.90
 -11  -2  10   -1.50    3.80
 -11  -2  10    0.20    5.00
  11   1 -10   48.00   21.20
 -11  -1  10   85.29   20.10
 -11  -1  10   52.29   19.30
  11   0 -10    4.50   10.50
 -11   0  10   -7.60    3.80
 -11   0  10    2.20    6.70
  11  -1 -10   44.90   15.40
  11  -1 -10  124.69   22.40
 -11   1  10   43.50   16.80
 -11   1  10   47.90   17.40
  11  -2 -10   -1.90    4.00
  11  -2 -10    2.10    3.30
  11  -2 -10    2.80   12.20
 -11   2  10    5.20    9.40
 -11   2  10   -7.40    8.30
 -11   2  10    8.00    7.60
  11  -3 -10   -1.20    8.00
  11  -3 -10    6.60    2.70
  11  -3 -10   -1.80    3.00
 -11   3  10    3.50    5.10
 -11   3  10   -2.80    7.40
  12   3 -10    7.00    5.80
 -12  -3  10   -5.40    2.90
 -12  -3  10    0.50    1.90
  12   2 -10   -1.20    5.20
  12   2 -10   10.30   10.00
 -12  -2  10    0.50    4.50
 -12  -2  10    7.10    3.80
  12   1 -10  101.39   31.70
 -12  -1  10   95.29   30.30
  12   0 -10  124.39   36.20
 -12   0  10  124.79   34.70
 -12   0  10   91.99   34.90
  12  -1 -10   44.30   17.20
  12  -1 -10   79.59   20.40
 -12   1  10   34.80   15.30
  12  -2 -10    3.30   10.40
  12  -2 -10   -1.40    2.80
  12  -2 -10   -7.90    7.80
 -12   2  10    6.90    5.20
 -12   2  10   -0.70    8.30
 -12   2  10   17.40    9.40
  12  -3 -10    3.90    4.80
  12  -3 -10    0.30    2.10
 -12   3  10   -1.70    4.40
 -12   3  10   -5.50    4.10
  13   3 -10    2.50    3.40
 -13  -3  10    2.20    3.60
 -13  -3  10    3.30    2.20
  13   2 -10    5.20    6.80
  13   2 -10   -6.40    6.80
  13   2 -10    1.00    7.60
 -13  -2  10   -0.90    3.10
 -13  -2  10    3.10    4.20
  13   1 -10   -1.20    9.50
 -13  -1  10    8.30    6.70
  13   0 -10    0.20   10.70
 -13   0  10    6.60    7.30
  13  -1 -10    4.50    9.70
  13  -1 -10   -7.60   12.60
 -13   1  10   -1.90    8.20
 -13   1  10    3.30    4.50
  13  -2 -10    3.60    7.00
  13  -2 -10   -1.40    9.70
 -13   2  10   -3.30    6.20
 -13   2  10   12.10    8.20
 -13   2  10   -4.70    7.90
  13  -3 -10    2.80    4.60
  13  -3 -10    4.40    2.90
 -13   3  10    4.20    5.10
  14   2 -10   13.10    8.00
 -14  -2  10    9.20    5.20
 -14  -2  10   14.70    4.60
  14   1 -10   18.80   14.20
 -14  -1  10   47.10   12.60
  14   0 -10  126.29   44.80
 -14   0  10  152.88   43.70
  14  -1 -10   51.99   13.30
  14  -1 -10    9.70   12.50
 -14   1  10   30.10   10.80
 -14   1  10   31.00   10.70
  14  -2 -10    4.70   10.00
  14  -2 -10   29.30    8.70
 -14   2  10   17.00    7.50
 -14   2  10   16.30    7.40
  15   2 -10    6.80    4.90
 -15  -2  10    6.40    3.60
 -15  -1  10   12.10    5.60
  15   0 -10    3.20   10.00
 -15   0  10   -2.40    6.50
  15  -1 -10   -2.30    7.60
  15  -1 -10    5.40    7.50
 -15   1  10    1.80    5.10
  15  -2 -10   -3.20    6.90
  15  -2 -10    4.80    4.90
 -15   2  10   -0.20    4.10
 -16  -1  10    6.30    5.10
  16   0 -10   27.70   12.10
 -16   0  10   24.90   10.00
  16  -1 -10   10.90    7.10
 -16   1  10   11.40    5.60
  17   1 -10    2.30    4.80
 -17  -1  10    6.40    4.20
  17   0 -10    0.10    5.10
 -17   0  10    2.30    3.30
  17  -1 -10    0.30    4.80
 -17   1  10    9.90    3.90
  -9   1 -11    8.30    6.70
   9  -1  11    1.50    3.20
  -9   0 -11   46.00   26.40
  -9   0 -11   94.99   26.10
   9   0  11   71.99   25.50
   9   0  11   97.69   25.10
  -9  -1 -11    3.70    3.10
  -9  -1 -11    8.80    6.50
  -9  -1 -11    8.30    6.30
  -8   1 -11    7.90    8.30
  -8   1 -11    0.30    7.00
   8  -1  11    5.70    5.80
  -8   0 -11    2.00    8.50
  -8   0 -11   -0.70    7.10
   8   0  11    0.90    4.10
   8   0  11   13.50    6.60
  -8  -1 -11   21.50    8.70
  -8  -1 -11   14.80    7.00
  -8  -1 -11    7.60    5.70
  -8  -1 -11   11.70    5.60
   8   1  11   16.80    5.60
   8   1  11   12.10    5.90
  -7   2 -11   -3.80   10.60
   7  -2  11   14.00    4.80
   7  -2  11   14.20    5.30
  -7   1 -11    0.60   11.70
  -7   1 -11   14.10    9.50
   7  -1  11    8.50    4.80
   7  -1  11    1.00    6.70
  -7   0 -11   18.30   14.70
  -7   0 -11    8.40   11.40
  -7  -1 -11   25.70    8.20
  -7  -1 -11   26.70   10.20
  -7  -1 -11    7.30    6.70
  -7  -1 -11    5.00    7.00
   7   1  11   -3.00    8.40
   7   1  11   25.80    6.90
  -7  -2 -11   15.10    6.80
  -7  -2 -11   11.80    5.60
  -7  -2 -11   10.20    4.70
   7   2  11   11.00    5.50
   7   2  11    0.60    8.10
  -6   2 -11    8.20   11.70
   6  -2  11    7.60    6.00
   6  -2  11   10.70    4.40
  -6   1 -11   90.79   25.00
  -6   1 -11   67.09   24.40
   6  -1  11   74.59   22.40
   6  -1  11   66.59   22.00
  -6   0 -11   15.60   14.60
  -6   0 -11   -3.40    5.50
  -6   0 -11    9.20   11.30
   6   0  11    2.00    5.10
   6   0  11   -1.10    6.70
   6   0  11   -3.40    4.90
  -6  -1 -11   97.29   26.70
  -6  -1 -11   96.09   26.60
   6   1  11   58.59   27.30
   6   1  11   87.49   27.70
  -6  -2 -11    9.30    4.30
  -6  -2 -11    5.70    3.70
   6   2  11    5.70    6.80
   6   2  11    5.70    5.50
  -5   3 -11    1.80    5.00
  -5   3 -11   12.20    6.50
   5  -3  11    7.40    3.20
  -5   2 -11    6.20    8.60
  -5   2 -11    6.30    7.90
   5  -2  11   -1.20    3.90
   5  -2  11   -2.00    3.20
  -5   1 -11   31.50   16.50
  -5   1 -11    7.50   16.80
   5  -1  11   31.90   12.00
   5  -1  11   35.70   11.00
  -5   0 -11  407.36  118.59
  -5   0 -11  396.96  119.19
   5   0  11  394.36  118.59
   5   0  11  379.86  119.09
  -5  -1 -11   20.10    9.20
  -5  -1 -11   33.80    9.00
   5   1  11   12.60   13.60
   5   1  11   16.80   11.10
   5   1  11   27.80   10.50
  -5  -2 -11    0.50    3.80
  -5  -2 -11    3.60    3.10
   5   2  11    2.20   10.00
   5   2  11   -1.30    7.70
   5   3  11    2.10    8.40
   5   3  11   11.80    4.80
  -4   3 -11    1.80    7.30
  -4   3 -11    5.70    7.90
   4  -3  11   10.70    3.70
   4  -3  11   10.10    3.90
  -4   2 -11   35.10   16.10
  -4   2 -11   81.99   15.40
   4  -2  11   28.40   11.10
   4  -2  11   19.50   11.30
  -4   1 -11  283.47   72.59
  -4   1 -11  262.47   72.39
   4  -1  11  255.17   70.69
   4  -1  11  195.68   70.79
   4  -1  11  208.28   71.09
  -4   0 -11   -7.70    7.10
  -4   0 -11   -1.80   10.40
  -4   0 -11    3.00    5.40
  -4   0 -11   -2.90   10.90
   4   0  11    5.80   10.10
   4   0  11   -6.90    7.30
   4   0  11    0.20    5.40
   4   0  11    4.80    8.40
  -4  -1 -11  340.87  110.49
  -4  -1 -11  408.16  110.49
   4   1  11  348.97  111.09
   4   1  11  370.06  111.39
  -4  -2 -11   69.99   20.70
   4   2  11   70.59   23.50
   4   2  11   58.69   21.80
   4   3  11    7.00    4.40
   4   3  11    5.40    6.60
  -3   3 -11    6.70   10.70
  -3   3 -11   29.50   10.70
   3  -3  11   31.60    7.90
   3  -3  11   15.70    8.20
  -3   2 -11  -15.90   12.10
  -3   2 -11   -8.10    8.60
   3  -2  11    9.70    5.80
   3  -2  11   -0.20    4.70
   3  -2  11    7.50    4.00
  -3   1 -11  108.99   28.10
  -3   1 -11  107.19   28.80
   3  -1  11   86.29   25.00
   3  -1  11   36.10   25.20
   3  -1  11   81.59   24.60
  -3   0 -11  318.47  101.79
  -3   0 -11  357.16  102.69
  -3   0 -11  393.36  102.99
  -3   0 -11  318.77  101.79
   3   0  11  366.06  102.59
   3   0  11  347.37  102.19
   3   0  11  277.07  101.89
   3   0  11  361.86  101.89
  -3  -1 -11  117.49   29.30
  -3  -1 -11   91.19   29.20
   3   1  11   97.09   30.80
   3   1  11   57.09   29.70
   3   1  11  115.29   31.40
   3   1  11   98.09   29.60
   3   1  11  111.69   29.60
   3   1  11   85.39   29.40
  -3  -2 -11    9.70    4.60
   3   2  11    9.90   11.50
   3   2  11   -1.80    5.80
  -3  -3 -11   39.40   11.80
   3   3  11   34.60   12.20
  -2   3 -11   -3.90   12.40
  -2   3 -11   19.50    9.50
   2  -3  11   31.00    7.70
   2  -3  11   20.60    7.70
  -2   2 -11   -3.20   12.30
  -2   2 -11   -4.80    8.60
   2  -2  11    5.10    6.10
   2  -2  11    0.30    4.90
   2  -2  11   -3.80    5.30
  -2   1 -11  105.79   38.30
  -2   1 -11  139.49   39.30
  -2   1 -11  124.29   39.00
   2  -1  11  101.29   36.70
   2  -1  11  143.19   36.60
   2  -1  11  116.59   36.90
   2  -1  11  113.49   37.30
  -2   0 -11  -11.40   12.70
  -2   0 -11    4.20    6.70
  -2   0 -11   -8.40    4.60
   2   0  11    0.60    8.20
   2   0  11    3.20    5.70
   2   0  11    2.10    9.70
   2   0  11    4.50    6.70
  -2  -1 -11  163.98   40.00
  -2  -1 -11  130.29   39.70
   2   1  11  133.39   40.00
   2   1  11  125.59   40.20
   2   1  11  156.08   40.40
   2   1  11  102.09   39.90
   2   1  11  132.19   41.20
  -2  -2 -11    2.00    4.20
   2   2  11   -3.30    5.40
   2   2  11    1.70   12.20
   2   2  11   -0.10    5.30
   2   3  11   36.50   11.00
   2   3  11   17.30    8.40
  -1   3 -11    1.30    7.20
  -1   3 -11   12.90    8.00
  -1   3 -11   16.30    9.10
   1  -3  11   19.50    5.50
   1  -3  11   10.90    6.10
  -1   2 -11   15.40    9.60
  -1   2 -11   35.30   13.50
   1  -2  11    3.30    9.20
   1  -2  11    1.40    6.10
   1  -2  11   11.10    5.90
  -1   1 -11  328.27  106.19
  -1   1 -11  328.07  106.19
  -1   1 -11  285.17  105.89
   1  -1  11  342.27  105.19
   1  -1  11  381.56  105.59
   1  -1  11  384.96  105.29
   1  -1  11  377.06  105.29
  -1   0 -11  127.69   36.90
  -1   0 -11  132.49   35.20
  -1   0 -11  109.39   35.50
   1   0  11   96.29   35.30
   1   0  11  120.29   35.30
   1   0  11  109.29   37.20
   1   0  11  114.39   36.00
  -1  -1 -11  449.76  115.59
  -1  -1 -11  387.36  115.49
   1   1  11  326.57  115.69
   1   1  11  410.76  115.69
   1   1  11  351.56  116.19
   1   1  11  389.66  115.69
  -1  -2 -11   18.10    6.20
   1   2  11    5.70    7.30
   1   2  11   11.90   13.80
   1   2  11   19.30    7.10
   1   3  11    6.20    5.10
   1   3  11   12.40   11.70
   0   3 -11   20.10    8.20
   0   3 -11   11.60    6.70
   0   3 -11   15.40    8.70
   0  -3  11    5.50    4.90
   0  -3  11   -0.20    4.80
   0  -3  11    6.00    3.00
   0   2 -11  -10.20   11.40
   0   2 -11  -10.80   12.40
   0  -2  11    4.10    5.20
   0  -2  11    2.50    9.60
   0  -2  11    4.30    5.30
   0   1 -11   66.89   22.10
   0   1 -11   49.50   21.50
   0   1 -11   68.69   20.90
   0  -1  11   65.59   19.40
   0  -1  11   67.89   19.40
   0  -1  11   42.30   20.10
   0   0 -11    3.50    5.00
   0   0  11   -1.10    8.80
   0  -1 -11   75.99   21.30
   0   1  11   56.39   21.70
   0   1  11   88.29   24.00
   0   1  11   64.39   21.60
   0   1  11   65.49   22.10
   0  -2 -11    0.70    4.50
   0   2  11   -5.00    7.50
   0   2  11    7.00    4.80
   0   2  11    2.50    6.20
   0   2  11    6.60   13.70
   0   3  11   -3.10   11.70
   0   3  11    9.80    5.80
   1   3 -11    1.40   12.20
   1   3 -11   12.20    9.90
   1   3 -11    7.50   11.50
  -1  -3  11   13.20    5.40
  -1  -3  11   28.60    6.10
  -1  -3  11   12.30    6.00
   1   2 -11  -12.70   11.20
   1   2 -11   37.60   15.20
   1   2 -11   31.80   11.90
  -1  -2  11   18.70    7.60
  -1  -2  11   25.40   12.60
  -1  -2  11   29.50    9.00
  -1  -2  11   40.00    9.30
   1   1 -11   36.50   14.60
   1   1 -11   42.50   18.70
  -1  -1  11   18.30   13.30
  -1  -1  11   34.20   11.00
  -1  -1  11   30.60   11.00
   1   0 -11  129.39   39.30
   1  -1 -11   41.50   12.40
  -1   1  11   36.20   15.20
  -1   1  11   43.40   13.00
  -1   1  11   37.40   12.90
  -1   1  11    4.30   15.50
  -1   1  11   40.50   16.70
   1  -2 -11   34.40    9.90
  -1   2  11   31.30   11.30
  -1   2  11   24.60   17.00
  -1   2  11   11.50   11.40
  -1   2  11   30.20   10.00
  -1   3  11   26.00   11.30
  -1   3  11   19.10    8.90
   2   3 -11   62.39   13.80
   2   3 -11   57.79   13.10
   2   3 -11    2.30   14.00
  -2  -3  11   34.40    9.60
  -2  -3  11   14.10   10.30
   2   2 -11   16.00   12.50
   2   2 -11    9.80   12.70
  -2  -2  11   12.90   10.70
  -2  -2  11    8.10    6.00
  -2  -2  11    8.40    3.80
  -2  -2  11    4.90    5.70
   2   1 -11   37.30   16.60
  -2  -1  11   33.20   14.20
  -2  -1  11   24.70   14.30
  -2   0  11    2.70    5.80
   2  -1 -11   65.39   16.90
  -2   1  11   48.10   19.10
  -2   1  11   32.60   19.70
   2  -2 -11   18.50    7.10
  -2   2  11   11.60   15.80
  -2   2  11   16.70    7.40
  -2   2  11   14.70    8.80
  -2   3  11    7.60    7.40
  -2   3  11   22.00   13.00
   3   3 -11    4.70   13.30
   3   3 -11   21.60    7.10
   3   3 -11   20.60    9.90
   3   3 -11    4.10   12.10
   3   3 -11   11.30    8.40
  -3  -3  11   27.20    6.60
  -3  -3  11   15.70    5.90
  -3  -3  11    9.90    6.00
   3   2 -11   74.69   16.50
   3   2 -11   41.40   15.90
   3   2 -11   36.20   14.20
   3   2 -11   32.50   17.20
  -3  -2  11   32.20   12.60
  -3  -2  11   48.10   13.60
  -3  -2  11   45.90   16.20
  -3  -1  11   71.49   23.40
   3   0 -11   -5.50    3.90
  -3   0  11    7.80    8.10
   3  -1 -11   67.09   21.40
  -3   1  11   68.99   24.50
  -3   1  11   72.19   23.50
   3  -2 -11   66.69   16.40
  -3   2  11   51.09   17.30
  -3   2  11   89.89   22.50
  -3   2  11   30.80   16.50
   3  -3 -11   15.50    5.40
  -3   3  11   13.10    8.20
  -3   3  11    6.00   13.40
   4   3 -11   -0.40    4.70
   4   3 -11    7.10    8.10
   4   3 -11    6.50    5.00
   4   3 -11    5.50    8.30
   4   3 -11   18.90   12.50
  -4  -3  11   -2.50    3.20
  -4  -3  11   -1.80    3.00
  -4  -3  11    1.20    3.30
   4   2 -11   -2.60   12.30
   4   2 -11    2.20    6.90
   4   2 -11    6.00    9.50
   4   2 -11   -7.70   11.60
  -4  -2  11   -1.60    3.40
  -4  -2  11    2.20    3.20
  -4  -2  11   -3.90    5.30
  -4  -2  11    1.80   10.00
  -4  -1  11   -4.30    8.20
   4   0 -11   -0.50    3.90
  -4   0  11  -16.90    7.40
  -4   0  11   -0.20    6.70
   4  -1 -11   -2.00    4.60
  -4   1  11   10.60   11.20
   4  -2 -11   -5.00    5.40
  -4   2  11    5.90    7.60
  -4   2  11   -1.50    6.20
  -4   2  11   -1.40    6.10
  -4   2  11   -0.10   14.80
   4  -3 -11   -0.50    3.30
  -4   3  11   -3.30    4.10
  -4   3  11    6.30    7.10
  -4   3  11   -4.10   13.20
   5   3 -11   49.50   15.10
   5   3 -11   17.20   14.00
   5   3 -11   20.50   14.20
   5   3 -11   64.59   16.20
   5   3 -11   37.60   14.70
  -5  -3  11   41.50   12.50
  -5  -3  11   46.40   12.60
   5   2 -11   25.10   16.90
   5   2 -11   41.50   17.00
   5   2 -11   38.60   13.80
   5   2 -11   28.60   13.60
  -5  -2  11   27.80   15.10
  -5  -2  11   40.90   12.00
  -5  -2  11   38.30   11.80
  -5  -2  11   39.60   12.70
  -5  -1  11  565.14  170.18
  -5   0  11  279.57   86.39
  -5   0  11  290.37   86.49
   5  -1 -11  514.65  154.38
   5  -2 -11   40.40   13.30
  -5   2  11   49.50   14.70
  -5   2  11   31.20   13.80
  -5   2  11   47.90   20.40
  -5   2  11   46.90   14.10
  -5   2  11   37.10   14.30
   5  -3 -11   30.20    7.80
  -5   3  11   18.50    9.80
  -5   3  11   13.50   15.30
  -5   3  11   15.10   10.10
   6   3 -11    2.50   11.00
   6   3 -11  -10.60    7.30
   6   3 -11   -6.50    4.80
  -6  -3  11    2.00    4.60
  -6  -3  11    7.20    3.60
  -6  -3  11   -1.60    4.10
  -6  -3  11   -0.30    3.30
   6   2 -11  148.39   43.00
   6   2 -11  192.58   43.10
   6   2 -11  117.99   42.40
   6   2 -11   74.99   43.40
  -6  -2  11  122.19   41.50
  -6  -2  11  172.68   41.90
  -6  -2  11  132.99   41.50
  -6  -1  11  336.67  102.09
  -6   0  11    3.70    8.60
  -6   0  11    3.40    8.10
   6  -1 -11  244.38   79.79
  -6   1  11  311.07   81.69
   6  -2 -11  150.98   47.60
  -6   2  11  158.38   48.10
  -6   2  11  157.98   47.90
  -6   2  11  137.19   48.20
  -6   2  11  156.58   48.20
  -6   2  11  213.28   50.49
   6  -3 -11   -3.30    3.80
  -6   3  11   -3.10    7.20
  -6   3  11    2.00   12.60
  -6   3  11   -4.30    5.00
   7   3 -11   12.10    7.80
   7   3 -11    1.00    8.30
   7   3 -11  -15.20    7.10
   7   3 -11    7.40    7.20
  -7  -3  11    3.70    3.60
  -7  -3  11    7.70    3.70
  -7  -3  11   -1.80    6.10
   7   2 -11   27.10   12.90
   7   2 -11   12.70   14.20
   7   2 -11   15.70   11.40
  -7  -2  11   27.10    8.30
  -7  -2  11   20.30   10.00
  -7  -2  11   19.20    7.90
  -7  -2  11   25.20    8.80
   7   1 -11  131.09   41.30
  -7  -1  11  131.79   39.90
  -7   0  11   40.90   15.30
   7  -1 -11   91.79   33.00
   7  -1 -11  129.99   33.30
  -7   1  11  121.79   33.50
  -7   1  11  105.09   36.50
  -7   1  11  139.69   37.40
  -7   1  11   96.79   33.40
   7  -2 -11   21.90    8.10
   7  -2 -11   21.30    9.30
  -7   2  11   29.80    9.80
  -7   2  11   27.50    8.90
  -7   2  11   23.90   10.40
  -7   2  11   11.10   10.40
  -7   2  11   29.40   17.80
   7  -3 -11    1.10    4.00
   7  -3 -11    7.10    3.60
  -7   3  11   -0.40   12.50
  -7   3  11   -0.60    6.80
  -7   3  11    3.90    8.10
   8   3 -11   12.70    8.10
   8   3 -11   28.70    8.60
   8   3 -11   28.00   10.60
   8   3 -11   24.60    9.30
  -8  -3  11   22.00    6.90
  -8  -3  11    9.20    8.70
  -8  -3  11   21.80    7.40
   8   2 -11  328.47   81.39
   8   2 -11  220.88   81.79
  -8  -2  11  289.97   80.59
  -8  -2  11  228.58   80.89
  -8  -2  11  267.07   80.59
   8   1 -11   -4.30   10.40
  -8  -1  11    1.80    5.70
  -8  -1  11   -1.90    2.70
  -8  -1  11    5.50    5.60
  -8   0  11   19.40   10.90
   8  -1 -11   -0.70    3.80
   8  -1 -11    6.70    5.00
  -8   1  11    2.50    5.80
  -8   1  11    2.10    5.90
  -8   1  11    1.60   15.40
  -8   1  11    2.60    6.30
   8  -2 -11  277.57   85.79
   8  -2 -11  287.17   85.89
  -8   2  11  238.38   86.09
  -8   2  11  275.67   86.19
  -8   2  11  299.67   86.49
  -8   2  11  321.57   86.99
  -8   2  11  314.97   86.09
   8  -3 -11   22.30    7.10
   8  -3 -11   13.70   11.30
   8  -3 -11   24.30    7.40
  -8   3  11    9.40    8.70
  -8   3  11   27.20    9.00
   9   3 -11   13.70    6.80
   9   3 -11    7.10    9.40
  -9  -3  11   11.20    5.20
  -9  -3  11    9.80    5.60
  -9  -3  11   29.30    6.30
   9   2 -11   86.29   25.30
   9   2 -11   83.09   22.60
   9   2 -11   62.39   24.10
  -9  -2  11   67.29   21.90
  -9  -2  11   81.79   22.20
  -9  -2  11   54.39   22.60
   9   1 -11  277.07   83.39
  -9  -1  11  276.17   82.59
  -9  -1  11  250.77   82.49
  -9  -1  11  290.07   82.59
   9   0 -11  496.15  154.28
  -9   0  11  527.25  154.28
  -9   0  11  548.05  153.68
  -9   0  11  481.65  153.68
   9  -1 -11  251.67   77.89
   9  -1 -11  233.18   77.79
  -9   1  11  307.47   78.19
  -9   1  11  285.97   79.79
  -9   1  11  204.38   77.99
  -9   1  11  297.47   78.19
   9  -2 -11   83.39   27.20
   9  -2 -11  113.19   27.40
  -9   2  11   51.99   31.30
  -9   2  11   76.89   28.00
  -9   2  11  101.99   28.10
  -9   2  11   87.49   27.60
   9  -3 -11    3.20    7.80
   9  -3 -11   25.70    6.50
   9  -3 -11   17.40    6.10
  -9   3  11   16.80    8.20
  -9   3  11   20.20    6.80
  10   3 -11  -12.90    7.40
  10   3 -11    6.60    4.80
 -10  -3  11   -2.70    3.00
 -10  -3  11    3.20    2.40
 -10  -3  11   -0.10    3.70
 -10  -3  11   -1.30    3.20
  10   2 -11    5.80    8.60
  10   2 -11   -0.10   10.40
  10   2 -11    2.80    7.70
 -10  -2  11   -0.40    3.80
 -10  -2  11    2.00    7.10
 -10  -2  11   -1.20    6.10
  10   1 -11  195.98   57.29
 -10  -1  11  186.18   56.19
 -10  -1  11  179.48   56.29
  10   0 -11   -0.70   10.30
 -10   0  11    3.30    5.30
 -10   0  11    5.70    6.10
  10  -1 -11  126.19   44.60
  10  -1 -11  223.78   47.50
 -10   1  11  139.09   45.20
 -10   1  11  141.69   45.10
 -10   1  11  163.88   45.00
  10  -2 -11   -1.50   12.40
  10  -2 -11   -6.20    3.70
  10  -2 -11    1.30    4.50
 -10   2  11    3.10    7.60
 -10   2  11    7.70    8.20
 -10   2  11   -2.40    9.00
  10  -3 -11   -1.20    2.80
  10  -3 -11   -2.20    5.30
  10  -3 -11    1.10    2.40
 -10   3  11    4.60    7.30
 -10   3  11   -2.60    4.40
  11   3 -11   11.10    4.60
  11   3 -11   -6.20    4.90
 -11  -3  11    4.90    3.00
 -11  -3  11    1.50    4.80
  11   2 -11   27.40   22.50
  11   2 -11   50.79   21.30
 -11  -2  11   67.49   20.30
 -11  -2  11   68.39   20.70
 -11  -2  11   85.49   20.70
  11   1 -11   12.80   11.20
 -11  -1  11   13.10    6.70
 -11  -1  11   18.20    7.10
  11   0 -11    4.00   11.00
 -11   0  11   11.90    6.20
 -11   0  11   -1.40    6.50
  11  -1 -11    9.70   13.60
  11  -1 -11   12.20    5.10
 -11   1  11   16.10    8.40
 -11   1  11    7.60    7.80
  11  -2 -11   58.49   19.50
  11  -2 -11   62.59   19.30
  11  -2 -11   42.60   22.60
 -11   2  11   63.39   20.20
 -11   2  11   69.09   21.60
 -11   2  11   70.79   19.90
  11  -3 -11   -3.70    5.20
  11  -3 -11   -0.70    2.40
 -11   3  11    1.40    6.80
 -11   3  11    3.10    4.20
  12   3 -11    0.40    3.70
 -12  -3  11   -1.30    4.00
 -12  -3  11    1.50    1.70
  12   2 -11   41.50    9.10
  12   2 -11   23.20   10.50
 -12  -2  11   17.10    9.30
 -12  -2  11   15.50    7.60
  12   1 -11   31.00   13.60
 -12  -1  11   26.40   10.20
 -12  -1  11   31.30   11.10
  12   0 -11    2.30   10.90
 -12   0  11   -3.20    5.60
 -12   0  11    1.20    4.80
  12  -1 -11    8.50   15.40
  12  -1 -11   13.60   12.20
 -12   1  11   32.00   11.30
 -12   1  11   36.30   10.50
  12  -2 -11   18.40    6.10
  12  -2 -11   22.10    9.30
  12  -2 -11   41.40   10.80
 -12   2  11   10.00    9.70
 -12   2  11   12.70   10.30
 -12   2  11    1.30    8.70
  12  -3 -11   -1.40    1.90
  12  -3 -11    0.70    4.80
 -12   3  11    0.60    4.10
  13   2 -11   -4.50    6.60
  13   2 -11    5.40    6.70
 -13  -2  11    1.70    2.70
 -13  -2  11   -4.90    5.50
  13   1 -11  -13.20    9.10
 -13  -1  11   10.40    6.60
  13   0 -11   20.30   20.40
 -13   0  11   77.59   19.10
 -13   0  11   60.29   18.20
  13  -1 -11    0.70    8.80
  13  -1 -11   -1.80   12.50
 -13   1  11   -3.90    7.60
 -13   1  11   -0.30    6.10
  13  -2 -11   -4.10    8.80
  13  -2 -11    4.70    9.60
 -13   2  11   -0.30    6.10
 -13   2  11   -1.30    5.60
 -13   2  11    0.90    7.40
  14   2 -11   13.90    8.70
 -14  -2  11    2.30    5.10
  14   1 -11    7.60    9.20
 -14  -1  11   15.20    6.10
  14   0 -11    2.30   10.10
 -14   0  11    3.70    5.00
  14  -1 -11   10.70    9.10
  14  -1 -11    8.40    6.80
 -14   1  11   13.00    5.20
 -14   1  11    7.50    6.20
  14  -2 -11    4.50    6.40
  14  -2 -11   10.00    6.30
 -14   2  11    7.10    5.20
 -14   2  11    6.90    6.90
  15   2 -11    0.80    4.80
 -15  -2  11    2.20    2.90
 -15  -1  11   19.60    7.30
  15   0 -11    5.80    9.80
 -15   0  11    4.50    6.50
  15  -1 -11   20.20   11.50
 -15   1  11   15.50    7.00
 -15   1  11   15.30    8.00
  15  -2 -11   -0.20    4.70
  15  -2 -11   -1.30    4.60
 -15   2  11    8.40    4.10
 -16  -1  11    3.40    3.60
  16   0 -11    4.80    5.90
 -16   0  11   -2.60    3.90
  16  -1 -11   12.50    7.20
 -16   1  11   10.50    6.80
  17   1 -11    4.50    4.70
 -17  -1  11   -1.40    3.30
  17   0 -11   28.60    9.90
 -17   0  11   20.30    8.40
  17  -1 -11    5.40    4.50
 -17   1  11   -2.40    4.40
  -8   1 -12    7.90    6.40
  -8   1 -12   -4.50    5.50
   8  -1  12   -4.20    4.50
  -8   0 -12   10.20    7.10
  -8   0 -12    1.70    5.90
   8   0  12    1.80    4.60
  -8  -1 -12    1.10    5.90
   8   1  12   -2.90    4.30
   8   1  12   -2.70    3.70
  -7   1 -12   -4.60   10.20
  -7   1 -12   -6.00   10.60
   7  -1  12   -4.90    2.30
   7  -1  12    4.00    5.50
  -7   0 -12   -5.70    8.30
  -7   0 -12   -0.50    9.10
   7   0  12   -0.50    5.20
   7   0  12   -0.60    5.70
  -7  -1 -12    1.60    7.10
  -7  -1 -12   -1.20    2.70
   7   1  12    2.50    4.90
   7   1  12   -1.40    4.00
  -6   2 -12   -4.10    6.60
   6  -2  12   -5.40    2.80
   6  -2  12    3.60    3.90
  -6   1 -12    0.20    8.70
  -6   1 -12    0.60   11.50
   6  -1  12    0.30    3.20
   6  -1  12    3.30    4.60
  -6   0 -12   65.99   34.50
   6   0  12  125.89   32.70
  -6  -1 -12    5.60   11.20
  -6  -1 -12    1.80    4.90
  -6  -1 -12   14.40    4.80
   6   1  12    2.30    7.40
   6   1  12   -1.70    4.40
  -6  -2 -12    2.30    5.30
  -6  -2 -12   -4.50    3.40
   6   2  12   -1.70    4.60
   6   2  12    3.20    5.40
  -5   2 -12   71.79   27.70
  -5   2 -12  119.59   27.70
   5  -2  12   77.29   25.60
  -5   1 -12   20.90   11.20
  -5   1 -12   13.10   10.60
   5  -1  12   19.10    7.30
   5  -1  12   15.50    6.50
  -5   0 -12  -11.30    9.80
  -5   0 -12   -4.10    4.50
  -5   0 -12   -0.60   13.80
   5   0  12   13.20    5.00
   5   0  12    0.10    5.40
   5   0  12    7.10    9.40
   5   0  12   -5.20    7.00
  -5  -1 -12   17.00    6.70
  -5  -1 -12   13.20    6.30
  -5  -1 -12   17.20   12.20
   5   1  12   16.10    9.10
   5   1  12    5.30    7.80
  -5  -2 -12   84.49   23.70
   5   2  12   70.29   23.90
  -4   2 -12    9.30   11.90
  -4   2 -12   -1.60   11.40
   4  -2  12    0.90    4.70
   4  -2  12    5.60    5.10
  -4   1 -12   47.60   16.60
  -4   1 -12    4.10   16.70
   4  -1  12   24.40   11.10
   4  -1  12   42.40   12.00
  -4   0 -12    0.00    4.90
  -4   0 -12    1.10   14.10
  -4   0 -12    6.10    9.90
   4   0  12   -2.30    9.40
   4   0  12    0.10    5.50
   4   0  12   -0.90    7.30
   4   0  12  -11.80    8.20
  -4  -1 -12   76.19   20.00
  -4  -1 -12   66.59   18.90
  -4  -1 -12   46.00   18.50
   4   1  12   59.19   18.80
   4   1  12   53.09   20.00
  -4  -2 -12    8.00    5.80
  -4  -2 -12   19.30    6.30
   4   2  12    1.60    8.60
   4   2  12   28.30    9.00
  -3   3 -12    7.80    6.90
  -3   3 -12    1.30    7.10
   3  -3  12    5.40    4.20
   3  -3  12   14.00    3.90
  -3   2 -12    2.00   11.60
  -3   2 -12   -0.90    8.30
   3  -2  12   -1.10    4.30
   3  -2  12    0.50    4.80
  -3   1 -12   22.30   13.70
  -3   1 -12    2.90   15.20
   3  -1  12   11.40    8.10
   3  -1  12   31.40    9.20
  -3   0 -12   -3.00    9.70
  -3   0 -12   -0.80    5.10
  -3   0 -12   -4.40    5.70
   3   0  12   -0.90    9.70
   3   0  12    7.70    8.60
   3   0  12    4.50    4.30
   3   0  12    5.30    7.20
  -3  -1 -12   23.20    7.90
  -3  -1 -12   13.30    8.20
   3   1  12   10.70    8.30
   3   1  12   28.00    8.50
   3   1  12   25.40   11.50
   3   1  12    6.00   10.80
   3   1  12   24.00    7.70
  -3  -2 -12   -1.00    4.40
  -3  -2 -12   -1.10    3.80
   3   2  12   -0.50    7.70
   3   2  12    0.50    5.30
   3   3  12    2.40    5.70
   3   3  12   14.20    7.20
  -2   3 -12   12.60    7.60
  -2   3 -12    2.10    7.80
   2  -3  12    0.60    4.80
   2  -3  12   18.90    4.40
  -2   2 -12  209.48   63.89
   2  -2  12  208.98   63.09
  -2   1 -12   26.40   21.60
  -2   1 -12   44.70   23.00
  -2   1 -12   56.39   22.50
   2  -1  12   58.89   19.20
   2  -1  12   86.39   19.50
  -2   0 -12  435.76  136.39
  -2   0 -12  443.06  136.49
  -2   0 -12  529.65  137.49
   2   0  12  434.86  136.59
   2   0  12  450.45  136.49
   2   0  12  485.15  136.69
   2   0  12  426.66  136.99
  -2  -1 -12   63.89   20.60
  -2  -1 -12   79.49   20.60
   2   1  12   46.50   21.70
   2   1  12   66.59   20.90
   2   1  12   35.30   22.40
   2   1  12   83.79   20.80
  -2  -2 -12  218.78   73.49
   2   2  12  278.57   74.49
   2   3  12   24.70    7.80
   2   3  12   16.60    9.90
  -1   3 -12   11.80    8.70
  -1   3 -12    8.70    9.50
  -1   3 -12   30.20    7.80
   1  -3  12    0.80    5.70
   1  -3  12   24.40    5.70
  -1   2 -12   37.00   16.20
  -1   2 -12   14.40   16.00
   1  -2  12   39.40   10.80
   1  -2  12   27.80   11.40
  -1   1 -12   22.10   16.50
  -1   1 -12   31.10   15.90
  -1   1 -12   17.70   16.90
   1  -1  12   32.80   13.00
   1  -1  12   47.60   12.30
   1  -1  12   40.30   12.60
  -1   0 -12   -8.50    4.70
  -1   0 -12    2.40    5.40
  -1   0 -12   11.30   12.50
   1   0  12   -3.20    6.50
   1   0  12   -2.30   10.20
   1   0  12   -6.20    5.70
   1   0  12   -2.60    8.60
  -1  -1 -12   36.10   10.90
  -1  -1 -12   28.50   11.20
  -1  -1 -12   51.59   15.60
   1   1  12   35.00   14.70
   1   1  12   44.20   12.20
   1   1  12   20.00   11.60
   1   1  12   27.30   12.00
   1   1  12   27.40   13.20
  -1  -2 -12   50.39   12.90
   1   2  12   31.90   13.40
   1   2  12   35.40   14.10
   1   2  12   38.00   18.00
  -1  -3 -12   22.70    6.90
   1   3  12    9.80   12.10
   0   3 -12  103.09   26.10
   0   3 -12  115.69   26.70
   0  -3  12   66.39   24.90
   0   2 -12   49.10   20.70
   0   2 -12   22.20   19.70
   0  -2  12   74.29   16.90
   0  -2  12   23.60   18.30
   0  -2  12   53.79   16.30
   0   1 -12   13.90   14.70
   0   1 -12   43.70   16.40
   0   1 -12   32.60   16.20
   0  -1  12   39.10   11.40
   0  -1  12   34.80   11.90
   0   0 -12  569.64  176.38
   0   0 -12  580.64  175.78
   0   0 -12  595.94  175.78
   0   0  12  563.04  175.98
   0   0  12  623.14  175.88
   0   0  12  612.34  175.78
   0   0  12  551.14  175.78
   0  -1 -12   38.30   11.80
   0  -1 -12   34.80   12.10
   0   1  12   32.10   11.90
   0   1  12   21.20   12.60
   0   1  12   50.39   12.90
   0   1  12   46.90   14.00
   0   1  12   30.10   15.80
   0  -2 -12   78.49   18.60
   0   2  12   39.50   22.60
   0   2  12   47.00   19.10
   0   3  12  102.49   28.00
   0   3  12   58.79   30.10
   1   3 -12    6.10    7.00
   1   3 -12    7.30    7.90
   1   3 -12   -0.20    7.70
  -1  -3  12    0.40    3.30
  -1  -3  12    3.30    2.90
  -1  -3  12    7.30    3.40
   1   2 -12   37.10   16.30
   1   2 -12   49.50   13.70
  -1  -2  12   36.20   10.80
  -1  -2  12   17.50   10.70
  -1  -2  12   25.40   13.60
   1   1 -12   11.80   14.50
   1   1 -12   26.60   15.00
  -1  -1  12   34.90   10.70
  -1  -1  12   32.20   10.70
   1   0 -12  -10.80   10.20
   1   0 -12    1.00    4.80
  -1   0  12   -1.20    5.20
  -1   0  12   -6.90    4.80
  -1   0  12    3.90    5.20
  -1   0  12   -4.30    7.70
   1  -1 -12   30.40   10.80
   1  -1 -12   50.79   11.40
  -1   1  12   29.40   15.70
  -1   1  12   25.40   11.60
  -1   1  12   43.60   12.90
  -1   1  12   40.50   12.10
  -1   1  12   17.70   10.90
  -1   1  12   33.60   11.60
   1  -2 -12   55.99   15.70
  -1   2  12   34.60   16.70
  -1   2  12   36.80   16.30
  -1   2  12   74.79   19.20
   1  -3 -12    2.40    3.20
  -1   3  12   -1.60    3.90
  -1   3  12    8.80   11.60
   2   3 -12    2.00   11.10
   2   3 -12   -7.50   10.40
   2   3 -12    3.40    7.60
  -2  -3  12    3.80    5.30
  -2  -3  12    5.10    2.90
  -2  -3  12   11.70    4.00
   2   2 -12   28.20   13.20
   2   2 -12   13.90   13.70
  -2  -2  12    6.60    7.30
  -2  -2  12   10.50    7.40
  -2  -2  12   21.70    6.20
  -2  -2  12   23.20   11.10
   2   1 -12   23.70   17.30
   2   1 -12   30.60   17.40
  -2  -1  12   46.00   14.20
  -2  -1  12   51.19   14.20
   2   0 -12   69.49   25.10
   2   0 -12   66.49   21.90
   2   0 -12   67.59   21.90
  -2   0  12   71.59   22.00
  -2   0  12   73.59   23.70
  -2   0  12   78.39   22.90
   2  -1 -12   48.30   15.00
   2  -1 -12   58.39   15.30
  -2   1  12   48.50   15.30
  -2   1  12   42.70   16.20
  -2   1  12   20.20   15.30
  -2   1  12   58.59   15.70
  -2   1  12   53.19   15.80
  -2   1  12   51.99   18.90
   2  -2 -12   18.10    7.70
  -2   2  12    8.30    6.30
  -2   2  12    6.00   15.80
  -2   2  12   13.00    8.20
   2  -3 -12   -0.40    3.30
  -2   3  12    9.70    9.20
  -2   3  12    3.70    4.40
   3   3 -12   12.50    7.70
   3   3 -12    9.10    7.40
   3   3 -12   -2.20    8.00
   3   3 -12   -1.00    5.90
  -3  -3  12    6.60    4.80
  -3  -3  12    4.20    2.70
  -3  -3  12   -1.90    5.20
   3   2 -12    0.10   12.50
   3   2 -12   -1.60    9.30
   3   2 -12   10.90   11.90
  -3  -2  12   11.10    6.00
  -3  -2  12   -1.30    2.60
  -3  -2  12   -3.10    3.80
   3   1 -12   -9.70   10.80
   3   1 -12   14.20   11.40
  -3  -1  12   -1.20    3.60
  -3  -1  12    0.90    5.10
  -3  -1  12    4.40    5.40
   3   0 -12    5.90    4.30
  -3   0  12  -15.90    7.50
   3  -1 -12    2.20    6.00
  -3   1  12    4.00    5.70
  -3   1  12   -4.00    5.80
  -3   1  12   -1.40   12.80
  -3   1  12    8.40    6.30
  -3   1  12   -7.50   10.60
  -3   1  12    1.20    9.00
  -3   1  12   -5.00    9.60
  -3   2  12    4.40    7.60
  -3   2  12   -4.70   15.10
  -3   2  12   -5.00    5.70
   3  -3 -12    7.30    4.10
  -3   3  12  -11.60   12.50
  -3   3  12   12.60    5.50
   4   3 -12    5.00    4.50
   4   3 -12   -3.60    7.80
   4   3 -12    5.70    7.80
   4   3 -12    4.30    4.20
  -4  -3  12   -2.20    3.90
  -4  -3  12    2.50    3.40
  -4  -3  12   -0.20    2.80
   4   2 -12   60.69   24.10
   4   2 -12   87.69   23.50
   4   2 -12   63.29   21.50
   4   2 -12   85.29   23.00
  -4  -2  12   50.29   20.60
  -4  -2  12   83.99   21.50
  -4  -2  12   73.49   21.10
   4   1 -12  103.39   23.60
   4   1 -12   74.19   23.60
  -4  -1  12   45.00   21.80
  -4  -1  12   65.99   20.60
  -4  -1  12   65.39   20.70
  -4  -1  12   57.69   20.60
   4   0 -12   12.90    6.50
  -4   0  12   22.40   10.00
  -4   0  12   16.90    9.30
   4  -1 -12   83.29   26.00
   4  -1 -12   69.49   20.10
   4  -1 -12   57.99   20.10
  -4   1  12   48.80   20.30
  -4   1  12   65.19   20.40
  -4   1  12   85.89   20.50
  -4   1  12   75.49   24.20
  -4   1  12   33.10   22.60
   4  -2 -12   69.59   14.70
  -4   2  12   27.70   15.50
  -4   2  12   34.60   21.30
  -4   2  12   42.30   15.00
   4  -3 -12    4.00    3.60
  -4   3  12    5.30    6.70
  -4   3  12    3.00   12.90
   5   3 -12   -5.10    6.60
   5   3 -12    6.60    4.60
   5   3 -12   -7.20   10.50
  -5  -3  12    1.10    5.70
  -5  -3  12    4.10    4.60
  -5  -3  12    1.90    2.80
   5   2 -12    2.10   12.30
   5   2 -12    5.30    9.70
   5   2 -12   -4.00    6.80
   5   2 -12   -6.80   11.60
  -5  -2  12    3.50    5.70
  -5  -2  12    0.50    3.10
  -5  -2  12    3.50    6.60
   5   1 -12   16.40   12.70
   5   1 -12   16.90   12.60
  -5  -1  12   16.60    7.80
  -5  -1  12   21.00    8.00
   5   0 -12   -3.10    5.80
  -5   0  12   13.10    7.80
  -5   0  12   -3.10    8.50
   5  -1 -12   21.30    7.40
   5  -1 -12    0.30    6.00
  -5   1  12   16.50   12.70
  -5   1  12    6.70    6.70
  -5   1  12   12.20    6.90
  -5   1  12   12.80    6.20
  -5   1  12    9.10    6.60
  -5   1  12   34.30   14.70
   5  -2 -12   14.40    6.20
  -5   2  12    8.50    6.80
  -5   2  12    9.20    7.80
  -5   2  12    7.70    8.50
  -5   2  12    7.20   16.50
  -5   2  12   18.80    7.80
   5  -3 -12   -0.50    3.50
  -5   3  12    3.90    5.90
  -5   3  12   -6.40    9.20
  -5   3  12    4.40    4.90
   6   3 -12    5.10    8.50
   6   3 -12    9.10   11.60
   6   3 -12    5.50    8.60
  -6  -3  12   23.40    6.60
  -6  -3  12   21.60    6.40
  -6  -3  12   20.70    7.20
   6   2 -12   43.10   11.30
   6   2 -12   27.80   12.80
   6   2 -12    8.30   14.60
   6   2 -12   10.60   14.10
  -6  -2  12   28.20    8.40
  -6  -2  12   12.30    9.40
  -6  -2  12   37.10   10.80
   6   1 -12   -5.90   10.90
   6   1 -12   13.90   11.40
  -6  -1  12    7.90    6.20
  -6  -1  12    2.30    5.10
  -6   0  12   22.90   13.90
  -6   0  12   51.79   14.20
   6  -1 -12   -0.70    5.40
  -6   1  12    9.20    6.10
  -6   1  12    9.00    6.20
  -6   1  12   17.00   11.20
  -6   1  12    4.20    6.20
  -6   1  12   10.40    6.20
   6  -2 -12   21.80    7.00
  -6   2  12   -0.70   16.80
  -6   2  12    7.50    8.40
  -6   2  12   26.10    9.20
  -6   2  12   10.90    7.90
  -6   2  12   16.60    9.20
   6  -3 -12   21.60    7.70
   6  -3 -12   32.00    8.00
  -6   3  12   -2.40   14.60
  -6   3  12    7.10    9.40
  -6   3  12   29.00    8.70
   7   3 -12    3.70   10.00
   7   3 -12   -2.10    4.60
   7   3 -12   -4.90    5.30
   7   3 -12    5.10    6.60
  -7  -3  12    1.20    5.70
  -7  -3  12   -2.50    3.00
   7   2 -12    1.60    8.10
   7   2 -12    5.90   12.50
   7   2 -12    7.70   10.00
  -7  -2  12    5.80    7.60
  -7  -2  12    9.00    4.00
  -7  -2  12   -0.70    5.30
   7   1 -12   88.99   24.90
   7   1 -12   56.09   24.20
  -7  -1  12   70.99   22.00
  -7  -1  12   73.09   22.10
  -7  -1  12   67.59   21.90
  -7   0  12    2.50   17.20
  -7   0  12    5.50    4.80
  -7   0  12    9.40    8.90
  -7   0  12   -1.40    4.90
   7  -1 -12   65.29   19.40
   7  -1 -12   71.59   19.80
  -7   1  12   36.10   19.70
  -7   1  12   78.39   19.60
  -7   1  12   64.59   19.90
  -7   1  12   71.89   25.20
   7  -2 -12   20.10    5.90
   7  -2 -12    5.70    4.70
  -7   2  12    8.60    8.70
  -7   2  12   16.90    8.10
  -7   2  12   -3.50    7.00
  -7   2  12   -5.00   16.30
  -7   2  12    7.70    7.40
   7  -3 -12    3.00    3.70
   7  -3 -12   -5.90    3.20
  -7   3  12    1.00    4.50
  -7   3  12    7.90   12.10
  -7   3  12   -9.20    4.80
   8   3 -12   12.10    7.80
   8   3 -12    3.40    8.50
   8   3 -12    5.90    5.60
  -8  -3  12   14.70    5.40
  -8  -3  12   11.70    4.60
   8   2 -12   28.10   11.10
   8   2 -12    6.00   11.80
  -8  -2  12   25.20    9.60
  -8  -2  12   17.50    7.00
   8   1 -12  320.07   96.59
  -8  -1  12  308.87   95.69
  -8  -1  12  329.67   95.79
  -8  -1  12  316.27   95.79
   8   0 -12  207.18   72.29
  -8   0  12  261.87   71.49
  -8   0  12  219.28   71.49
  -8   0  12  250.07   71.49
   8  -1 -12  286.87   88.89
   8  -1 -12  306.87   88.99
  -8   1  12  290.37   89.09
  -8   1  12  259.57   90.39
  -8   1  12  322.27   89.09
   8  -2 -12   31.40    7.40
   8  -2 -12   30.10    8.10
  -8   2  12   41.00   14.00
  -8   2  12    5.10    8.90
  -8   2  12    5.70    9.40
  -8   2  12    4.40   10.60
  -8   2  12   22.40    9.50
   8  -3 -12   14.00    3.80
   8  -3 -12   -6.80    9.10
   8  -3 -12    4.30    4.10
  -8   3  12    7.10    8.00
  -8   3  12    9.50    4.90
   9   3 -12    3.20    6.20
   9   3 -12    4.10    5.60
  -9  -3  12    5.00    3.80
  -9  -3  12   -0.80    3.00
  -9  -3  12   -2.50    3.80
   9   2 -12   16.40   16.30
   9   2 -12   57.59   16.20
  -9  -2  12   45.90   13.90
  -9  -2  12   40.20   14.60
   9   1 -12  369.06   95.79
  -9  -1  12  274.07   94.89
  -9  -1  12  326.67   94.89
   9   0 -12   -0.40    9.80
   9   0 -12    4.00    9.90
  -9   0  12   -0.10    4.80
  -9   0  12    5.20    5.50
  -9   0  12    6.20    5.20
   9  -1 -12  294.17  102.59
   9  -1 -12  289.77  102.49
  -9   1  12  336.67  104.09
  -9   1  12  386.66  102.89
  -9   1  12  387.06  102.89
  -9   1  12  365.16  102.79
   9  -2 -12   38.20   11.60
   9  -2 -12   36.30   11.30
  -9   2  12   24.20   12.80
  -9   2  12   40.70   12.20
  -9   2  12   33.70   15.70
  -9   2  12   16.80   13.80
  -9   2  12   38.80   12.90
   9  -3 -12   -0.80    3.40
   9  -3 -12    5.90    8.20
   9  -3 -12    3.20    2.90
  -9   3  12    2.70    7.30
  -9   3  12   -0.90    4.70
  10   3 -12   12.90    5.60
  10   3 -12    5.70    4.50
 -10  -3  12    0.80    3.00
 -10  -3  12    6.00    4.00
 -10  -3  12    4.20    3.40
  10   2 -12   -2.80   11.40
  10   2 -12    7.10    5.50
  10   2 -12   -1.60    7.20
 -10  -2  12   -0.30    3.50
 -10  -2  12    2.70    4.60
 -10  -2  12    0.50    4.80
  10   1 -12  210.18   62.49
 -10  -1  12  226.28   61.39
 -10  -1  12  175.38   61.39
  10   0 -12   79.39   24.20
 -10   0  12   75.39   23.40
 -10   0  12   70.59   23.50
  10  -1 -12  143.89   47.00
  10  -1 -12  126.79   44.30
 -10   1  12  148.29   44.90
 -10   1  12  143.29   44.70
 -10   1  12  182.78   45.00
  10  -2 -12    2.20    8.70
  10  -2 -12   -1.10    4.50
  10  -2 -12   -2.70    3.80
 -10   2  12    8.60    8.90
 -10   2  12    1.20    7.30
 -10   2  12   12.70    7.70
  10  -3 -12    6.30    7.80
  10  -3 -12    6.40    3.20
  10  -3 -12    4.90    3.70
 -10   3  12    6.30    5.30
  11   3 -12    1.90    4.70
  11   3 -12    1.80    4.10
 -11  -3  12    4.60    2.30
 -11  -3  12   -0.70    3.00
 -11  -3  12    0.40    3.00
  11   2 -12   12.30   10.40
  11   2 -12    8.20    5.30
 -11  -2  12    1.60    4.60
 -11  -2  12    0.30    3.40
 -11  -2  12    3.80    5.30
  11   1 -12  147.79   52.09
 -11  -1  12  172.38   50.99
 -11  -1  12  175.58   51.09
  11   0 -12    1.80    7.60
 -11   0  12    3.60    5.80
 -11   0  12    4.00    6.10
  11  -1 -12  186.08   48.40
  11  -1 -12  120.39   45.70
 -11   1  12  166.68   46.30
 -11   1  12  168.28   46.20
 -11   1  12  155.58   46.10
  11  -2 -12   11.50   11.90
  11  -2 -12   -3.60    3.30
  11  -2 -12    6.50    3.90
 -11   2  12   -8.00    7.20
 -11   2  12   -2.20    7.20
 -11   2  12    6.00    8.90
  11  -3 -12    0.10    1.60
  11  -3 -12    1.60    4.60
  11  -3 -12   -5.10    4.60
 -11   3  12    0.60    4.30
  12   3 -12   -3.20    3.50
 -12  -3  12   -2.30    3.70
  12   2 -12   17.10   12.00
  12   2 -12   20.40    8.20
 -12  -2  12    7.60    8.70
 -12  -2  12   30.70    7.40
 -12  -2  12   17.30    7.00
  12   1 -12    7.70   10.50
 -12  -1  12    9.70    7.20
 -12  -1  12   10.50    6.00
  12   0 -12   96.89   27.70
 -12   0  12   79.39   26.90
  12  -1 -12   25.40   10.50
 -12   1  12   13.10    8.10
 -12   1  12    3.60    7.40
  12  -2 -12   10.20    4.60
  12  -2 -12    7.40   11.60
 -12   2  12  -12.20    8.70
 -12   2  12   25.50    6.50
 -12   2  12   15.40    6.60
  12  -3 -12   -3.80    4.20
  12  -3 -12    2.60    1.70
 -12   3  12   -0.30    3.70
  13   2 -12   11.90   10.30
  13   2 -12   18.50    8.10
  13   1 -12    7.80    9.70
 -13  -1  12    6.60    4.90
 -13  -1  12    5.70    3.80
  13   0 -12    5.30    7.20
 -13   0  12   -3.00    5.30
 -13   0  12    4.20    6.40
  13  -1 -12   -4.90    8.60
 -13   1  12   -3.40    6.10
 -13   1  12    2.10    5.00
  13  -2 -12   37.70   14.20
 -13   2  12   42.80   13.40
 -13   2  12   44.20   13.90
 -13   2  12   39.30   13.60
  14   2 -12    6.80   10.40
 -14  -2  12   27.60    7.90
  14   1 -12   39.80    9.30
 -14  -1  12    3.20    8.30
  14   0 -12  102.49   27.50
 -14   0  12   80.29   27.00
 -14   0  12   82.89   26.30
  14  -1 -12   14.10   11.80
 -14   1  12    6.00    7.00
 -14   1  12    3.10    5.70
  14  -2 -12   10.50    7.10
  14  -2 -12    2.00    8.20
 -14   2  12   23.40    6.20
 -14   2  12    5.80    6.90
 -15  -2  12   -2.00    2.70
 -15  -1  12   -1.30    3.60
  15   0 -12    6.10    6.90
 -15   0  12    5.00    6.20
  15  -1 -12    6.60    7.00
 -15   1  12    5.40    4.60
 -15   1  12    3.10    6.70
 -15   1  12    2.60    4.70
  15  -2 -12    6.50    6.40
  15  -2 -12    5.80    4.80
 -15   2  12    3.10    3.50
 -15   2  12    0.60    3.60
 -16  -1  12   -0.50    4.30
  16  -1 -12    4.20    6.20
 -16   1  12    6.60    5.60
  17   0 -12    1.20    5.60
 -17   0  12   -1.10    4.00
  -7   1 -13    2.30    8.80
  -7   1 -13    0.90    8.60
   7  -1  13   11.50    4.20
  -7   0 -13    9.30    5.50
  -7   0 -13   -0.10    6.90
   7   0  13   -2.60    4.60
  -7  -1 -13   -2.70    8.20
   7   1  13   10.70    4.10
  -6   1 -13    9.90   15.00
  -6   1 -13   34.50   13.20
   6  -1  13   33.60   11.00
   6  -1  13   42.20   11.30
  -6   0 -13    0.90   10.80
  -6   0 -13    0.70    8.00
  -6   0 -13    2.00    8.20
   6   0  13    0.90    3.80
  -6  -1 -13   21.90   11.40
  -6  -1 -13   21.90   10.00
   6   1  13   44.30   10.20
   6   1  13   28.60   10.40
  -5   2 -13   53.09    9.80
  -5   2 -13   24.70   10.00
   5  -2  13    3.70    7.70
   5  -2  13   27.10    7.90
  -5   1 -13   -0.50   10.40
  -5   1 -13  -15.60    8.30
   5  -1  13   -4.40    3.10
   5  -1  13   -1.80    3.90
  -5   0 -13   76.59   23.60
  -5   0 -13   67.29   22.40
  -5   0 -13   68.19   23.50
   5   0  13   68.29   22.00
  -5  -1 -13    0.20    3.00
  -5  -1 -13    3.30    9.90
  -5  -1 -13    1.00    4.70
   5   1  13   -1.10    4.20
   5   1  13    4.50    5.20
  -5  -2 -13   55.89   18.20
   5   2  13   61.29   19.10
   5   2  13   64.19   18.70
  -4   2 -13   56.19   12.80
  -4   2 -13   17.50   13.90
   4  -2  13   22.60   10.20
  -4   1 -13   68.09   20.80
  -4   1 -13   16.00   22.70
   4  -1  13   60.49   18.80
   4  -1  13   67.79   19.00
  -4   0 -13  -10.20   12.80
  -4   0 -13   -4.50    4.40
   4   0  13   -1.00    4.90
   4   0  13    4.80    4.90
  -4  -1 -13   52.59   17.70
  -4  -1 -13   66.39   19.10
  -4  -1 -13   35.40   17.40
   4   1  13   62.09   17.80
   4   1  13   71.09   18.20
  -4  -2 -13   74.99   26.90
  -4  -2 -13   86.39   26.60
   4   2  13  104.49   27.70
  -3   2 -13   10.90   11.60
  -3   2 -13    6.00   11.70
   3  -2  13    9.10    4.50
  -3   1 -13   68.39   22.90
  -3   1 -13   74.29   23.50
   3  -1  13   41.60   21.60
   3  -1  13   94.39   21.60
  -3   0 -13   16.60   14.00
  -3   0 -13   18.30    7.10
   3   0  13    3.70    9.80
   3   0  13   20.60    8.70
   3   0  13   14.00    7.30
  -3  -1 -13  102.49   27.50
  -3  -1 -13   77.59   27.40
   3   1  13   82.09   27.40
   3   1  13   99.59   27.80
  -3  -2 -13   15.30    6.80
  -3  -2 -13   25.90    6.60
   3   2  13   18.40    7.50
   3   2  13   -4.60   10.80
  -2   3 -13   16.20    5.60
  -2   3 -13    1.80    9.00
   2  -3  13    2.70    4.70
   2  -3  13   16.10    4.30
  -2   2 -13   44.70   10.80
  -2   2 -13   12.50   13.20
   2  -2  13    6.50    6.90
  -2   1 -13   16.40   15.50
  -2   1 -13    8.30   13.20
  -2   1 -13   35.40   14.40
   2  -1  13   37.60    9.10
   2  -1  13   14.30    9.80
  -2   0 -13  -19.20   12.40
  -2   0 -13    5.00    5.40
   2   0  13    3.60    7.00
   2   0  13    9.70    6.60
   2   0  13   -6.60    5.80
  -2  -1 -13   27.40    7.80
  -2  -1 -13   15.30    7.20
  -2  -1 -13   -1.40   12.20
   2   1  13   -9.40    8.40
   2   1  13   28.40    7.00
   2   1  13    9.60   11.10
   2   1  13   23.30    8.40
   2   1  13   28.50   10.60
  -2  -2 -13   26.90    9.80
  -2  -2 -13   41.60    9.30
   2   2  13    9.70   13.80
   2   2  13    5.60   11.40
   2   3  13   10.40    6.50
   2   3  13    2.20    6.60
  -1   3 -13    2.00    5.10
  -1   3 -13   -3.40    5.80
  -1   3 -13   -1.50    6.00
   1  -3  13    4.10    2.60
   1  -3  13    2.90    3.70
  -1   2 -13  -11.10   11.10
  -1   2 -13  -10.00   12.20
   1  -2  13   -3.80    4.80
   1  -2  13    5.20    5.00
  -1   1 -13  233.68   74.49
  -1   1 -13  187.68   74.99
   1  -1  13  234.58   73.49
   1  -1  13  282.57   73.49
  -1   0 -13 1987.50  634.64
  -1   0 -13 2185.38  635.24
   1   0  13 2085.19  634.84
   1   0  13 2223.28  634.84
  -1  -1 -13  285.87   72.99
  -1  -1 -13  210.38   72.99
  -1  -1 -13  229.78   73.79
   1   1  13  196.98   73.39
   1   1  13  273.37   73.09
   1   1  13  209.98   73.89
   1   1  13  243.58   73.09
   1   1  13  263.07   73.19
  -1  -2 -13    6.40    5.00
  -1  -2 -13   -2.60    4.20
   1   2  13    7.30    8.80
   1   2  13   -4.10    5.40
   1   2  13   -4.20    7.60
   1   3  13   -6.20    6.40
   0   3 -13   -0.30    4.50
   0   3 -13    1.70    9.20
   0   3 -13    3.60    8.30
   0  -3  13    3.20    3.70
   0  -3  13    4.30    3.00
   0   2 -13   36.20   14.10
   0   2 -13   54.99   12.90
   0  -2  13    7.60    8.80
   0  -2  13   29.90    9.20
   0   1 -13    9.00   18.40
   0   1 -13   81.99   20.40
   0   1 -13   29.20   18.30
   0  -1  13   60.39   14.90
   0  -1  13   37.10   14.90
   0   0 -13    2.10    5.10
   0   0 -13   -8.10   10.90
   0   0 -13    5.40    6.60
   0   0  13    1.80    4.10
   0   0  13    2.70    4.90
   0   0  13    4.20    6.00
   0   0  13    5.20    9.10
   0  -1 -13   72.69   22.80
   0  -1 -13   70.89   22.70
   0   1  13   53.89   25.00
   0   1  13   78.59   22.50
   0   1  13   70.59   23.80
   0   1  13   73.59   23.10
   0   1  13   75.99   23.30
   0  -2 -13   39.30   11.10
   0   2  13   42.00   12.70
   0   2  13   35.20   16.90
   0   2  13   19.40   11.50
   0  -3 -13    3.70    2.30
   0   3  13   -4.50    9.80
   0   3  13   -1.40    2.90
   1   3 -13   -3.00    6.00
   1   3 -13    8.10    6.40
   1   3 -13   -7.30    6.70
  -1  -3  13    2.70    2.50
  -1  -3  13    3.10    2.90
  -1  -3  13   -0.10    3.90
   1   2 -13   -1.90    8.00
   1   2 -13    1.40    8.90
  -1  -2  13   -4.50    4.80
  -1  -2  13    1.10    5.20
   1   1 -13   28.50   14.60
   1   1 -13   12.00   14.50
  -1  -1  13   20.40    9.50
  -1  -1  13   30.40    9.60
   1   0 -13   64.59   24.00
   1   0 -13   49.90   19.80
   1   0 -13   68.39   21.30
   1   0 -13   61.09   19.80
  -1   0  13   71.89   19.70
  -1   0  13   66.19   20.20
  -1   0  13   78.79   21.40
  -1   0  13   52.39   19.90
   1  -1 -13   28.80    8.70
   1  -1 -13   16.80    9.10
  -1   1  13   27.20    8.60
  -1   1  13   27.50    9.90
  -1   1  13   33.60   11.30
  -1   1  13   22.50    9.40
  -1   1  13   27.40   14.10
  -1   1  13    8.10    8.30
   1  -2 -13   -2.50    5.50
  -1   2  13   -7.80    6.70
  -1   2  13    2.90   14.30
  -1   2  13    5.30    7.90
   1  -3 -13    4.50    3.30
  -1   3  13   10.70    8.40
  -1   3  13    1.60    3.60
   2   3 -13    6.10    7.00
   2   3 -13    3.90   10.00
  -2  -3  13    9.60    4.40
  -2  -3  13   -5.60    4.30
   2   2 -13    9.50    9.70
   2   2 -13   19.70   11.80
  -2  -2  13   11.60    5.00
  -2  -2  13    1.70    5.60
  -2  -2  13    9.20    5.90
   2   1 -13  220.88   77.39
   2   1 -13  282.37   77.29
  -2  -1  13  232.58   76.39
  -2  -1  13  278.27   76.49
   2   0 -13   -4.70    4.80
   2   0 -13   -2.50   10.70
   2   0 -13    0.00    4.50
   2   0 -13   11.50   13.50
  -2   0  13    4.90    5.30
  -2   0  13    4.90    5.70
  -2   0  13    4.40    5.20
   2  -1 -13  253.97   78.19
   2  -1 -13  286.07   78.39
  -2   1  13  262.67   78.29
  -2   1  13  223.88   78.59
  -2   1  13  262.07   79.59
  -2   1  13  266.27   78.29
  -2   1  13  262.17   78.29
  -2   2  13    5.90   15.70
  -2   2  13   14.90    8.00
  -2   2  13    7.10    6.10
   2  -3 -13    8.20    3.70
  -2   3  13    2.60    4.30
  -2   3  13   14.10   11.70
   3   3 -13    2.90    3.90
   3   3 -13   -0.10    6.80
   3   3 -13   10.80    7.60
  -3  -3  13    2.00    3.20
  -3  -3  13    8.30    4.80
   3   2 -13    6.00    9.20
   3   2 -13   10.40   13.00
   3   2 -13   14.20    8.40
  -3  -2  13    4.80    6.20
  -3  -2  13    8.40    5.70
  -3  -2  13    8.30    6.00
   3   1 -13   -7.60   11.60
   3   1 -13   16.90   12.60
  -3  -1  13    9.00    5.80
  -3  -1  13    5.20    5.50
  -3  -1  13   -3.60    5.20
   3   0 -13   17.30    6.20
   3   0 -13   13.70    6.10
   3   0 -13  -11.90   10.80
   3   0 -13   12.60   13.70
  -3   0  13    8.50    6.50
  -3   0  13   22.90    6.90
   3  -1 -13   12.60    6.10
   3  -1 -13    2.00    5.90
   3  -1 -13   -8.50   13.70
  -3   1  13    2.10    5.90
  -3   1  13    8.40    7.80
  -3   1  13   10.40    6.30
  -3   1  13    4.60   14.20
  -3   1  13   -1.00    6.50
   3  -2 -13   10.80    6.10
  -3   2  13    0.90    6.00
  -3   2  13   11.30    5.90
  -3   2  13    5.60   16.40
   3  -3 -13   -1.70    3.10
  -3   3  13   -1.30    8.50
  -3   3  13    1.20    4.30
   4   3 -13    6.40    4.20
   4   3 -13   -9.60    9.60
   4   3 -13   14.80    7.70
  -4  -3  13   -3.00    5.00
  -4  -3  13    0.20    4.40
   4   2 -13   65.29   17.70
   4   2 -13   16.60   18.10
   4   2 -13   44.60   19.40
  -4  -2  13   86.19   15.90
  -4  -2  13   26.00   15.40
   4   1 -13   15.60   13.10
   4   1 -13   32.00   13.80
  -4  -1  13   23.00    8.60
  -4  -1  13   19.40    8.40
  -4  -1  13   18.30    8.30
   4   0 -13   11.00   13.00
  -4   0  13    1.60    5.20
  -4   0  13    1.30    5.10
   4  -1 -13   22.90    8.00
   4  -1 -13   26.90   14.60
   4  -1 -13   16.90    8.10
  -4   1  13   18.60   15.60
  -4   1  13   23.20    7.30
  -4   1  13   10.60    8.10
  -4   1  13   17.50    8.20
  -4   1  13   11.00    9.30
   4  -2 -13   68.89   19.90
   4  -2 -13   84.89   21.20
  -4   2  13   43.40   25.30
  -4   2  13   64.09   19.70
  -4   2  13   51.69   20.50
   4  -3 -13    9.20    3.90
  -4   3  13   -2.90    6.20
  -4   3  13   12.90    9.10
   5   3 -13   -2.10    6.60
   5   3 -13    4.60    4.20
  -5  -3  13   -3.00    2.10
  -5  -3  13    3.20    3.80
  -5  -3  13   -1.50    4.10
   5   2 -13   -0.60    9.30
   5   2 -13   10.80   12.40
   5   2 -13   14.30   11.30
  -5  -2  13    8.50    6.00
  -5  -2  13   -0.30    4.60
   5   1 -13   84.19   21.50
   5   1 -13   27.80   20.40
  -5  -1  13   56.49   17.70
  -5  -1  13   54.79   17.60
   5   0 -13    4.40    3.90
   5   0 -13   15.40   12.80
  -5   0  13    0.40    4.90
  -5   0  13   -1.60    4.70
  -5   0  13    6.10    5.30
   5  -1 -13   69.29   18.00
   5  -1 -13   95.69   22.20
   5  -1 -13   74.29   18.00
  -5   1  13   44.00   18.00
  -5   1  13   88.79   23.40
  -5   1  13   63.89   17.80
  -5   1  13   49.99   18.00
  -5   1  13   28.90   17.70
   5  -2 -13    1.30    5.70
   5  -2 -13   11.40    5.60
  -5   2  13    6.70    7.80
  -5   2  13    3.50   16.50
  -5   2  13    2.60    6.60
   5  -3 -13    1.60    3.40
   5  -3 -13   -3.10    4.30
  -5   3  13   -4.70    8.50
  -5   3  13    1.50    4.30
   6   3 -13    2.80   11.90
   6   3 -13   15.20    8.50
  -6  -3  13   28.30    8.50
  -6  -3  13   31.90    8.10
  -6  -3  13   23.10    7.70
   6   2 -13    0.20    9.60
   6   2 -13   15.80   12.60
  -6  -2  13    4.30    7.20
  -6  -2  13    3.40    3.50
  -6  -2  13    6.50    5.90
   6   1 -13   44.90   21.30
   6   1 -13   60.79   21.50
  -6  -1  13   59.79   18.00
  -6  -1  13   57.09   18.40
   6   0 -13   -0.10    3.00
   6   0 -13    4.80   12.20
  -6   0  13   -0.30    4.70
  -6   0  13    1.50    4.90
  -6   0  13    3.40   12.60
  -6   0  13    0.30    4.90
   6  -1 -13   40.30   13.90
  -6   1  13   46.10   14.10
  -6   1  13   51.99   13.60
  -6   1  13   42.40   14.20
  -6   1  13   47.40   20.70
  -6   1  13   24.30   13.90
   6  -2 -13    2.90    4.20
   6  -2 -13    1.80    5.20
  -6   2  13    2.50    7.30
  -6   2  13    5.90    5.40
  -6   2  13   21.60   17.20
  -6   2  13    3.10    6.10
  -6   2  13    4.40    7.00
   6  -3 -13   24.40    6.00
   6  -3 -13   19.70    6.40
  -6   3  13    8.70    7.90
  -6   3  13   -1.50    7.70
  -6   3  13   33.90   10.90
   7   3 -13    4.50    6.80
   7   3 -13   -0.70    9.40
   7   3 -13    4.20    4.40
  -7  -3  13    3.80    4.10
  -7  -3  13    2.40    2.70
   7   2 -13   -9.10    8.10
   7   2 -13    1.90    6.90
  -7  -2  13    8.20    3.80
  -7  -2  13    4.80    5.30
  -7  -2  13    2.20    3.90
   7   1 -13   75.99   23.10
   7   1 -13   69.89   22.70
  -7  -1  13   56.79   19.90
  -7  -1  13   62.19   19.60
   7   0 -13  189.48   61.79
  -7   0  13  198.78   60.69
  -7   0  13  198.48   61.99
  -7   0  13  209.78   60.69
   7  -1 -13   45.70   12.60
   7  -1 -13   35.30   12.70
  -7   1  13   44.70   13.20
  -7   1  13   28.20   12.90
  -7   1  13   68.89   21.00
  -7   1  13   47.10   13.10
  -7   1  13   24.20   12.90
   7  -2 -13    9.80    4.60
   7  -2 -13    4.20    5.30
  -7   2  13   10.10    7.50
  -7   2  13   -0.40    8.10
  -7   2  13    7.10   17.00
  -7   2  13    2.00    5.00
  -7   2  13   13.30    7.30
   7  -3 -13    6.60    4.00
   7  -3 -13    4.30    3.50
  -7   3  13    7.70    8.30
  -7   3  13    2.80    6.40
  -7   3  13    4.90    4.30
   8   3 -13   -7.80    7.40
   8   3 -13   14.50    7.50
   8   3 -13    3.40    6.80
  -8  -3  13   17.00    4.20
  -8  -3  13   12.50    5.00
  -8  -3  13   10.60    5.10
   8   2 -13  166.88   50.79
   8   2 -13  173.98   51.69
  -8  -2  13  160.68   50.29
   8   1 -13   56.89   19.20
  -8  -1  13   51.89   15.60
  -8  -1  13   49.40   15.60
  -8  -1  13   38.40   15.70
   8   0 -13   -6.00   10.50
  -8   0  13   -0.60    5.00
  -8   0  13   -0.80    5.00
   8  -1 -13   40.80   13.60
   8  -1 -13   34.70   13.10
  -8   1  13   58.89   14.40
  -8   1  13   35.70   13.80
  -8   1  13   39.30   17.90
   8  -2 -13  156.38   48.20
   8  -2 -13  140.59   48.30
  -8   2  13   85.49   50.99
  -8   2  13  156.28   48.60
  -8   2  13  168.58   48.40
  -8   2  13  195.28   48.40
   8  -3 -13   -3.50    9.40
   8  -3 -13   21.70    5.90
   8  -3 -13   22.50    5.60
  -8   3  13    9.60    8.30
  -8   3  13   12.10    5.80
   9   3 -13   17.70    6.00
   9   3 -13    8.50    7.20
   9   3 -13   -1.80    6.00
  -9  -3  13    2.10    4.10
  -9  -3  13    8.20    3.40
  -9  -3  13   15.10    4.50
   9   2 -13    5.70   10.00
   9   2 -13    0.60   11.70
  -9  -2  13    1.70    6.60
  -9  -2  13   11.30    5.40
  -9  -2  13    2.90    3.30
   9   1 -13   44.10   26.80
  -9  -1  13   89.69   24.80
  -9  -1  13   84.29   25.20
   9   0 -13    4.80   10.80
  -9   0  13   11.50    5.70
  -9   0  13   15.00    6.10
  -9   0  13    4.20    4.50
   9  -1 -13   69.99   18.00
   9  -1 -13   65.59   17.70
  -9   1  13   47.00   18.10
  -9   1  13   39.30   18.30
  -9   1  13   75.19   24.30
   9  -2 -13    5.00    5.20
   9  -2 -13   11.00    3.90
  -9   2  13    9.90    5.70
  -9   2  13   -2.00    5.70
  -9   2  13    8.10    6.80
  -9   2  13   15.40   15.40
   9  -3 -13    3.60    2.70
   9  -3 -13    3.30    3.10
   9  -3 -13    7.10    8.00
  -9   3  13   10.70    3.70
  -9   3  13   -5.10    6.40
  10   3 -13   -2.90    5.90
  10   3 -13   12.80    5.40
 -10  -3  13    8.30    4.20
 -10  -3  13   10.90    4.00
  10   2 -13    3.70    7.70
  10   2 -13    4.90    7.30
  10   2 -13    1.40    9.90
 -10  -2  13    1.20    6.50
 -10  -2  13   -9.80    5.90
  10   1 -13   56.09   32.80
 -10  -1  13  123.19   31.60
 -10  -1  13  108.69   31.60
  10   0 -13    4.80   10.30
 -10   0  13    1.60    5.20
 -10   0  13   -7.10    5.30
 -10   0  13   -1.30    4.60
  10  -1 -13  115.89   30.30
  10  -1 -13   95.69   26.50
 -10   1  13   73.99   27.10
 -10   1  13   77.89   27.10
  10  -2 -13   -1.10    3.80
  10  -2 -13   -1.10    8.40
  10  -2 -13   -3.80    4.20
 -10   2  13   10.20    7.20
 -10   2  13    0.40    4.70
 -10   2  13   -4.10    6.00
  10  -3 -13   -1.50    6.90
  10  -3 -13    3.60    2.50
 -10   3  13   -6.80    5.90
  11   3 -13   -2.00    3.50
  11   3 -13    6.30    4.30
 -11  -3  13    2.60    2.90
 -11  -3  13   -0.40    2.80
  11   2 -13   21.00    8.10
  11   2 -13   19.30    8.20
 -11  -2  13    3.90    6.30
 -11  -2  13   10.70    7.20
 -11  -1  13  355.86  115.69
 -11  -1  13  413.56  115.69
  11   0 -13   98.09   32.90
 -11   0  13  113.29   31.60
 -11   0  13   94.09   31.50
  11  -1 -13  234.78   56.99
  11  -1 -13  172.88   59.09
 -11   1  13  142.99   57.29
  11  -2 -13   13.80    6.00
  11  -2 -13   11.90    5.70
  11  -2 -13   25.60   10.10
 -11   2  13   15.60    9.80
 -11   2  13   22.70    7.20
 -11   2  13   17.90    7.10
  11  -3 -13    2.70    4.20
  11  -3 -13   -0.90    1.40
  11  -3 -13    1.10    4.30
 -11   3  13   -0.30    3.90
  12   2 -13  -11.90    5.90
  12   2 -13    5.20    6.40
 -12  -2  13   -1.90    4.30
 -12  -2  13  -10.60    5.50
  12   1 -13    7.00    7.60
 -12  -1  13    5.00    5.40
 -12  -1  13    9.80    6.60
  12   0 -13    8.80   10.30
 -12   0  13    6.40    6.00
 -12   0  13    0.20    5.50
  12  -1 -13    7.80   12.60
 -12   1  13    3.50    6.40
 -12   1  13    1.00    6.10
  12  -2 -13    0.10    2.30
  12  -2 -13    3.40    7.60
 -12   2  13   -1.00    5.20
 -12   2  13   -1.80    4.50
 -12   2  13   -0.20    4.30
  13   2 -13   15.30    6.60
  13   2 -13   10.10    4.80
 -13  -2  13    5.10    3.30
 -13  -2  13    6.60    4.50
  13   1 -13    2.60    9.20
 -13  -1  13    5.60    4.80
 -13  -1  13    7.40    3.80
  13   0 -13   12.80   11.80
 -13   0  13   21.70    8.70
 -13   0  13   25.30    8.30
  13  -1 -13    3.30   12.10
 -13   1  13    6.70    6.50
 -13   1  13    0.50    5.90
  13  -2 -13    2.20    7.30
  13  -2 -13   -0.40    6.00
 -13   2  13   17.30    5.80
 -13   2  13   11.90    4.80
 -13   2  13    8.20    5.00
  14   2 -13   31.60    8.90
 -14  -2  13   17.70    7.40
  14   1 -13   42.20   12.10
 -14  -1  13   21.60    9.20
  14   0 -13   -3.00    6.20
 -14   0  13   -2.00    4.70
 -14   0  13   -0.10    4.20
  14  -1 -13   72.49   22.20
 -14   1  13   69.29   20.70
 -14   1  13   62.29   20.50
  14  -2 -13    4.50    9.00
  14  -2 -13   21.20    8.40
 -14   2  13   24.00    7.30
 -14   2  13   24.20    7.60
 -15  -2  13   15.70    5.50
 -15  -1  13    0.50    3.40
  15   0 -13   -1.80    6.00
 -15   0  13    9.40    4.40
  15  -1 -13    1.90    6.80
 -15   1  13    0.00    3.10
 -15   1  13    5.20    3.90
 -15   1  13   -0.60    3.90
  15  -2 -13   -5.00    6.80
 -15   2  13   11.00    4.40
 -15   2  13   13.60    4.40
 -16  -1  13    0.50    2.90
  16   0 -13    2.00    6.90
 -16   0  13   -6.50    4.90
  16  -1 -13    3.20    5.30
 -16   1  13   -0.90    3.10
 -16   1  13   -0.60    3.30
  17   0 -13   -5.20    3.90
 -17   0  13    2.50    4.20
  -6   1 -14   13.20    7.00
  -6   1 -14    1.70    7.10
   6  -1  14    7.40    2.70
   6  -1  14   -2.30    3.90
  -6   0 -14   13.40    7.90
   6   0  14   11.70    5.00
  -6  -1 -14    8.60    5.80
  -6  -1 -14    7.30    8.70
  -6  -1 -14    9.00    3.90
  -5   1 -14    0.80   10.90
  -5   1 -14    4.40    8.10
   5  -1  14    2.00    2.90
   5  -1  14    3.50    3.50
  -5   0 -14   -0.40    7.60
  -5   0 -14    1.90    7.50
   5   0  14    0.50    4.20
   5   0  14    5.10    5.30
  -5  -1 -14   -7.30    5.50
  -5  -1 -14    0.60    3.70
   5   1  14    2.90    3.90
   5   1  14   -2.30    4.30
  -4   2 -14    2.70    6.30
  -4   2 -14    8.10    8.70
   4  -2  14    0.60    2.70
  -4   1 -14   -4.30    9.20
  -4   1 -14  -26.10   11.90
   4  -1  14    2.70    3.50
   4  -1  14    1.90    3.80
  -4   0 -14   55.49   16.70
  -4   0 -14   37.70   16.10
   4   0  14   43.70   14.00
  -4  -1 -14    5.30    4.30
  -4  -1 -14    4.10    4.90
  -4  -1 -14    2.80    6.50
   4   1  14    8.60    5.30
   4   1  14    3.40    4.70
  -4  -2 -14    0.10    2.30
   4   2  14    4.50    4.00
   4   2  14    2.40    7.60
  -3   2 -14   -0.90   10.00
  -3   2 -14   -1.50    6.50
   3  -2  14    0.30    4.10
  -3   1 -14   42.80   15.80
   3  -1  14   38.10   13.20
   3  -1  14   37.80   13.20
  -3   0 -14   -8.00    8.90
  -3   0 -14    1.30   11.90
  -3   0 -14    2.40    5.30
   3   0  14   -3.40    5.20
   3   0  14    5.30    4.40
  -3  -1 -14   80.59   37.30
  -3  -1 -14   96.59   36.00
  -3  -1 -14  113.39   36.10
   3   1  14  133.59   36.10
   3   1  14  159.98   36.50
  -3  -2 -14   -1.80    2.70
  -3  -2 -14    3.30    3.70
   3   2  14   -1.90    5.80
   3   2  14    7.90    4.60
  -2   2 -14   12.10    8.10
  -2   2 -14   18.70    8.90
   2  -2  14    8.60    5.00
   2  -2  14    8.40    4.60
  -2   1 -14    7.40   11.10
  -2   1 -14   12.90    7.80
  -2   1 -14   17.10    9.80
   2  -1  14    1.90    6.00
   2  -1  14   -0.40    5.80
  -2   0 -14   36.40   23.50
  -2   0 -14   60.49   20.50
  -2   0 -14   64.99   22.90
   2   0  14   80.59   20.70
  -2  -1 -14    3.30   10.00
  -2  -1 -14   12.40    4.20
  -2  -1 -14    8.20    5.70
   2   1  14   -7.30    6.50
   2   1  14    6.70    5.90
   2   1  14    7.10    5.40
   2   1  14    8.90    8.40
  -2  -2 -14   18.20    4.80
  -2  -2 -14   13.90    5.80
   2   2  14    1.80    6.10
   2   2  14    6.00   10.70
  -1   2 -14    5.10    8.40
  -1   2 -14   -0.60   10.40
   1  -2  14    3.60    5.00
   1  -2  14    7.00    3.60
  -1   1 -14   25.80   13.40
  -1   1 -14   15.40   15.70
  -1   1 -14   29.20   12.40
   1  -1  14   41.80   10.00
   1  -1  14   20.90   10.50
   1  -1  14   24.00   10.00
  -1   0 -14   -3.00    4.60
  -1   0 -14   -1.40   10.10
  -1   0 -14   -6.00    8.00
   1   0  14    3.90    6.00
   1   0  14    1.70    5.60
  -1  -1 -14   24.70    6.60
  -1  -1 -14    8.10   10.80
  -1  -1 -14   18.30    6.90
   1   1  14   -2.20   11.70
   1   1  14   11.70    7.30
   1   1  14   10.30    7.70
   1   1  14    7.40    6.90
   1   1  14   28.30    9.50
  -1  -2 -14    9.90    4.80
  -1  -2 -14    3.00    4.30
   1   2  14   -3.10    5.00
   1   2  14   -2.50    5.10
   1   2  14    8.90   11.00
   0   3 -14    3.00    5.20
   0   3 -14    8.60    6.40
   0  -3  14    3.40    3.80
   0  -3  14    8.40    3.00
   0   2 -14   -0.30   10.40
   0   2 -14   24.00   12.60
   0  -2  14    5.90    5.30
   0  -2  14    8.60    5.40
   0   1 -14    6.80   13.30
   0   1 -14    1.10    8.40
   0  -1  14   -6.90    4.90
   0  -1  14  -10.80    5.80
   0   0 -14  231.88   83.79
   0   0 -14  247.18   84.19
   0   0 -14  314.77   82.69
   0   0  14  279.17   82.79
   0  -1 -14    6.80    5.30
   0  -1 -14    8.10    5.80
   0   1  14    1.10   10.70
   0   1  14    4.90    6.30
   0   1  14    2.50    8.70
   0   1  14    5.70    6.50
   0   1  14    1.00    6.70
   0  -2 -14   23.70    7.00
   0  -2 -14   13.50    7.30
   0   2  14   15.30    9.00
   0   2  14   18.30   10.60
   0   2  14   12.30    7.90
   0   3  14   10.00    6.60
   0   3  14    1.50    3.40
   1   3 -14   -2.30    5.70
   1   3 -14   -2.00    5.20
  -1  -3  14   -0.80    2.30
   1   2 -14    2.80   10.60
   1   2 -14    1.40    8.50
  -1  -2  14    3.80    3.70
  -1  -2  14   -2.10    4.80
   1   1 -14  -11.90   12.30
   1   1 -14    9.10   12.30
  -1  -1  14   -1.50    5.80
  -1  -1  14    2.80    5.40
   1   0 -14   24.10   14.80
   1   0 -14   12.70   11.70
   1   0 -14    0.80    5.10
  -1   0  14    2.40    5.70
  -1   0  14    3.20    6.10
  -1   0  14   -0.60    5.10
   1  -1 -14    0.70    5.30
  -1   1  14   -0.40    4.40
  -1   1  14    5.70    6.50
  -1   1  14   -7.50    5.70
  -1   1  14    4.70    6.40
  -1   1  14    3.20    8.70
   1  -2 -14    9.00    5.20
  -1   2  14   -4.90    5.30
  -1   2  14    6.30    6.60
  -1   2  14    6.20    9.90
  -1   3  14    2.30    7.30
  -1   3  14    0.70    3.00
   2   3 -14   -1.50    5.70
   2   3 -14    4.30    6.10
  -2  -3  14   -0.60    3.40
  -2  -3  14   -0.30    2.70
   2   2 -14   27.10   11.90
   2   2 -14    9.50   12.80
  -2  -2  14   14.30    9.00
  -2  -2  14   32.70    8.40
   2   1 -14  174.88   42.50
   2   1 -14  122.79   41.90
  -2  -1  14  136.29   40.40
  -2  -1  14  117.99   40.30
   2   0 -14   68.89   29.00
   2   0 -14   95.29   30.60
   2   0 -14   73.79   26.80
  -2   0  14  104.79   27.10
  -2   0  14   85.69   27.20
  -2   0  14   88.39   27.00
   2  -1 -14  134.99   50.99
   2  -1 -14  182.18   51.09
  -2   1  14  184.38   50.99
  -2   1  14  183.38   51.09
  -2   1  14  141.59   50.99
  -2   1  14  173.48   52.79
  -2   1  14  178.28   51.09
   2  -2 -14   34.90    7.90
   2  -2 -14   17.80    7.70
  -2   2  14    4.00   12.80
  -2   2  14   25.50   12.40
  -2   2  14    0.50    8.30
   2  -3 -14   -3.60    3.20
  -2   3  14    5.20    7.70
  -2   3  14   -0.80    3.30
   3   3 -14   -2.40    8.40
   3   3 -14   10.90    6.40
  -3  -3  14   -2.60    4.00
  -3  -3  14    0.40    3.80
   3   2 -14  127.29   38.50
   3   2 -14  138.09   38.40
   3   2 -14  143.49   36.80
  -3  -2  14  102.09   36.40
  -3  -2  14  107.79   36.30
   3   1 -14   15.00   12.70
   3   1 -14   22.90   14.30
  -3  -1  14   25.20    8.20
  -3  -1  14   11.50    8.00
   3   0 -14   -9.90   10.80
   3   0 -14    0.30    4.90
   3   0 -14   -0.20   13.80
  -3   0  14    2.30    5.70
  -3   0  14    4.10    5.30
  -3   0  14   -5.50    5.40
   3  -1 -14   12.60   15.30
   3  -1 -14   22.90    8.10
   3  -1 -14   26.00    8.00
  -3   1  14   13.30    9.50
  -3   1  14   10.50    8.00
  -3   1  14   22.40    8.30
  -3   1  14   11.10    7.70
  -3   1  14   22.70   14.90
  -3   2  14   84.09   27.40
  -3   2  14   91.99   27.00
  -3   2  14   75.59   31.20
   3  -3 -14    2.80    3.20
  -3   3  14    1.30   11.60
  -3   3  14    5.20    4.00
   4   3 -14   22.20    9.00
   4   3 -14   19.40    9.10
   4   3 -14   12.20    7.00
  -4  -3  14   32.00    7.00
  -4  -3  14   10.60    7.40
   4   2 -14   18.40   10.50
   4   2 -14    2.60   11.60
   4   2 -14   19.40   13.40
  -4  -2  14   20.40    6.90
  -4  -2  14   16.30    6.80
   4   1 -14    9.60   12.20
   4   1 -14    5.90   12.50
  -4  -1  14   -1.90    5.70
  -4  -1  14    3.60    5.50
  -4  -1  14   -6.50    4.90
   4   0 -14   44.50   17.40
   4   0 -14   25.50   10.80
  -4   0  14   21.20   11.50
  -4   0  14   53.59   11.80
   4  -1 -14    7.60    7.50
   4  -1 -14    6.50    6.50
   4  -1 -14   -4.70   13.90
  -4   1  14    2.50    6.20
  -4   1  14    4.30    6.20
  -4   1  14    4.40   15.10
  -4   1  14   16.70    6.50
   4  -2 -14   19.40    8.90
   4  -2 -14   28.80    8.90
  -4   2  14   20.40    9.30
  -4   2  14   19.70   13.70
  -4   2  14   21.30    8.60
   4  -3 -14   11.00    5.70
   4  -3 -14   17.10    5.50
  -4   3  14   12.80    9.70
  -4   3  14   18.60    6.40
   5   3 -14  -10.90    8.30
   5   3 -14   -4.50    4.90
  -5  -3  14    4.50    2.80
  -5  -3  14    1.90    4.50
   5   2 -14   22.70    8.70
   5   2 -14    0.80   12.80
  -5  -2  14    8.20    7.80
  -5  -2  14   20.70    6.70
   5   1 -14    3.60   11.80
   5   1 -14    8.30    8.60
  -5  -1  14    1.30    5.80
  -5  -1  14   -2.70    5.10
   5   0 -14    1.60    3.80
   5   0 -14   12.20   13.60
  -5   0  14   -3.20    5.30
  -5   0  14   -5.80    5.30
  -5   0  14   -8.00    4.40
   5  -1 -14  -10.80    6.10
   5  -1 -14    8.90    6.10
   5  -1 -14    5.50   13.10
  -5   1  14    9.70    6.20
  -5   1  14    4.00   15.80
  -5   1  14    7.30    6.00
  -5   1  14    3.80    6.10
   5  -2 -14   14.40    7.50
  -5   2  14   13.20    8.20
  -5   2  14   28.60   13.50
  -5   2  14   16.50    7.30
   5  -3 -14   -0.50    2.20
   5  -3 -14    1.90    2.60
  -5   3  14   -1.60    8.10
  -5   3  14    1.10    3.70
   6   3 -14    6.90    3.90
   6   3 -14    3.20    6.10
  -6  -3  14   -4.70    3.50
  -6  -3  14   -0.50    3.40
   6   2 -14  105.89   30.80
  -6  -2  14   72.19   28.30
  -6  -2  14  101.19   28.00
   6   1 -14    3.40    8.30
   6   1 -14   16.40    8.80
  -6  -1  14    3.50    4.20
  -6  -1  14   -3.80    5.70
   6   0 -14    7.30   13.60
   6   0 -14   14.20    5.30
  -6   0  14   20.10    5.80
  -6   0  14   13.80    6.90
  -6   0  14    4.20    6.80
  -6   0  14    7.80   21.50
   6  -1 -14    7.70    5.60
   6  -1 -14    2.90    4.30
  -6   1  14   -5.50    5.50
  -6   1  14    3.50   16.20
  -6   1  14   -3.50    5.70
  -6   1  14    2.80    5.80
  -6   1  14    2.70    4.10
   6  -2 -14   66.89   18.50
  -6   2  14   44.10   18.90
  -6   2  14  105.39   22.80
  -6   2  14   53.89   19.30
  -6   2  14   55.69   19.30
   6  -3 -14   -0.60    3.20
   6  -3 -14   -2.00    1.90
  -6   3  14   -0.80    3.40
  -6   3  14    8.50    8.20
   7   3 -14   -2.40    5.00
   7   3 -14   -1.00    5.70
   7   3 -14    0.50    6.10
  -7  -3  14   -0.50    3.40
  -7  -3  14   -0.60    3.90
  -7  -3  14    0.70    3.40
   7   2 -14   63.59   22.50
   7   2 -14   62.69   21.90
  -7  -2  14   69.69   20.90
  -7  -2  14   69.19   21.20
   7   1 -14   -1.20   10.50
   7   1 -14  -22.80   11.70
  -7  -1  14   -6.40    5.50
  -7  -1  14    4.50    4.20
   7   0 -14    5.20   12.00
  -7   0  14    2.50    5.00
  -7   0  14   -3.40    4.70
   7  -1 -14    8.20    5.50
   7  -1 -14    6.50    5.50
  -7   1  14   -3.90    6.00
  -7   1  14    3.20    5.70
  -7   1  14    3.20    5.70
  -7   1  14   10.30    5.90
  -7   1  14    8.00   12.00
   7  -2 -14   64.39   17.10
  -7   2  14   68.19   17.30
  -7   2  14   26.50   17.60
  -7   2  14   54.29   17.10
  -7   2  14    8.50   23.40
  -7   2  14   60.69   17.40
   7  -3 -14    0.60    2.80
   7  -3 -14    5.00    3.30
  -7   3  14   -1.80    3.20
  -7   3  14   -0.60    3.50
  -7   3  14   -3.70   10.40
   8   3 -14    0.00    4.20
   8   3 -14    2.80    3.60
   8   3 -14   -2.40    5.70
  -8  -3  14    0.70    2.70
  -8  -3  14   -0.40    3.00
   8   2 -14   26.30   12.40
   8   2 -14   22.80   15.30
  -8  -2  14   51.39   11.50
  -8  -2  14   20.50   11.30
  -8  -2  14   33.40   10.70
   8   1 -14   26.60   17.90
  -8  -1  14   46.70   14.10
  -8  -1  14   46.30   14.80
   8   0 -14   28.90   13.40
  -8   0  14   25.20    7.60
  -8   0  14   12.40    8.20
   8  -1 -14   28.90   11.10
   8  -1 -14   31.10   10.60
  -8   1  14   40.50   10.90
  -8   1  14   17.50   19.60
  -8   1  14   28.80   11.30
  -8   1  14   29.60   11.60
   8  -2 -14   28.40    9.40
   8  -2 -14   23.10    9.00
  -8   2  14   16.70   10.30
  -8   2  14   13.60   11.10
  -8   2  14   29.50   14.40
  -8   2  14    8.70   10.10
  -8   2  14   47.40    9.50
   8  -3 -14    1.80    2.20
   8  -3 -14   -1.30    2.60
   8  -3 -14    0.50    5.20
  -8   3  14    1.00    3.90
  -8   3  14   -0.50    2.90
   9   3 -14   -1.80    5.80
   9   3 -14    3.10    5.00
  -9  -3  14    0.60    3.90
  -9  -3  14   -3.10    2.70
   9   2 -14   22.70   13.90
   9   2 -14   45.70   11.70
  -9  -2  14   15.00   10.10
  -9  -2  14   32.70   10.80
   9   1 -14   32.30   14.10
  -9  -1  14   38.70    9.60
  -9  -1  14   14.90    8.90
  -9  -1  14   23.70    9.70
   9   0 -14    6.30   10.70
  -9   0  14   -1.90    4.80
  -9   0  14   -0.50    3.60
   9  -1 -14   28.30    9.70
   9  -1 -14   24.20    9.30
  -9   1  14   32.30   14.60
  -9   1  14   25.70   10.20
  -9   1  14   30.40   10.60
   9  -2 -14   13.60    6.90
   9  -2 -14   12.60    7.20
  -9   2  14   33.50    7.70
  -9   2  14   38.10    8.70
  -9   2  14    4.40    7.40
  -9   2  14    4.20   15.80
   9  -3 -14    0.50    1.70
   9  -3 -14   -8.60    6.70
  -9   3  14    3.40    3.50
  -9   3  14   -3.50    5.30
  10   3 -14   -0.50    3.60
  10   3 -14    6.30    5.60
 -10  -3  14    7.70    3.30
 -10  -3  14    7.10    3.00
  10   2 -14   58.89   26.70
  10   2 -14   80.59   25.50
  10   2 -14   95.79   27.00
 -10  -2  14   87.29   25.20
  10   1 -14    8.90    8.50
 -10  -1  14   18.60    5.70
 -10  -1  14    2.10    6.50
  10   0 -14  250.07   62.49
 -10   0  14  239.48   61.89
 -10   0  14  159.08   61.89
 -10   0  14  183.78   61.99
  10  -1 -14   -0.40    4.80
  10  -1 -14    9.70   13.00
 -10   1  14   24.30    6.10
 -10   1  14   19.50    8.00
 -10   1  14   14.30    6.70
  10  -2 -14   55.79   17.40
  10  -2 -14   84.69   19.80
 -10   2  14   39.50   18.20
  10  -3 -14    4.10    6.50
  10  -3 -14    5.50    2.20
 -10   3  14    2.90    3.90
  11   2 -14    8.30    8.60
  11   2 -14   20.90    7.60
 -11  -2  14   23.90    7.40
 -11  -2  14   19.20    7.00
  11   1 -14   52.79   12.30
 -11  -1  14   12.50   10.20
 -11  -1  14   30.70   10.40
  11   0 -14   -6.10   12.40
 -11   0  14    0.40    3.70
 -11   0  14    2.60    5.50
  11  -1 -14    1.70   14.60
 -11   1  14   20.20   10.30
 -11   1  14   31.70   10.30
 -11   1  14   34.70    9.90
  11  -2 -14   23.20    9.30
  11  -2 -14   14.30    5.40
 -11   2  14    7.80    8.40
 -11   2  14   21.10    6.50
 -11   2  14   -0.20    8.50
  12   2 -14    6.70    9.00
  12   2 -14    8.90    5.20
 -12  -2  14   13.40    4.90
 -12  -2  14    4.80    5.10
  12   1 -14    7.60   10.50
 -12  -1  14   12.50    6.10
 -12  -1  14   16.60    5.80
  12   0 -14 1269.57  362.86
 -12   0  14 1156.08  362.46
  12  -1 -14   24.70   12.90
 -12   1  14   12.70    6.80
 -12   1  14   13.30    6.00
 -12   1  14   11.10    7.30
  12  -2 -14    4.90    2.80
  12  -2 -14   11.80    7.50
 -12   2  14    4.40    5.60
 -12   2  14    5.10    5.20
 -12   2  14    3.00    5.50
  13   2 -14   -3.20    5.20
  13   2 -14   -8.40    7.20
 -13  -2  14    4.80    3.60
 -13  -2  14    3.20    3.40
  13   1 -14   19.30    8.60
 -13  -1  14   22.60    7.10
 -13  -1  14   12.00    7.30
  13   0 -14    4.60    6.30
 -13   0  14   -0.60    3.90
 -13   0  14    2.30    3.60
  13  -1 -14   -3.30   11.00
 -13   1  14    9.40    5.70
 -13   1  14    2.60    6.00
  13  -2 -14    3.40    5.20
  13  -2 -14    8.00    6.60
 -13   2  14    1.20    4.80
 -13   2  14    6.10    3.70
 -13   2  14   -5.70    6.00
  14   2 -14    3.20    4.30
 -14  -2  14   -2.80    2.80
  14   1 -14   35.90   18.10
 -14  -1  14   49.10   16.40
 -14  -1  14   70.59   16.90
  14   0 -14   76.29   19.70
 -14   0  14   48.80   19.00
 -14   0  14   63.09   19.00
  14  -1 -14   61.89   21.20
 -14   1  14   67.29   20.10
 -14   1  14   64.59   20.20
  14  -2 -14    1.00    4.00
  14  -2 -14    5.30    5.00
 -14   2  14   -4.80    5.00
 -14   2  14   -2.80    4.00
 -15  -1  14   36.50   12.20
  15   0 -14    0.50    6.80
 -15   0  14   -0.40    3.50
 -15   0  14    1.30    2.80
  15  -1 -14   73.99   25.80
 -15   1  14   96.69   25.30
 -15   1  14   76.29   25.00
 -16  -1  14   -0.50    4.00
  16   0 -14   -2.40    3.90
 -16   0  14    0.10    3.30
  16  -1 -14    9.80    5.40
 -16   1  14    6.30    3.60
 -16   1  14    5.30    3.70
  -5   1 -15    1.90    8.90
  -5   1 -15    7.10    4.80
   5  -1  15    6.40    3.20
   5  -1  15    8.80    3.90
  -5   0 -15    2.90    6.10
  -5   0 -15    1.40    8.20
   5   0  15    3.50    4.60
  -5  -1 -15   11.70    8.40
  -5  -1 -15    6.30    6.80
  -4   1 -15    4.00    7.60
  -4   1 -15   -0.70    4.70
   4  -1  15   -2.70    3.60
   4  -1  15    3.00    2.90
  -4   0 -15    2.30    7.00
  -4   0 -15    2.30    6.60
   4   0  15    0.30    2.80
   4   0  15   -5.50    3.40
  -4  -1 -15    0.20    6.40
  -4  -1 -15    5.90    5.30
  -4  -1 -15    0.50    3.60
  -3   2 -15    8.20    5.40
  -3   2 -15    2.70    5.90
   3  -2  15    4.60    2.90
  -3   1 -15   16.40    9.60
  -3   1 -15   13.80    8.60
   3  -1  15   13.90    5.50
   3  -1  15    4.00    5.90
  -3   0 -15    2.20    8.40
  -3   0 -15    3.20    7.70
   3   0  15    6.90    3.90
   3   0  15   -0.70    5.60
  -3  -1 -15   25.40    8.10
  -3  -1 -15    7.70   10.50
  -3  -1 -15   40.60   10.80
  -3  -1 -15   34.50    8.10
   3   1  15   29.60    8.30
   3   1  15   15.80    7.50
   3   1  15   16.30    8.50
  -3  -2 -15    7.20    3.60
  -3  -2 -15    1.10    5.30
   3   2  15    6.60    7.10
   3   2  15    4.30    5.20
  -2   2 -15   10.50    7.00
  -2   2 -15   -2.80    7.80
   2  -2  15   -2.80    3.70
  -2   1 -15   88.79   21.20
  -2   1 -15   23.20   23.20
   2  -1  15   59.29   19.00
  -2   0 -15   19.70   13.20
  -2   0 -15   -0.30    7.70
   2   0  15    2.80    5.70
   2   0  15    6.90    5.80
  -2  -1 -15   49.90    9.80
  -2  -1 -15   27.70   12.00
  -2  -1 -15   56.79    9.50
   2   1  15   29.20    9.80
   2   1  15    6.50    9.70
   2   1  15    2.60   10.40
  -2  -2 -15    8.70    3.30
  -2  -2 -15    6.10    6.40
  -2  -2 -15    2.30    3.90
   2   2  15   -1.10    5.70
   2   2  15   -4.50    8.50
  -1   2 -15  -12.10   10.20
  -1   2 -15   -5.00    5.70
   1  -2  15    0.60    3.70
   1  -2  15    4.10    4.20
  -1   1 -15    4.20    7.50
  -1   1 -15   -1.70    9.30
   1  -1  15   -8.70    4.90
   1  -1  15   -1.30    4.60
  -1   0 -15   21.60   12.00
  -1   0 -15   11.80   12.80
  -1   0 -15   26.10    8.30
   1   0  15   -4.50    8.50
   1   0  15   46.00    8.40
  -1  -1 -15   -1.20    4.60
  -1  -1 -15   -2.90    8.50
   1   1  15    1.90    6.20
   1   1  15    3.10    7.90
   1   1  15   -1.80    5.30
   1   1  15    0.70    3.70
  -1  -2 -15   -4.80    4.00
  -1  -2 -15    4.50    6.90
  -1  -2 -15    3.60    3.00
   1   2  15   -4.60    4.00
   1   2  15    3.90    9.50
   1   2  15    7.70    4.60
   0   2 -15   -4.50    7.40
   0   2 -15    9.50    9.10
   0  -2  15    1.00    2.90
   0  -2  15   -0.60    3.10
   0   1 -15   -5.80   12.30
   0   1 -15    4.40   13.90
   0  -1  15   14.10    6.60
   0  -1  15   19.10    6.10
   0   0 -15   -4.90   13.80
   0   0 -15   -2.00    4.30
   0   0 -15    4.20   11.00
   0   0  15   -2.00    4.00
   0   0  15    5.10    6.00
   0  -1 -15    2.90    6.50
   0  -1 -15    3.20    6.50
   0   1  15    8.70    7.00
   0   1  15   20.10    6.20
   0   1  15   13.30    6.40
   0   1  15   20.40    6.20
   0  -2 -15    5.40    4.70
   0  -2 -15    7.50   10.50
   0  -2 -15   -3.30    4.50
   0   2  15   -3.50    6.10
   0   2  15    9.80   11.40
   0   2  15    5.10    3.80
   1   2 -15   -0.70    9.30
   1   2 -15   -0.60    7.90
  -1  -2  15    0.00    3.20
  -1  -2  15   -3.20    3.00
   1   1 -15  692.93  190.88
  -1  -1  15  591.64  190.18
  -1  -1  15  633.94  190.18
   1   0 -15   57.89   20.90
   1   0 -15   52.19   17.90
   1   0 -15   74.09   20.50
  -1   0  15   48.40   18.10
  -1   0  15   56.99   17.70
   1  -1 -15  462.95  143.39
   1  -1 -15  403.66  144.19
   1  -1 -15  542.55  143.49
  -1   1  15  493.25  143.69
   1  -2 -15    2.60    5.00
   1  -2 -15    6.70   11.00
   1  -2 -15    4.00    3.70
  -1   2  15    2.60    4.50
  -1   2  15    9.60    8.90
  -1   2  15    3.80    4.90
   2   3 -15    2.40    5.10
   2   3 -15   -4.70    7.10
  -2  -3  15    1.90    3.30
  -2  -2  15   94.29   30.40
  -2  -2  15  103.09   30.20
   2   1 -15   74.09   35.70
   2   1 -15  151.48   35.60
  -2  -1  15  117.19   33.70
  -2  -1  15   98.99   33.60
   2   0 -15   -5.80    9.90
   2   0 -15   -4.80   10.30
  -2   0  15   -4.30    5.20
  -2   0  15   -1.50    4.10
  -2   0  15    2.50    5.90
   2  -1 -15  150.38   34.60
   2  -1 -15   89.99   34.40
   2  -1 -15  124.79   37.00
  -2   1  15  121.29   34.40
  -2   1  15   66.09   36.30
   2  -2 -15  168.48   54.39
  -2   2  15  167.88   54.39
  -2   2  15  217.08   55.59
   2  -3 -15    4.00    2.40
  -2   3  15    8.70    9.40
  -2   3  15   -0.90    4.00
   3   3 -15    2.30    5.30
  -3  -3  15    0.60    2.50
  -3  -3  15    2.20    2.90
   3   2 -15    4.10    5.80
   3   2 -15    6.70    8.40
  -3  -2  15    2.90    3.70
  -3  -2  15    7.50    4.90
  -3  -2  15    5.30    5.90
   3   1 -15   24.40   10.40
   3   1 -15    6.40   12.10
  -3  -1  15    6.90    7.00
  -3  -1  15   16.40    7.10
   3   0 -15  214.18   47.20
   3   0 -15  150.88   45.20
   3   0 -15  181.48   47.70
  -3   0  15  112.79   45.40
   3  -1 -15   26.80   15.50
   3  -1 -15   13.90    7.40
   3  -1 -15   16.60    7.60
  -3   1  15   10.60    7.50
  -3   1  15   14.00   14.30
  -3   1  15    4.80    7.40
  -3   1  15   22.90    6.40
   3  -2 -15    0.70    5.40
   3  -2 -15    2.70    5.30
  -3   2  15   -9.00    6.30
  -3   2  15    0.10   10.40
  -3   2  15   -6.80    4.80
   3  -3 -15   -1.50    1.50
  -3   3  15   -1.70    3.00
  -3   3  15   -8.20    9.70
   4   3 -15    6.20    3.60
   4   3 -15    1.80    5.70
  -4  -3  15    2.50    3.80
  -4  -3  15   10.70    4.00
   4   2 -15   54.09   14.90
   4   2 -15   21.90   12.10
  -4  -2  15   24.70   10.10
   4   1 -15   -1.80   11.50
   4   1 -15    1.30   12.20
  -4  -1  15    1.20    5.50
  -4  -1  15    0.50    5.90
  -4  -1  15    4.60    4.90
   4   0 -15   -8.00    9.50
   4   0 -15    2.90    3.30
  -4   0  15    7.10    4.20
  -4   0  15   -1.20    5.40
   4  -1 -15    0.20    6.00
   4  -1 -15    3.90    5.70
   4  -1 -15   -2.60   13.60
  -4   1  15  -18.40   13.80
  -4   1  15   -1.40    3.80
  -4   1  15    0.00    5.70
  -4   1  15    8.30    5.70
   4  -2 -15  145.89   44.10
   4  -2 -15  169.08   44.20
  -4   2  15  154.08   44.10
  -4   2  15  118.49   44.10
   4  -3 -15    5.30    3.10
  -4   3  15   16.80    7.70
  -4   3  15    5.10    3.90
   5   3 -15    3.50    5.50
   5   3 -15   -2.50    4.20
  -5  -3  15   -1.90    3.60
  -5  -3  15    0.10    3.40
   5   2 -15   45.30   20.90
  -5  -2  15   53.59   17.80
  -5  -2  15   62.39   17.70
   5   1 -15   72.49   28.80
   5   1 -15   99.89   27.90
  -5  -1  15   90.89   26.50
  -5  -1  15   75.89   27.00
   5   0 -15   24.90    7.70
   5   0 -15   66.99   16.30
  -5   0  15   19.40    9.00
  -5   0  15   16.00    8.50
   5  -1 -15   63.09   36.40
   5  -1 -15  109.59   34.20
  -5   1  15  111.09   35.70
  -5   1  15  116.59   33.90
  -5   1  15  115.69   33.90
  -5   1  15  115.29   33.80
  -5   2  15    8.80   17.00
  -5   2  15   13.80    7.10
  -5   2  15   11.40    7.30
   5  -3 -15    0.80    2.50
  -5   3  15    2.60   10.40
  -5   3  15    4.30    4.50
   6   3 -15    1.90    3.20
   6   3 -15    1.50    5.00
  -6  -3  15    2.10    2.70
  -6  -3  15   -0.10    2.20
   6   2 -15    6.40    6.40
   6   2 -15   19.20   11.40
  -6  -2  15    2.60    4.30
  -6  -2  15    5.40    5.80
   6   1 -15   16.40   13.50
   6   1 -15   21.50   13.30
  -6  -1  15   21.70    9.30
  -6  -1  15   24.80    8.70
   6   0 -15    1.40    8.70
  -6   0  15   12.50    5.70
  -6   0  15    4.80    5.50
  -6   0  15    0.20    4.90
   6  -1 -15   13.80    6.30
   6  -1 -15   23.80    7.30
  -6   1  15   40.10   13.00
  -6   1  15   10.00    7.20
  -6   1  15    8.80    7.20
  -6   1  15   11.20    7.30
  -6   1  15   16.80    7.10
   6  -2 -15   -9.50    5.00
   6  -2 -15   -0.80    4.10
  -6   2  15   -0.90   16.20
  -6   2  15   -2.60    6.10
  -6   2  15   -7.00    5.70
   6  -3 -15   -1.50    1.70
  -6   3  15   -1.00    4.10
  -6   3  15   11.40    9.90
   7   3 -15    7.80    3.80
   7   3 -15    0.10    7.20
  -7  -3  15    3.70    3.00
  -7  -3  15    5.50    3.40
   7   2 -15   -9.90   10.40
   7   2 -15   -3.80    8.70
  -7  -2  15    0.00    4.20
  -7  -2  15   -0.10    5.30
   7   1 -15   19.80   12.10
   7   1 -15   -1.10   10.90
  -7  -1  15    6.90    5.80
  -7  -1  15    4.50    5.80
   7   0 -15   13.70   13.50
  -7   0  15   23.80    9.00
  -7   0  15   20.00    7.20
  -7   0  15   21.10    7.10
  -7   0  15   14.40    8.20
   7  -1 -15   14.50    5.70
   7  -1 -15    5.70    4.80
  -7   1  15    1.60    5.70
  -7   1  15   11.70    4.70
  -7   1  15   19.20   12.20
  -7   1  15    4.00    5.90
  -7   1  15    1.60    6.10
   7  -2 -15   -3.10    4.00
   7  -2 -15   -4.10    5.20
  -7   2  15   -1.40    6.40
  -7   2  15    3.10    5.40
  -7   2  15   -3.10    3.90
  -7   2  15  -11.30   16.00
  -7   2  15   -6.80    4.10
   7  -3 -15    7.10    2.70
  -7   3  15    5.00    3.30
  -7   3  15    6.50    6.50
   8   3 -15    1.80    6.90
   8   3 -15    1.60    5.20
   8   3 -15   -1.90    4.40
  -8  -3  15   -0.50    2.40
  -8  -3  15   -0.80    2.10
   8   2 -15   43.30   14.60
   8   2 -15   60.09   15.70
  -8  -2  15   44.40   13.50
  -8  -2  15   51.59   13.50
  -8  -2  15   20.50   13.40
   8   1 -15   20.80   12.10
  -8  -1  15   10.20    5.90
  -8  -1  15    3.50    6.00
   8   0 -15    1.70   11.10
  -8   0  15    1.30    5.20
  -8   0  15    3.00    4.90
   8  -1 -15   12.50    6.40
   8  -1 -15   14.10    5.80
  -8   1  15   21.60    7.40
  -8   1  15   15.10   16.50
  -8   1  15   10.50    6.90
  -8   1  15    9.50    6.60
   8  -2 -15   49.10   13.90
   8  -2 -15   43.20   13.90
  -8   2  15   44.50   13.90
  -8   2  15   38.50   15.20
  -8   2  15   32.90   17.60
  -8   2  15   46.60   14.10
  -8   2  15   41.70   14.00
   8  -3 -15    1.50    6.80
   8  -3 -15    0.20    1.70
  -8   3  15    6.50    3.50
  -8   3  15    2.20    4.80
   9   3 -15    9.30    3.70
   9   3 -15    6.30    4.10
  -9  -3  15    6.50    2.90
  -9  -3  15    1.30    3.70
   9   2 -15    7.90    7.20
   9   2 -15    3.70    6.30
  -9  -2  15    4.40    3.70
  -9  -2  15   -2.20    5.70
   9   1 -15    9.90   11.10
  -9  -1  15    6.10    5.40
  -9  -1  15    9.20    6.10
   9   0 -15   11.80   12.10
  -9   0  15    9.90    7.50
  -9   0  15   30.80    7.80
   9  -1 -15    6.30    5.70
  -9   1  15   12.90    7.00
  -9   1  15   13.90    5.50
   9  -2 -15    2.90    3.80
   9  -2 -15    2.40    4.30
  -9   2  15    2.40    5.20
  -9   2  15   -2.40    4.30
  -9   2  15    2.40    4.10
   9  -3 -15    0.20    2.30
   9  -3 -15   -1.20    6.10
  -9   3  15   -1.40    4.50
  -9   3  15    8.60    2.50
  10   2 -15    3.10    6.70
  10   2 -15   -6.20    8.30
  10   2 -15    5.60    4.80
 -10  -2  15    1.40    5.00
 -10  -2  15    9.40    4.30
  10   1 -15  106.59   34.10
 -10  -1  15  112.39   33.00
 -10  -1  15  104.89   33.00
  10   0 -15    1.70    9.50
 -10   0  15    3.80    5.30
 -10   0  15    2.50    4.60
  10  -1 -15  103.79   35.40
 -10   1  15  121.19   34.30
 -10   1  15  109.19   34.30
  10  -2 -15    9.40   10.80
  10  -2 -15   -3.10    3.20
  10  -2 -15    2.20    3.80
 -10   2  15    3.60    4.10
 -10   2  15   -1.30    4.90
  11   2 -15   -2.60    6.90
  11   2 -15   18.10    6.20
 -11  -2  15   14.40    5.60
 -11  -2  15   19.70    5.60
  11   1 -15   88.59   25.10
 -11  -1  15   79.49   23.90
 -11  -1  15   68.69   24.20
 -11   0  15  314.17   95.69
 -11   0  15  323.37   95.79
 -11   0  15  317.97   95.79
  11  -1 -15   50.79   25.10
 -11   1  15   85.69   22.60
 -11   1  15   64.69   22.80
  11  -2 -15   11.50    4.80
  11  -2 -15   22.80    9.00
 -11   2  15    7.40    8.00
 -11   2  15   21.90    6.10
  12   2 -15   17.80    5.30
  12   2 -15   18.60    8.70
 -12  -2  15    0.30    5.10
 -12  -2  15   14.10    5.00
  12   1 -15   29.10    8.70
 -12  -1  15   13.90    5.80
 -12  -1  15    6.00    6.90
 -12   0  15    1.20    3.70
 -12   0  15   -0.90    5.10
  12  -1 -15    7.50   11.90
 -12   1  15    2.90    6.50
 -12   1  15   20.00    5.20
 -12   1  15    7.10    6.40
  12  -2 -15   12.90    7.70
  12  -2 -15   21.80    9.20
 -12   2  15   20.10    6.80
 -12   2  15   19.60    7.30
  13   2 -15   19.10    7.30
  13   2 -15   16.10    9.50
 -13  -2  15   34.50    7.40
 -13  -2  15   16.20    6.90
  13   1 -15   -7.70    8.10
 -13  -1  15   -0.20    5.30
 -13  -1  15    4.00    4.40
 -13   0  15   71.79   22.40
 -13   0  15   72.29   22.50
  13  -1 -15    2.40    7.20
 -13   1  15    6.30    3.80
 -13   1  15   -1.40    3.50
  13  -2 -15    0.60    6.10
  13  -2 -15    7.80    8.00
 -13   2  15    2.20    5.20
 -13   2  15    0.70    4.40
 -13   2  15    1.40    4.20
  14   1 -15    9.00    8.60
 -14  -1  15   11.50    7.00
 -14  -1  15   21.40    6.30
 -14   0  15    1.50    3.10
 -14   0  15    0.10    3.50
  14  -1 -15   33.60    9.50
 -14   1  15   18.10    7.50
 -14   1  15   16.60    6.90
 -14   1  15   18.00    7.40
 -15  -1  15    2.60    3.20
 -15   0  15    5.30    3.50
 -15   0  15    9.50    4.10
  15  -1 -15    1.50    7.60
 -15   1  15    9.20    3.40
 -15   1  15    6.80    3.70
 -15   1  15   -0.80    5.40
 -16   0  15   -1.40    3.00
  -4   0 -16   50.49   16.20
   4   0  16   44.50   14.20
  -3   1 -16   11.50    7.40
   3  -1  16    6.20    4.10
   3  -1  16    6.30    4.60
  -3   0 -16   10.50    6.80
  -3   0 -16    2.90    6.10
   3   0  16   -1.50    3.30
   3   0  16    0.60    2.90
   3   0  16    7.70    4.90
  -3  -1 -16   14.40    4.60
  -3  -1 -16    3.80    5.60
  -3  -1 -16   18.40    7.30
  -2   1 -16   13.10    9.10
   2  -1  16    9.60    5.10
   2  -1  16   14.80    4.80
  -2   0 -16   63.99   14.00
  -2   0 -16   35.30   12.90
   2   0  16   53.49   11.50
   2   0  16   30.00   11.00
   2   0  16   10.80   11.50
  -2  -1 -16    3.60   11.10
  -2  -1 -16    1.40    8.80
  -2  -1 -16   14.40    6.60
   2   1  16   29.00    6.50
   2   1  16   18.30    6.30
  -1   2 -16   22.40    8.00
  -1   2 -16   13.90    8.90
   1  -2  16    9.80    7.00
   1  -2  16   30.70    6.80
  -1   1 -16   11.40    8.60
  -1   1 -16   -0.10    8.90
   1  -1  16    5.70    5.10
   1  -1  16   -1.90    3.30
  -1   0 -16   -5.60   10.00
  -1   0 -16    2.60   11.90
   1   0  16   -1.80    5.10
   1   0  16    0.10    3.90
  -1  -1 -16    0.40    4.20
  -1  -1 -16   10.90    4.20
  -1  -1 -16    8.40    7.80
   1   1  16   -2.40    4.60
   1   1  16    3.80    3.60
  -1  -2 -16   22.30    7.10
  -1  -2 -16   10.20    9.70
   1   2  16   23.90    8.60
   0  -2  16   68.89   18.50
   0  -2  16   51.59   18.40
   0   1 -16    0.90   11.70
   0   1 -16    0.90    7.00
   0  -1  16    3.10    4.20
   0  -1  16    1.10    3.50
   0   0 -16    4.10    7.10
   0   0 -16   -0.80   12.50
   0   0  16  -10.20    5.30
   0   0  16    3.60    4.00
   0  -1 -16    4.10    4.40
   0  -1 -16    7.80   11.40
   0  -1 -16    8.80    4.80
   0   1  16    4.50    4.00
   0   1  16    1.90    3.90
   0  -2 -16   49.30   16.80
   0   2  16   51.39   15.00
   0   2  16   33.70   17.00
   1   2 -16   37.10   12.30
  -1  -2  16   25.80   10.00
  -1  -2  16   35.10   10.00
   1   1 -16  130.49   39.40
   1   1 -16  101.79   39.50
  -1  -1  16  137.39   38.50
   1   0 -16   -5.10    9.20
   1   0 -16    3.10    7.80
  -1   0  16    5.50    5.70
  -1   0  16   -3.80    3.00
  -1   0  16   -5.00    5.50
   1  -1 -16  134.99   33.30
   1  -1 -16   85.29   31.90
  -1   1  16  104.79   32.00
   1  -2 -16    6.00    9.70
   1  -2 -16   15.50    5.80
   1  -2 -16   13.80    5.90
  -1   2  16   30.50    8.80
  -1   2  16    3.00    6.30
   2   2 -16    8.70   11.20
  -2  -2  16   15.50    5.90
   2   1 -16   20.90   10.50
   2   1 -16   13.90   12.40
  -2  -1  16    9.60    7.50
  -2  -1  16   22.00    6.80
   2   0 -16    9.50   16.00
   2   0 -16   31.90   15.80
  -2   0  16   44.00   13.10
  -2   0  16   52.19   13.40
   2  -1 -16   15.80   10.00
   2  -1 -16   10.60    5.90
   2  -1 -16    9.40    4.50
  -2   1  16   14.00    8.90
  -2   1  16   10.90    5.00
  -2   1  16    3.50    5.30
  -2   1  16    1.60    6.10
   2  -2 -16   46.30   18.70
   2  -2 -16   77.29   18.90
  -2   2  16   24.00   21.50
  -2   2  16   70.59   18.80
   3   2 -16   10.70   10.60
   3   2 -16    1.70    7.20
  -3  -2  16    3.90    3.50
  -3  -2  16    4.70    4.20
   3   1 -16   78.89   21.30
   3   1 -16   27.00   20.90
  -3  -1  16   40.60   18.00
  -3  -1  16   69.79   17.70
   3   0 -16    3.00    9.50
  -3   0  16    3.60    5.90
  -3   0  16   -0.80    5.10
   3  -1 -16   77.99   24.00
   3  -1 -16   62.39   21.80
   3  -1 -16   55.19   21.50
  -3   1  16   65.89   23.40
  -3   1  16   78.79   21.70
  -3   1  16   74.59   21.60
   3  -2 -16   -0.90    4.50
   3  -2 -16    3.00    5.10
  -3   2  16    0.80    5.50
  -3   2  16    0.00   13.00
   4   2 -16   63.69   17.00
   4   2 -16   67.09   19.30
  -4  -2  16   42.00   16.20
   4   1 -16    5.60   11.80
   4   1 -16   -2.10    9.00
  -4  -1  16   21.80    5.90
  -4  -1  16    8.90    6.80
   4   0 -16    7.10   14.50
  -4   0  16   22.20    7.70
  -4   0  16   13.80    7.80
   4  -1 -16    5.90    5.60
   4  -1 -16   15.10   13.80
  -4   1  16    9.50    5.80
  -4   1  16    3.40    6.10
  -4   1  16    5.90    6.10
  -4   1  16   11.60   13.80
   4  -2 -16   97.19   31.30
  -4   2  16  104.99   31.30
   5   2 -16    4.20   11.40
   5   2 -16   28.40   11.80
  -5  -2  16   36.40    9.40
   5   1 -16   42.70   14.90
   5   1 -16   -0.80   14.00
  -5  -1  16   20.60   10.50
  -5  -1  16   25.80   10.80
  -5  -1  16   46.70   10.50
   5   0 -16    1.60    9.10
  -5   0  16   -2.20    3.90
  -5   0  16    1.40    5.20
   5  -1 -16    9.80   11.90
   5  -1 -16   42.10   17.40
   5  -1 -16   27.00   11.70
  -5   1  16   35.20   12.30
  -5   1  16   47.50   11.90
  -5   1  16   44.00   11.70
  -5   1  16   41.00   18.60
   5  -2 -16   18.60    7.00
   5  -2 -16   19.70    6.40
  -5   2  16   39.90   12.60
  -5   2  16   -3.30    7.00
  -5   2  16   25.30    7.40
   6   2 -16   -3.80    7.00
   6   2 -16    4.10    8.20
  -6  -2  16   -1.30    4.90
  -6  -2  16    7.60    3.60
   6   1 -16    7.20   12.20
   6   1 -16   24.70   13.00
  -6  -1  16   19.60    7.50
   6   0 -16  204.28   57.09
  -6   0  16  148.39   56.19
  -6   0  16  192.68   56.09
  -6   0  16  203.78   56.19
   6  -1 -16   19.70   13.50
   6  -1 -16   30.60    7.60
   6  -1 -16   30.30    8.30
  -6   1  16   10.10    8.20
  -6   1  16    9.50    8.20
  -6   1  16   -2.10   16.40
  -6   1  16   29.60    8.50
   6  -2 -16    7.80    3.70
   6  -2 -16    8.20    4.20
  -6   2  16   -1.80   10.80
  -6   2  16    1.40    5.40
  -6   2  16   -3.10    5.10
   7   2 -16    3.40    9.40
   7   2 -16    1.20    5.70
  -7  -2  16   -0.80    4.70
  -7  -2  16   -6.80    4.70
   7   1 -16   16.00   11.50
   7   1 -16    4.60   11.80
  -7  -1  16   -6.50    5.30
  -7  -1  16    1.20    3.50
   7   0 -16   12.20   11.70
  -7   0  16    0.10    3.50
  -7   0  16   -0.90    3.60
  -7   0  16   -5.70    4.50
  -7   0  16   -3.50    4.80
   7  -1 -16   -5.90    3.90
   7  -1 -16    1.90    4.90
  -7   1  16    4.50    5.20
  -7   1  16    0.90   15.30
  -7   1  16    4.70    5.30
  -7   1  16    3.20    5.20
   7  -2 -16    1.40    3.80
   7  -2 -16    2.40    4.80
  -7   2  16    0.80   10.30
  -7   2  16    5.00    3.90
  -7   2  16   -2.80    3.40
   8   2 -16   -2.60    8.20
   8   2 -16    3.90    6.70
  -8  -2  16    0.10    3.50
  -8  -2  16   -1.70    4.30
   8   1 -16    2.40   10.70
  -8  -1  16    2.00    5.30
  -8  -1  16    9.60    5.60
   8   0 -16   14.60    9.40
  -8   0  16    4.60    6.40
  -8   0  16   18.20    5.70
   8  -1 -16    3.80    3.90
  -8   1  16    2.20    3.60
  -8   1  16   16.70   14.90
  -8   1  16    5.50    5.30
  -8   1  16   -4.30    5.10
   8  -2 -16   -1.00    4.40
   8  -2 -16   -4.20    3.70
  -8   2  16   -9.10    9.80
  -8   2  16    5.60    4.60
  -8   2  16   -2.50    4.70
  -8   2  16    5.20    5.90
   9   2 -16   -4.70    8.40
   9   2 -16    1.10    7.80
  -9  -2  16    1.80    4.80
  -9  -2  16    0.00    2.60
   9   1 -16   -1.70   10.10
  -9  -1  16   -1.70    4.80
  -9  -1  16   -5.30    5.10
   9   0 -16   -2.30   10.40
  -9   0  16   -0.60    5.10
  -9   0  16   -3.70    3.30
   9  -1 -16   -3.80    3.30
  -9   1  16    4.80    5.10
  -9   1  16    0.50    5.20
   9  -2 -16   -1.80    3.70
   9  -2 -16   -3.40    2.40
  -9   2  16    3.60    4.20
  -9   2  16    1.40    2.80
  -9   2  16   -0.90    3.60
  10   2 -16    5.30    8.50
  10   2 -16   -1.80    6.30
  10   2 -16    6.10    6.10
 -10  -2  16   11.70    4.60
 -10  -2  16   13.90    4.30
  10   1 -16   15.70    7.60
 -10  -1  16    7.60    3.80
 -10  -1  16   -1.80    5.40
  10   0 -16    6.10    7.60
 -10   0  16   11.10    4.80
 -10   0  16   13.90    6.30
  10  -1 -16   -2.90   11.10
 -10   1  16   -4.80    4.80
 -10   1  16    9.10    4.00
  10  -2 -16   14.20    3.50
  10  -2 -16    6.60    7.80
 -10   2  16    2.80    6.40
 -10   2  16   -1.20    5.30
  11   2 -16    2.10    3.80
  11   2 -16   -7.80    4.90
 -11  -2  16   -2.70    2.60
 -11  -2  16   -6.00    3.80
  11   1 -16    1.20    6.30
 -11  -1  16    0.30    3.40
 -11  -1  16   -0.30    4.60
 -11   0  16    2.90    3.60
 -11   0  16   -0.30    4.10
  11  -1 -16   -3.20   10.50
 -11   1  16   -1.10    4.50
 -11   1  16    4.20    3.80
  11  -2 -16   -7.00    6.40
  11  -2 -16   -0.50    1.50
 -11   2  16    3.40    3.90
 -11   2  16    1.00    3.20
  12   2 -16    6.00    6.10
  12   2 -16   -5.40    5.80
 -12  -2  16   14.10    4.80
 -12  -2  16   25.20    5.10
  12   1 -16   11.00    6.40
 -12  -1  16   -2.50    4.70
 -12  -1  16    1.50    3.40
 -12   0  16   51.49   10.80
 -12   0  16   11.70   10.90
  12  -1 -16   -7.50    6.90
 -12   1  16    1.30    3.50
 -12   1  16    2.00    4.00
  12  -2 -16   12.00    7.40
  12  -2 -16    6.70    6.10
 -12   2  16   23.70    5.40
 -12   2  16    7.60    6.50
  13   2 -16    2.90    4.10
 -13  -2  16    4.70    2.80
 -13  -2  16    1.30    2.70
  13   1 -16   -1.70    7.40
 -13  -1  16   10.90    4.10
 -13  -1  16    1.30    4.60
 -13   0  16    0.10    3.30
 -13   0  16   -4.20    4.40
  13  -1 -16    2.20    7.20
 -13   1  16    9.60    4.20
 -13   1  16   10.10    4.30
  13  -2 -16    4.80    5.20
 -13   2  16    1.20    4.60
 -13   2  16    3.20    3.60
 -14  -1  16  136.89   41.40
 -14   0  16   49.99   14.10
 -14   0  16   37.30   14.50
 -14   1  16  110.49   42.20
 -14   1  16  141.79   42.10
 -14   1  16  164.18   42.10
 -15  -1  16    7.00    4.50
 -15   0  16   -0.30    2.30
 -15   0  16    3.20    4.20
  15  -1 -16   24.30    7.20
 -15   1  16   19.90    6.20
 -15   1  16   12.90    5.40
 -15   1  16   12.20    6.60
  -3   0 -17    0.50    6.90
  -3   0 -17   -2.70   11.00
   3   0  17    3.70    4.60
   3   0  17    7.60    3.20
  -2   1 -17   10.30    6.50
   2  -1  17    3.10    4.00
  -2   0 -17    1.60    5.90
  -2   0 -17    6.30    5.40
   2   0  17    0.80    3.20
   2   0  17    2.40    3.90
   2   0  17   -0.50    2.90
  -2  -1 -17    9.80    5.80
   2   1  17    7.60    3.30
  -1   1 -17   13.40    9.80
  -1   1 -17   10.70    9.90
   1  -1  17    5.20    3.60
  -1   0 -17   76.89   31.40
   1   0  17  100.19   30.40
   1   0  17  111.79   30.40
  -1  -1 -17    3.50    6.40
   1   1  17    5.60    3.30
   1   1  17    6.40    3.30
   0   1 -17    9.70    8.30
   0   1 -17   -6.20    6.90
   0  -1  17    5.70    4.50
   0   0 -17   -1.40    7.30
   0   0 -17   -4.10    6.10
   0   0  17    2.30    3.50
   0   0  17    0.30    3.60
   0   0  17   -0.20    3.40
   0  -1 -17    1.70    2.60
   0  -1 -17   -3.30    6.60
   0   1  17    4.00    3.40
   0   1  17    2.70    3.10
   1   2 -17   -5.40    5.50
  -1  -2  17    2.60    3.10
  -1  -2  17   -0.50    2.90
   1   1 -17   33.40    9.00
   1   1 -17   17.90    9.50
  -1  -1  17    9.60    6.10
  -1  -1  17   18.50    6.10
   1   0 -17   10.10    9.20
   1   0 -17   -1.80   10.00
  -1   0  17   10.70    5.40
  -1   0  17   21.00    5.80
   1  -1 -17    7.80   10.80
   1  -1 -17    6.20    4.70
  -1   1  17   24.30    5.50
  -1   1  17    0.70    5.80
   1  -2 -17    1.90    9.60
  -1   2  17   -1.50    5.80
  -1   2  17    1.60    3.80
   2   2 -17    9.70    6.70
  -2  -2  17    6.10    4.00
  -2  -2  17    4.50    3.80
   2   1 -17   53.59   15.90
   2   1 -17   38.70   15.40
  -2  -1  17   41.70   13.60
   2   0 -17    1.60    9.90
   2   0 -17  -10.50    7.80
  -2   0  17   -0.40    4.30
  -2   0  17   -0.40    3.80
   2  -1 -17   17.80    6.40
   2  -1 -17   36.50   10.30
  -2   1  17   15.30    7.40
  -2   1  17   11.30    6.10
  -2   2  17   -8.10    8.90
  -2   2  17    2.50    4.60
   3   2 -17   12.50    7.10
   3   2 -17   35.90    8.50
  -3  -2  17   18.30    5.30
  -3  -2  17    4.20    5.50
   3   1 -17   10.30    7.80
   3   1 -17   -1.50    6.90
  -3  -1  17   -4.10    3.40
  -3  -1  17    1.90    4.70
   3   0 -17   75.09   18.30
  -3   0  17   32.20   13.90
   3  -1 -17    3.90    4.40
   3  -1 -17    3.50   11.80
  -3   1  17   -4.70    5.00
  -3   1  17    7.30   11.00
  -3   1  17   -0.50    5.00
  -3   1  17    4.50    4.50
   3  -2 -17   14.90    4.80
   3  -2 -17   15.40    5.20
  -3   2  17   10.50    5.60
  -3   2  17   17.30    8.90
   4   2 -17   87.59   19.50
   4   2 -17   41.40   19.30
  -4  -2  17   56.59   18.20
   4   1 -17   21.60   13.30
   4   1 -17   31.40   13.70
  -4  -1  17   26.30    9.60
   4   0 -17   -3.20    8.30
  -4   0  17   -1.00    4.90
  -4   0  17   -9.20    5.00
   4  -1 -17   47.40   13.40
   4  -1 -17   30.00   13.50
   4  -1 -17   51.79   18.10
  -4   1  17   42.70   13.40
  -4   1  17   57.59   13.50
  -4   1  17   35.90   13.90
  -4   1  17    2.70   17.20
   4  -2 -17   80.99   24.90
   4  -2 -17   78.99   25.10
  -4   2  17   91.39   26.50
   5   2 -17   21.90    6.80
   5   2 -17   -1.60    9.70
  -5  -2  17   23.90    5.30
  -5  -2  17    3.90    5.00
   5   1 -17   15.40   11.70
   5   1 -17   52.19   10.30
  -5  -1  17    9.80    7.50
  -5  -1  17   11.20    7.40
   5   0 -17   15.50   13.40
  -5   0  17   10.30    8.60
  -5   0  17   37.80    8.90
   5  -1 -17   24.80    8.20
   5  -1 -17    4.00   13.40
   5  -1 -17   17.20    8.80
  -5   1  17   53.19   12.70
  -5   1  17    7.30    8.90
  -5   1  17   45.40    9.30
   5  -2 -17   15.00    6.00
   5  -2 -17   15.90    5.40
  -5   2  17    9.70    5.30
  -5   2  17   20.40   10.40
   6   2 -17    6.90    8.60
   6   2 -17    4.80    5.10
  -6  -2  17    1.40    3.20
  -6  -2  17    6.30    2.90
   6   1 -17   50.39    9.90
   6   1 -17   17.70   11.80
  -6  -1  17    4.70    6.20
   6   0 -17   -0.30   11.60
  -6   0  17    2.20    3.80
  -6   0  17    1.50    3.60
  -6   0  17    0.40    5.30
   6  -1 -17   38.20   16.50
  -6   1  17   36.00   19.80
  -6   1  17   53.79   15.00
   6  -2 -17    4.30    5.10
   6  -2 -17    8.60    4.20
  -6   2  17    9.70   13.20
  -6   2  17    7.20    5.10
   7   2 -17    5.50    5.20
   7   2 -17   -0.20    8.30
  -7  -2  17    4.10    3.00
  -7  -2  17    0.50    2.80
   7   1 -17   20.00    9.10
  -7  -1  17    5.40    6.40
  -7  -1  17   23.70    6.40
   7   0 -17   35.60   22.00
  -7   0  17   56.09   19.30
  -7   0  17   70.79   19.00
   7  -1 -17   17.80    6.20
  -7   1  17   19.40    6.40
  -7   1  17    9.30    7.10
  -7   1  17   20.50   11.20
   7  -2 -17    1.00    2.50
   7  -2 -17   -8.50    3.90
  -7   2  17    8.70   12.40
  -7   2  17    0.10    2.80
   8   2 -17    7.00    6.00
   8   2 -17   -7.50    7.10
  -8  -2  17    1.90    4.20
  -8  -2  17   12.30    3.60
   8   1 -17   -5.50    6.70
  -8  -1  17    5.30    4.70
  -8  -1  17   -1.20    5.10
   8   0 -17    1.90    7.70
  -8   0  17    0.60    4.80
  -8   0  17   -3.30    3.20
   8  -1 -17   -0.90    3.10
  -8   1  17    1.10    4.70
  -8   1  17    1.70    4.60
  -8   1  17    0.50    3.20
   8  -2 -17   15.80    3.50
   8  -2 -17   10.70    3.80
  -8   2  17   -2.90    4.20
   9   2 -17    5.50    5.30
   9   2 -17    4.20    3.70
   9   2 -17   -1.50    7.20
  -9  -2  17   -0.80    2.20
  -9  -2  17    1.40    2.80
   9   1 -17    8.60    7.20
  -9  -1  17    6.70    4.00
  -9  -1  17    2.90    4.90
   9   0 -17    8.50   10.10
  -9   0  17    2.00    3.40
  -9   0  17    2.10    4.90
   9  -1 -17    4.80    3.30
   9  -1 -17   -2.20    7.20
  -9   1  17    2.70    3.60
  -9   1  17   -1.10    4.60
   9  -2 -17    5.90    3.00
   9  -2 -17   -2.10    9.80
  -9   2  17    3.30    3.00
  -9   2  17   -2.10    4.50
  -9   2  17    1.00    2.30
  10   2 -17    2.90    3.80
  10   2 -17   -5.30    6.80
 -10  -2  17    8.20    3.20
  10   1 -17   -2.50    8.70
 -10  -1  17    4.00    4.30
 -10  -1  17    1.80    4.70
  10   0 -17   -2.90    8.40
 -10   0  17    5.50    3.70
 -10   0  17    0.90    3.20
  10  -1 -17   10.00   10.40
 -10   1  17   -2.70    4.80
 -10   1  17    6.10    3.50
  10  -2 -17    1.30    2.40
  10  -2 -17   11.10    6.80
 -10   2  17    2.30    2.90
 -10   2  17    3.20    3.40
  11   2 -17    5.20    3.70
  11   2 -17    1.90    4.60
 -11  -2  17    7.80    3.10
  11   1 -17    2.00    8.00
 -11  -1  17   -0.10    3.00
 -11   0  17    5.10    4.20
 -11   0  17    3.00    4.40
  11  -1 -17    5.10    9.60
 -11   1  17   -2.70    2.80
 -11   1  17    1.50    3.30
  11  -2 -17   16.00    6.40
 -11   2  17    2.40    4.00
 -11   2  17    4.90    3.60
  12   1 -17    5.80    7.50
 -12  -1  17    5.70    4.00
 -12  -1  17   -4.20    4.50
 -12   0  17    1.60    3.10
  12  -1 -17    0.40    6.70
 -12   1  17    8.50    3.40
 -12   1  17    8.30    4.50
 -12   1  17    3.00    4.60
 -13  -1  17   83.69   24.80
 -13  -1  17   79.29   24.70
 -13   0  17    1.30    4.20
 -13   0  17    3.10    4.40
 -13   1  17  148.89   45.30
 -13   1  17  150.78   45.20
 -14  -1  17   15.50    5.00
 -14  -1  17    6.60    4.70
 -14   0  17    0.60    2.70
 -14   0  17    0.60    2.60
  14  -1 -17   15.40    8.30
 -14   1  17   15.50    5.80
 -15   0  17    1.40    4.50
  -1   0 -18   -7.70    4.30
  -1   0 -18    7.40    7.20
   1   0  18    0.40    3.30
   1   0  18    0.70    2.60
   0   1 -18   10.40    8.20
   0   1 -18   11.20    9.40
   0  -1  18   21.20    6.10
   0   0 -18   -1.30    5.70
   0   0 -18    0.30    5.00
   0   0  18    4.40    3.10
   0   0  18    3.20    2.70
   0  -1 -18   29.70    9.80
   0   1  18   15.80    8.70
   0   1  18   30.10    8.30
   1   1 -18   13.60    8.70
   1   1 -18    2.40    7.80
  -1  -1  18   10.00    3.90
  -1  -1  18    7.20    4.10
   1   0 -18   -0.40    6.10
   1   0 -18    8.10    7.90
  -1   0  18    1.20    2.90
  -1   0  18   -3.60    4.30
   1  -1 -18   11.00    7.10
   1  -1 -18   11.60    4.10
  -1   1  18   18.60    4.80
  -1   1  18    3.50    5.40
   2   1 -18    4.50    8.50
   2   1 -18    4.50    6.40
  -2  -1  18    4.60    3.50
  -2  -1  18    7.10    3.30
   2   0 -18   10.40    8.60
  -2   0  18    5.70    4.10
  -2   0  18   10.10    4.10
  -2   0  18    0.60    4.00
   2  -1 -18    0.80    6.10
   2  -1 -18    3.90    2.50
  -2   1  18    3.10    3.20
  -2   1  18    1.50    4.30
   3   2 -18   48.40   11.70
  -3  -2  18   28.90   10.30
   3   1 -18   -0.30    6.20
   3   1 -18   -5.40    6.30
  -3  -1  18   -3.40    2.80
  -3  -1  18   -4.10    4.20
   3   0 -18   -5.70    6.40
  -3   0  18   -1.30    4.80
  -3   0  18   -0.50    2.90
  -3   0  18   -3.30    3.20
   3  -1 -18    7.60    9.80
   3  -1 -18   -1.10    2.50
  -3   1  18   -4.80    3.40
  -3   1  18   -1.90    4.20
  -3   1  18    2.30    4.70
   3  -2 -18   31.80    8.70
  -3   2  18   43.80   10.60
  -3   2  18   19.00    9.00
   4   2 -18  122.29   35.70
  -4  -2  18  113.69   35.20
   4   1 -18   -4.90    9.00
   4   1 -18   -5.90    9.10
  -4  -1  18   -1.20    4.60
  -4  -1  18   11.00    3.60
   4   0 -18   -1.20    7.10
  -4   0  18   -0.30    4.50
  -4   0  18   -3.90    3.30
  -4   0  18    5.50    5.00
   4  -1 -18    8.70    7.10
   4  -1 -18    6.20    3.00
  -4   1  18    6.10    3.60
  -4   1  18   -3.00    4.70
  -4   1  18    4.60    3.40
   4  -2 -18   75.79   19.70
  -4   2  18   48.50   20.50
   5   2 -18   -0.90    3.90
   5   2 -18   -5.10    7.00
  -5  -2  18    1.20    2.30
   5   1 -18    2.40    9.30
   5   1 -18    4.50    8.70
  -5  -1  18   -4.90    3.10
  -5  -1  18   -1.00    2.90
   5   0 -18   -7.70    7.40
  -5   0  18   -2.40    4.70
  -5   0  18    6.80    4.60
  -5   0  18   -1.60    3.00
   5  -1 -18  -17.10    9.40
   5  -1 -18    0.50    2.70
  -5   1  18    2.90    3.30
  -5   1  18    0.80    4.40
  -5   1  18    1.30    3.00
  -5   1  18   -9.10    9.70
   5  -2 -18    4.50    2.80
  -5   2  18   -0.70    3.70
  -5   2  18    4.90    9.60
   6   2 -18    2.60    5.80
   6   2 -18   -1.10    5.10
  -6  -2  18    2.80    3.30
  -6  -2  18    1.20    2.70
   6   1 -18    9.20    6.90
   6   1 -18    9.10    9.60
  -6  -1  18    6.20    5.30
   6   0 -18   -1.90    7.20
  -6   0  18    3.80    4.60
  -6   0  18    1.70    3.40
  -6   0  18    0.60    3.10
   6  -1 -18    4.70   10.00
   6  -1 -18    4.80    3.80
  -6   1  18    3.80    5.10
  -6   1  18   16.50    4.50
  -6   1  18    2.00   10.80
   6  -2 -18   -0.10    2.90
  -6   2  18    4.00    2.70
  -6   2  18   -0.80    6.90
   7   2 -18   -2.40    4.90
   7   2 -18    7.80    6.10
  -7  -2  18    3.20    3.50
  -7  -2  18    1.00    2.70
   7   1 -18   -1.60    6.40
  -7  -1  18    1.30    2.60
  -7  -1  18    3.90    3.40
   7   0 -18  -10.80   10.10
  -7   0  18    0.30    3.20
  -7   0  18    2.30    3.20
  -7   0  18    1.40    4.20
  -7   0  18    2.90    4.20
   7  -1 -18    4.60    2.00
  -7   1  18   -5.80    3.00
  -7   1  18    6.60    3.30
   7  -2 -18    5.30    2.80
  -7   2  18   -1.70    2.30
   8   2 -18    3.60    4.40
   8   2 -18    6.50    6.30
  -8  -2  18    3.40    2.30
  -8  -2  18   -1.60    1.90
   8   1 -18   17.10    7.00
  -8  -1  18    5.50    3.50
  -8  -1  18    2.70    5.00
  -8   0  18  153.38   46.30
  -8   1  18    8.90    4.80
  -8   1  18   13.70    4.20
  -8   1  18    3.10    3.90
   8  -2 -18    5.10    6.00
   8  -2 -18    2.00    2.50
  -8   2  18   -0.20    2.10
   9   2 -18   -0.60    4.30
   9   2 -18   -3.70    5.90
   9   2 -18    4.80    3.30
  -9  -2  18    0.00    3.00
   9   1 -18   28.90   10.60
  -9  -1  18   19.00    8.90
  -9  -1  18   39.40    9.20
   9   0 -18   -8.30    8.60
  -9   0  18    0.80    4.20
  -9   0  18    4.50    4.30
   9  -1 -18   11.10   11.10
  -9   1  18   22.10    7.40
  -9   1  18   23.80    7.40
   9  -2 -18    2.40    6.00
   9  -2 -18    2.10    1.90
  -9   2  18   -0.30    2.00
  10   1 -18   -3.20    7.80
 -10  -1  18   10.80    3.60
 -10  -1  18    4.00    4.80
  10   0 -18    1.10    7.80
 -10   0  18   -1.10    3.90
 -10   0  18    3.60    3.20
  10  -1 -18    7.90    6.50
 -10   1  18    4.20    3.50
 -10   1  18    9.40    5.30
 -10   1  18    6.60    4.50
  11   1 -18    5.00    5.50
 -11  -1  18    6.20    3.60
 -11   0  18   -3.10    3.60
 -11   0  18    1.20    3.00
  11  -1 -18    2.80    5.70
 -11   1  18    7.90    3.30
 -11   1  18    0.40    3.00
 -11   1  18   10.00    5.20
  12   1 -18    5.90    6.40
 -12  -1  18   -0.20    4.00
 -12   0  18   -1.20    2.90
  12  -1 -18    6.90    7.60
 -12   1  18   10.20    4.10
 -12   1  18    5.30    3.50
  13   1 -18    8.90    4.50
 -13  -1  18    3.70    4.00
 -13   0  18    0.20    2.70
  13  -1 -18    6.20    4.50
 -13   1  18   -1.80    3.40
 -13   1  18    7.00    3.40
 -14   0  18   17.80    6.00
   1   0 -19   -4.20    4.30
  -1   0  19    1.40    2.40
  -1   0  19    1.80    3.40
   2   1 -19    4.60    6.10
   2   1 -19    1.10    4.50
  -2  -1  19    4.80    3.10
  -2  -1  19   -1.50    1.80
   2   0 -19    2.90    5.00
  -2   0  19    2.30    2.70
  -2   0  19   -1.60    2.50
   2  -1 -19    2.40    4.30
  -2   1  19    2.50    3.60
   3   1 -19    3.40    5.60
   3   1 -19   13.10    5.50
  -3  -1  19    7.80    4.10
  -3  -1  19    5.00    3.80
   3   0 -19   15.00    7.00
  -3   0  19    8.20    4.70
  -3   0  19   15.20    4.60
  -3   0  19    7.10    5.00
   3  -1 -19   14.50    7.70
  -3   1  19    7.60    3.90
   4   1 -19    0.90    5.00
   4   1 -19   -2.10    7.40
  -4  -1  19   -1.80    2.30
  -4  -1  19    1.80    3.50
   4   0 -19   -5.20    5.70
  -4   0  19    3.10    3.90
  -4   0  19   -0.80    2.60
  -4   0  19   -2.00    4.00
   4  -1 -19    0.40    7.50
  -4   1  19   -0.90    2.60
  -4   1  19    3.20    2.40
   5   1 -19   -1.60    7.20
   5   1 -19   -2.00    7.20
  -5  -1  19   -1.00    2.40
  -5  -1  19   -4.10    3.30
   5   0 -19   70.09   21.90
  -5   0  19   66.09   20.90
  -5   0  19   69.69   20.90
   5  -1 -19   -4.50    5.20
  -5   1  19   -2.20    2.70
  -5   1  19   -0.40    2.50
   6   1 -19   -1.70    8.60
  -6  -1  19   14.30    5.00
  -6  -1  19   14.70    4.80
   6   0 -19    3.10    8.90
  -6   0  19   -1.80    2.80
  -6   0  19    1.20    2.90
  -6   0  19    3.20    2.90
  -6   1  19    1.50    3.20
  -6   1  19   10.70    3.50
   7   1 -19   42.80    8.40
  -7  -1  19    5.80    6.60
   7   0 -19   31.50   13.00
  -7   0  19   42.90    9.70
  -7   0  19   24.30    9.60
  -7   0  19   22.00   10.00
  -7   1  19   57.09   16.90
  -7   1  19   53.19   16.90
   8   1 -19   -0.30    8.70
  -8  -1  19   18.50    6.60
  -8  -1  19   22.60    6.40
   8   0 -19   -7.10    8.10
  -8   0  19   -2.20    2.70
  -8   0  19    2.90    3.40
  -8   1  19    7.50    4.50
   9   1 -19    0.50    6.70
  -9  -1  19   -0.30    3.40
  -9  -1  19    2.10    2.60
   9   0 -19    8.70    5.90
  -9   0  19    0.10    4.20
  -9   0  19    8.40    3.30
  -9   1  19    0.70    3.50
  10   1 -19   17.60    9.00
 -10  -1  19   32.20    8.20
 -10  -1  19   23.10    8.10
  10   0 -19    1.60    4.60
 -10   0  19   -1.50    3.70
 -10   0  19   -3.10    2.50
  10  -1 -19    0.10    8.70
 -10   1  19   24.90    7.00
 -10   1  19   23.90    6.90
  11   1 -19    5.30    6.30
 -11  -1  19    4.80    2.90
 -11   0  19    1.80    2.70
 -11   0  19    0.00    3.10
 -11   1  19    1.10    3.90
 -11   1  19    0.70    3.30
 -11   1  19    5.20    2.50
 -12   0  19   -0.50    3.40
 -12   0  19    1.10    2.60
   4   0 -20    7.10    4.80
  -4   0  20   11.70    3.50
  -4   0  20    5.50    3.70
  -4   0  20    0.90    3.70
   5   0 -20   -2.60    6.80
  -5   0  20   -2.20    2.00
  -5   0  20   -0.80    2.20
  -5   0  20    1.10    3.20
   6   0 -20   -1.00    4.90
  -6   0  20   -0.30    3.20
  -6   0  20    2.50    3.30
  -6   0  20   -3.00    3.30
   7   1 -20    3.00    4.10
  -7  -1  20   -0.30    2.90
   7   0 -20    4.70    7.00
  -7   0  20    3.40    2.40
  -7   0  20    1.30    2.40
  -7   1  20    1.60    3.10
  -7   1  20    0.30    3.10
   8   0 -20   -2.50    6.70
  -8   0  20    2.40    3.30
   9   0 -20   -3.30    4.00
  -9   0  20   -0.90    3.20
 -10   0  20    1.10    3.00
 -10   0  20    4.00    2.50
   0   0   0    0.00    0.00
_computing_structure_solution     'SHELXT 2014/5 (Sheldrick, 2014)'
;
_shelx_hkl_checksum     97481
_shelx_res_file
;
TITL Uppu12 in P2(1)/n
    Uppu12_a.res
    created by SHELXL-2017/1 at 09:05:44 on 10-Jan-2022
CELL  1.54184  14.8713   3.9563  17.2057   90.000  114.051   90.000
ZERR    4.000   0.0007   0.0002   0.0009    0.000    0.003    0.000
LATT 1
SYMM 1/2-X, 1/2+Y, 1/2-Z
SFAC C  H  N  O
UNIT 36  40  8  16
L.S. 20
ACTA
BOND $H
FMAP 2
PLAN 5
HTAB N1 O3
CONF
SIZE 0.01 0.06 0.42
TEMP -183
WGHT    0.000000    0.298000
FVAR       0.80964
O1    4    0.584849    0.760431    0.817309    11.00000    0.03310    0.06339 =
         0.04971   -0.00664    0.00935    0.00151
O2    4    0.368656    0.236798    0.434901    11.00000    0.04134    0.04942 =
         0.04388   -0.00130    0.01538   -0.00055
O3    4    0.232104    0.941241    0.672882    11.00000    0.04189    0.07055 =
         0.04343   -0.00532    0.01452    0.00259
O4    4    0.166834    0.959517    0.535590    11.00000    0.03612    0.05527 =
         0.04436    0.00259    0.00789    0.00475
N1    3    0.416518    0.746194    0.751820    11.00000    0.03976    0.05132 =
         0.04243    0.00063    0.01617    0.00003
H1N   2    0.362789    0.830413    0.753078    11.00000   -1.20000
N2    3    0.232624    0.871817    0.602865    11.00000    0.03084    0.04631 =
         0.04246   -0.00278    0.00969   -0.00305
C1    1    0.401838    0.618467    0.671605    11.00000    0.03761    0.04534 =
         0.04291    0.00296    0.01396   -0.00191
C2    1    0.314431    0.675123    0.599161    11.00000    0.03543    0.04301 =
         0.04579    0.00318    0.01480   -0.00244
C3    1    0.300472    0.555469    0.518209    11.00000    0.03416    0.04110 =
         0.04319    0.00329    0.00951   -0.00374
AFIX  43
H3A   2    0.241073    0.602472    0.470197    11.00000   -1.20000
AFIX   0
C4    1    0.373613    0.369868    0.509245    11.00000    0.03808    0.04251 =
         0.04463   -0.00111    0.01705   -0.00247
C5    1    0.460503    0.305701    0.580556    11.00000    0.03313    0.04542 =
         0.04688   -0.00092    0.01249   -0.00083
AFIX  43
H5    2    0.511084    0.176401    0.574482    11.00000   -1.20000
AFIX   0
C6    1    0.474013    0.426371    0.659259    11.00000    0.03658    0.04373 =
         0.04949    0.00332    0.01457    0.00070
AFIX  43
H6    2    0.533915    0.378381    0.706654    11.00000   -1.20000
AFIX   0
C7    1    0.505366    0.817804    0.818749    11.00000    0.03424    0.04486 =
         0.04523    0.00392    0.00989   -0.00052
C8    1    0.492830    0.974325    0.892586    11.00000    0.04117    0.05012 =
         0.04615   -0.00174    0.01264    0.00046
AFIX 137
H8A   2    0.473964    0.799894    0.923540    11.00000   -1.50000
H8B   2    0.441299    1.147414    0.872021    11.00000   -1.50000
H8C   2    0.554993    1.078496    0.930706    11.00000   -1.50000
AFIX   0
C9    1    0.284263    0.324476    0.358921    11.00000    0.04464    0.05175 =
         0.04160   -0.00076    0.00894    0.00305
AFIX 137
H9A   2    0.224837    0.228708    0.361637    11.00000   -1.50000
H9B   2    0.292327    0.233462    0.309172    11.00000   -1.50000
H9C   2    0.278101    0.571021    0.354165    11.00000   -1.50000
AFIX   0
HKLF 4
REM  Uppu12 in P2(1)/n
REM R1 =  0.0707 for    1211 Fo > 4sig(Fo)  and  0.0902 for all    1638 data
REM    141 parameters refined using      0 restraints
END
WGHT      0.0000      0.2980
REM Highest difference peak  0.244,  deepest hole -0.271,  1-sigma level  0.064
Q1    1   0.4236  0.1382  0.4797  11.00000  0.05    0.24
Q2    1   0.1880  1.1154  0.6581  11.00000  0.05    0.23
Q3    1   0.3407  0.8375  0.8832  11.00000  0.05    0.21
Q4    1   0.3354 -0.0312  0.4794  11.00000  0.05    0.21
Q5    1   0.2352  0.5880  0.3689  11.00000  0.05    0.20
;
_shelx_res_checksum     23185
