# Supplementary material for: N-(4-Meth­oxy-2-nitro­phen­yl)acetamide
Source: IUCrdata. 2022 Mar 17;7(Pt 3):x220277. doi: 10.1107/S2414314622002772 (PMC9462018; doi:10.1107/S2414314622002772)
Supplement: Supplementary file 2 [file x-07-x220277-Isup2.hkl]

data_I                                                                          
_shelx_title ' Uppu12 in P2(1)/n'                                               
_shelx_refln_list_code          4                                               
_shelx_F_calc_maximum      126.00                                               
_exptl_crystal_F_000       440.00                                               
_reflns_d_resolution_high  0.8397                                               
                                                                                
loop_                                                                           
 _space_group_symop_operation_xyz                                               
 'x, y, z'                                                                      
 '-x+1/2, y+1/2, -z+1/2'                                                        
 '-x, -y, -z'                                                                   
 'x-1/2, -y-1/2, z-1/2'                                                         
                                                                                
_cell_length_a    14.8713                                                       
_cell_length_b     3.9563                                                       
_cell_length_c    17.2057                                                       
_cell_angle_alpha  90.000                                                       
_cell_angle_beta  114.051                                                       
_cell_angle_gamma  90.000                                                       
                                                                                
_shelx_F_squared_multiplier     1.000                                           
                                                                                
loop_                                                                           
 _refln_index_h                                                                 
 _refln_index_k                                                                 
 _refln_index_l                                                                 
 _refln_F_squared_calc                                                          
 _refln_F_squared_meas                                                          
 _refln_F_squared_sigma                                                         
 _refln_observed_status                                                         
   2   0   0         28.94         43.60         9.81 o                         
   4   0   0       1099.41        910.51       135.81 o                         
   6   0   0         65.13         51.34         9.18 o                         
   8   0   0        318.86        260.65        39.38 o                         
  10   0   0        243.77        259.23        29.59 o                         
  12   0   0         60.03         58.87        12.72 o                         
  14   0   0          5.29          4.91         8.59 o                         
  16   0   0          4.84          0.05         4.91 o                         
   1   1   0       1240.23       1182.96       118.07 o                         
   2   1   0       1510.76       1378.46       156.16 o                         
   3   1   0       4867.25       4789.91       585.52 o                         
   4   1   0          3.92         13.99         4.81 o                         
   5   1   0        603.37        676.72        90.74 o                         
   6   1   0          2.68         10.64         4.98 o                         
   7   1   0        636.57        695.75        93.30 o                         
   8   1   0         14.97         21.10         6.14 o                         
   9   1   0          5.56          5.32         4.17 o                         
  10   1   0        732.96        754.15        70.93 o                         
  11   1   0        108.90        110.53        11.96 o                         
  12   1   0        154.73        186.10        20.01 o                         
  13   1   0         10.12         13.83         4.18 o                         
  14   1   0         11.00         12.76         4.21 o                         
  15   1   0        121.52        132.70        41.13 o                         
   0   2   0        573.73        495.15        85.75 o                         
   1   2   0        399.79        345.49        42.41 o                         
   2   2   0        466.64        459.16        61.75 o                         
   3   2   0        197.02        193.57        30.05 o                         
   4   2   0        638.17        703.62        94.34 o                         
   5   2   0        212.67        214.60        27.90 o                         
   6   2   0        415.91        421.35        56.65 o                         
   7   2   0          1.63          0.92         2.63 o                         
   8   2   0          1.02          1.72         2.38 o                         
   9   2   0        480.59        495.85        49.20 o                         
  10   2   0         12.08         18.23         4.51 o                         
  11   2   0          3.39         -1.24         3.32 o                         
  12   2   0          3.69          3.97         3.04 o                         
  13   2   0         10.80         11.10         2.91 o                         
  14   2   0         13.39         15.43         3.43 o                         
   1   3   0         21.18         12.80         3.84 o                         
   2   3   0         16.80         20.93         5.17 o                         
   3   3   0          1.99          3.21         3.18 o                         
   4   3   0         25.78         27.89         4.67 o                         
   5   3   0          0.00         -1.35         3.10 o                         
   6   3   0         29.04         23.34         4.23 o                         
   7   3   0         39.83         36.66         5.39 o                         
   8   3   0          8.67          6.09         3.39 o                         
   9   3   0         18.96         21.08         3.62 o                         
  10   3   0          2.97          3.08         2.15 o                         
  11   3   0         18.27         13.66         2.50 o                         
  12   3   0         15.81         24.86         6.23 o                         
   0   4   0          3.15         -1.76         4.62 o                         
   1   4   0          5.57          6.47         2.55 o                         
   2   4   0         26.74         27.44         4.72 o                         
   3   4   0          2.54         -0.97         2.67 o                         
   4   4   0          8.76         10.52         2.85 o                         
   5   4   0          7.53          6.69         2.50 o                         
   6   4   0          3.93          4.81         2.09 o                         
   7   4   0          3.80          2.50         1.73 o                         
   8   4   0          8.91          6.94         2.80 o                         
 -15   0   1        161.31        177.05        38.51 o                         
 -13   0   1       1547.89       1669.62       248.81 o                         
 -11   0   1        138.66        121.97        16.76 o                         
  -9   0   1         16.10         19.48         6.15 o                         
  -7   0   1          3.80         14.10         5.26 o                         
  -5   0   1       2074.99       1800.90       268.67 o                         
  -3   0   1       1703.07       1344.84       232.29 o                         
  -1   0   1        297.42        270.97        46.88 o                         
   1   0   1       6086.71       6374.34      1349.36 o                         
   3   0   1       1367.42       1308.02       224.18 o                         
   5   0   1        130.57        109.72        19.40 o                         
   7   0   1         32.71         33.33         7.37 o                         
   9   0   1        133.79        124.57        22.29 o                         
  11   0   1        141.33        123.42        17.63 o                         
  13   0   1        228.78        288.51        64.00 o                         
  15   0   1         38.96          9.10         8.13 o                         
 -16   1   1         59.08         43.32         9.97 o                         
 -15   1   1         64.92         64.99        14.57 o                         
 -14   1   1         23.44         33.32         6.09 o                         
 -13   1   1        356.31        366.83        40.67 o                         
 -12   1   1        125.18        123.94        12.91 o                         
 -11   1   1        150.77        181.03        17.10 o                         
 -10   1   1        118.49        143.57        15.11 o                         
  -9   1   1        178.46        181.90        25.48 o                         
  -8   1   1         48.87         46.13         7.84 o                         
  -7   1   1        104.78         93.70        15.56 o                         
  -6   1   1         23.72         31.69         6.43 o                         
  -5   1   1        219.14        224.01        30.77 o                         
  -4   1   1        128.88        159.26        20.21 o                         
  -3   1   1       2387.12       2233.09       273.04 o                         
  -2   1   1        166.10        156.73        21.03 o                         
  -1   1   1       4061.09       3867.19       436.66 o                         
   0   1   1       1220.04       1092.08       133.47 o                         
   1   1   1       2315.45       2267.66       226.22 o                         
   2   1   1       4286.11       4283.19       522.54 o                         
   3   1   1        141.30        155.19        23.93 o                         
   4   1   1         47.83         82.50        13.61 o                         
   5   1   1       1340.75       1350.11       180.63 o                         
   6   1   1        325.03        393.83        53.01 o                         
   7   1   1         83.36        103.21        13.09 o                         
   8   1   1         20.17         12.99         4.53 o                         
   9   1   1        854.42        802.71        75.52 o                         
  10   1   1        517.50        537.40        47.71 o                         
  11   1   1        810.89        862.81        84.33 o                         
  12   1   1         88.82        107.07        11.45 o                         
  13   1   1         17.52         22.27         4.15 o                         
  14   1   1         72.24         97.77        17.24 o                         
  15   1   1         17.80         18.99         6.80 o                         
 -14   2   1          9.68          7.29         2.90 o                         
 -13   2   1          4.06          3.85         2.58 o                         
 -12   2   1          6.85          8.85         3.30 o                         
 -11   2   1          9.69         12.09         3.32 o                         
 -10   2   1          0.01          1.47         3.11 o                         
  -9   2   1         14.66         15.42         3.89 o                         
  -8   2   1        450.09        484.09        47.79 o                         
  -7   2   1         88.31        102.15        15.73 o                         
  -6   2   1         11.05         16.72         5.12 o                         
  -5   2   1        149.93        145.92        19.71 o                         
  -4   2   1       2012.71       2149.80       286.78 o                         
  -3   2   1        498.82        531.38        71.51 o                         
  -2   2   1          4.21          9.23         4.74 o                         
  -1   2   1       1347.66       1250.80       152.84 o                         
   0   2   1        404.87        364.00        44.51 o                         
   1   2   1          0.06          1.83         4.85 o                         
   2   2   1        174.12        195.10        26.79 o                         
   3   2   1        121.07        135.87        21.77 o                         
   4   2   1          9.92         14.21         4.20 o                         
   5   2   1          7.98          3.40         3.79 o                         
   6   2   1        104.78         84.29        12.95 o                         
   7   2   1        276.96        262.24        24.88 o                         
   8   2   1         15.46         17.07         3.12 o                         
   9   2   1         62.92         67.87         8.13 o                         
  10   2   1        173.32        206.25        22.32 o                         
  11   2   1         72.18         91.49         9.80 o                         
  12   2   1          1.92          0.23         2.65 o                         
  13   2   1          0.96          2.52         2.57 o                         
  14   2   1         24.98         24.33         5.94 o                         
 -12   3   1         25.82         19.64         4.69 o                         
 -11   3   1          0.00          0.91         2.01 o                         
 -10   3   1          0.05          2.54         2.01 o                         
  -9   3   1          4.84          4.93         2.35 o                         
  -8   3   1         28.64         30.95         4.36 o                         
  -7   3   1         30.52         28.90         4.95 o                         
  -6   3   1         19.44         18.42         4.10 o                         
  -5   3   1          2.80          1.74         3.73 o                         
  -4   3   1        117.99        127.91        14.49 o                         
  -3   3   1         25.29         27.29         4.48 o                         
  -2   3   1         35.82         38.40         5.53 o                         
  -1   3   1          7.67          7.89         3.89 o                         
   0   3   1        168.62        136.38        14.20 o                         
   1   3   1        926.19        769.82        72.94 o                         
   2   3   1         14.09          7.57         3.27 o                         
   3   3   1         85.62         85.64         9.19 o                         
   4   3   1          0.99          7.41         3.35 o                         
   5   3   1          6.18          8.86         3.05 o                         
   6   3   1          8.32         16.71         3.52 o                         
   7   3   1         36.99         33.01         5.03 o                         
   8   3   1         10.52          8.13         4.09 o                         
   9   3   1         13.23         18.19         3.50 o                         
  10   3   1          1.41          0.53         2.35 o                         
  11   3   1          3.19          4.43         2.18 o                         
  12   3   1          5.85          8.14         2.45 o                         
  -8   4   1          0.13         -1.57         2.04 o                         
  -7   4   1         21.00         19.43         3.47 o                         
  -6   4   1         20.14         21.63         3.36 o                         
  -5   4   1          0.28          5.42         2.32 o                         
  -4   4   1         21.88         29.82         4.14 o                         
  -3   4   1          1.56          4.47         2.65 o                         
  -2   4   1         79.89         73.23        13.28 o                         
  -1   4   1          0.21          0.97         3.60 o                         
   0   4   1         12.50          6.94         3.29 o                         
   1   4   1         55.90         42.24         6.60 o                         
   2   4   1          1.85          3.02         2.75 o                         
   3   4   1          1.78          3.24         2.36 o                         
   4   4   1          0.44          1.51         2.06 o                         
   5   4   1          0.80          3.55         1.99 o                         
   6   4   1         19.77         19.27         3.60 o                         
   7   4   1          2.73          2.06         1.73 o                         
   8   4   1          3.86          3.33         1.58 o                         
 -16   0   2          9.08         15.10         7.03 o                         
 -14   0   2          1.09         -3.56         5.91 o                         
 -12   0   2       2132.95       1472.17       311.82 o                         
 -10   0   2         79.75         65.66        16.31 o                         
  -8   0   2        114.25        147.98        22.89 o                         
  -6   0   2       3525.93       3202.92       553.59 o                         
  -4   0   2       8590.70       7867.28      1665.18 o                         
  -2   0   2       4551.79       3633.76       624.83 o                         
   0   0   2        308.83        312.75        66.01 o                         
   2   0   2       1355.51       1490.52       315.70 o                         
   4   0   2       1073.04       1065.06       183.44 o                         
   6   0   2       2372.40       2549.21       440.21 o                         
   8   0   2        104.04        123.44        26.67 o                         
  10   0   2       1037.38       1005.87       120.57 o                         
  12   0   2         40.99         47.00        12.76 o                         
  14   0   2         59.03         60.58        13.95 o                         
 -16   1   2         17.40         20.70         4.62 o                         
 -15   1   2         17.48         26.99         6.49 o                         
 -14   1   2          8.93          4.19         4.17 o                         
 -13   1   2         62.03         83.22        10.56 o                         
 -12   1   2          6.05          0.03         4.05 o                         
 -11   1   2         80.33         82.07         9.73 o                         
 -10   1   2         73.92         71.02         7.39 o                         
  -9   1   2         68.92         86.80        12.69 o                         
  -8   1   2          1.41          4.22         3.75 o                         
  -7   1   2        108.69        122.73        18.82 o                         
  -6   1   2        352.00        366.97        50.09 o                         
  -5   1   2        456.84        426.51        56.82 o                         
  -4   1   2        623.63        671.01        89.71 o                         
  -3   1   2       8296.59       7985.45      1195.24 o                         
  -2   1   2      15875.95      14297.16      1745.08 o                         
  -1   1   2       1677.28       1465.68       178.49 o                         
   0   1   2        772.25        728.63        82.50 o                         
   1   1   2        306.61        319.00        33.89 o                         
   2   1   2       2068.77       1961.81       293.61 o                         
   3   1   2         87.91         95.14        15.29 o                         
   4   1   2          0.03          1.78         4.31 o                         
   5   1   2          8.26         25.07         8.08 o                         
   6   1   2        814.14        874.47       131.38 o                         
   7   1   2        463.07        526.93        64.03 o                         
   8   1   2         77.68         70.57        10.05 o                         
   9   1   2        122.86        141.02        12.50 o                         
  10   1   2         12.52         16.78         3.89 o                         
  11   1   2        215.34        190.82        22.02 o                         
  12   1   2         87.68         66.93        10.86 o                         
  13   1   2          0.52          1.32         3.08 o                         
  14   1   2          5.97          4.20         3.27 o                         
  15   1   2          5.03         10.19         5.42 o                         
 -15   2   2          1.91          0.23         2.62 o                         
 -14   2   2         91.74         86.56        36.83 o                         
 -13   2   2         45.94         39.31         9.40 o                         
 -12   2   2        248.06        319.33        35.60 o                         
 -11   2   2         44.20         57.24         6.87 o                         
 -10   2   2         10.35          9.70         3.11 o                         
  -9   2   2        121.36        126.19        13.28 o                         
  -8   2   2        285.26        305.13        28.65 o                         
  -7   2   2         69.51         69.94        11.63 o                         
  -6   2   2         96.85        101.84        15.26 o                         
  -5   2   2        488.61        520.48        67.16 o                         
  -4   2   2          4.94          7.11         6.88 o                         
  -3   2   2       1714.78       1630.85       241.39 o                         
  -2   2   2         88.94         92.17        13.73 o                         
  -1   2   2         35.16         36.22         7.48 o                         
   0   2   2        494.79        475.94        57.91 o                         
   1   2   2        135.67        138.99        15.57 o                         
   2   2   2          7.11         11.49         5.33 o                         
   3   2   2          0.12         -1.28         3.78 o                         
   4   2   2         67.96         71.63        10.27 o                         
   5   2   2         77.79         72.39        10.54 o                         
   6   2   2        123.92        109.57        10.54 o                         
   7   2   2        212.83        191.23        18.05 o                         
   8   2   2        128.89        122.37        12.58 o                         
   9   2   2        317.22        357.63        33.45 o                         
  10   2   2        276.67        246.25        34.35 o                         
  11   2   2          7.23          9.45         3.09 o                         
  12   2   2         72.99         90.53        10.78 o                         
  13   2   2         97.13         99.60        27.27 o                         
 -13   3   2          0.97          0.86         1.84 o                         
 -12   3   2         28.20         30.07         6.26 o                         
 -11   3   2          1.46          2.62         2.07 o                         
 -10   3   2         19.05         18.01         3.51 o                         
  -9   3   2         45.65         58.78         6.60 o                         
  -8   3   2         29.74         23.74         5.08 o                         
  -7   3   2          1.68          0.20         4.25 o                         
  -6   3   2         39.64         39.67         5.34 o                         
  -5   3   2         46.79         47.52         6.67 o                         
  -4   3   2          8.57         13.04         3.89 o                         
  -3   3   2          0.02          0.76         4.15 o                         
  -2   3   2         28.95         19.49         4.52 o                         
  -1   3   2          5.23          8.74         3.84 o                         
   0   3   2         61.52         49.71         6.19 o                         
   1   3   2         48.07         42.11         5.23 o                         
   2   3   2         52.25         35.26         5.35 o                         
   3   3   2        224.04        212.42        21.84 o                         
   4   3   2          1.03          2.31         2.54 o                         
   5   3   2         29.42         24.91         3.88 o                         
   6   3   2        279.02        280.63        31.49 o                         
   7   3   2         54.64         59.99         6.86 o                         
   8   3   2          4.02         -2.23         2.74 o                         
   9   3   2          3.82          4.94         2.30 o                         
  10   3   2          5.92          8.84         2.59 o                         
  11   3   2         12.59         13.38         2.68 o                         
  -9   4   2          1.68          1.69         1.52 o                         
  -8   4   2         12.98         17.29         2.85 o                         
  -7   4   2          0.77          2.77         1.95 o                         
  -6   4   2          1.89          0.57         1.78 o                         
  -5   4   2          3.67          8.77         2.69 o                         
  -4   4   2          2.08          4.42         2.88 o                         
  -3   4   2          0.74          2.56         2.19 o                         
  -2   4   2          8.33          6.47         3.30 o                         
  -1   4   2          0.05          4.68         2.95 o                         
   0   4   2          2.30          4.24         3.96 o                         
   1   4   2          4.76          5.69         2.53 o                         
   2   4   2         16.42         14.70         2.88 o                         
   3   4   2          0.00          4.58         2.10 o                         
   4   4   2          0.83          0.92         2.34 o                         
   5   4   2         81.93         75.30        11.86 o                         
   6   4   2         78.51         46.02        12.62 o                         
   7   4   2          0.03          0.81         1.78 o                         
 -17   0   3         54.25         47.60        16.02 o                         
 -15   0   3        308.32        223.03        53.69 o                         
 -13   0   3          0.60         -9.25        15.71 o                         
 -11   0   3         44.32         56.73        11.70 o                         
  -9   0   3        698.87        717.80       125.23 o                         
  -7   0   3       2399.79       2467.84       369.32 o                         
  -5   0   3        803.32        618.43        92.95 o                         
  -3   0   3       1371.38       1073.53       185.59 o                         
  -1   0   3         18.66         22.87         5.85 o                         
   1   0   3       2531.50       2836.03       599.42 o                         
   3   0   3        413.86        530.19        91.97 o                         
   5   0   3         95.58        110.85        18.96 o                         
   7   0   3        611.60        729.26       154.51 o                         
   9   0   3        565.20        561.98        62.97 o                         
  11   0   3          5.95         13.10         6.05 o                         
  13   0   3        281.80        337.53        56.50 o                         
 -16   1   3         98.26        116.18        18.01 o                         
 -15   1   3         75.91         68.22        27.08 o                         
 -14   1   3         10.86         13.72         4.81 o                         
 -13   1   3        182.59        157.89        20.43 o                         
 -12   1   3         84.30         95.15        11.80 o                         
 -11   1   3          0.44         -3.57         3.57 o                         
 -10   1   3         17.31         22.07         4.47 o                         
  -9   1   3         18.94         16.27         5.60 o                         
  -8   1   3          0.03          3.30         4.59 o                         
  -7   1   3       2314.75       2460.40       368.94 o                         
  -6   1   3       1472.46       1579.05       210.47 o                         
  -5   1   3        128.58        143.00        18.60 o                         
  -4   1   3        764.14        712.49       107.27 o                         
  -3   1   3       6091.63       5892.66       788.58 o                         
  -2   1   3       6144.00       5926.09       723.23 o                         
  -1   1   3       2384.64       2108.77       256.75 o                         
   0   1   3        284.63        281.09        31.57 o                         
   1   1   3          5.25         12.44         3.35 o                         
   2   1   3        498.78        524.44        78.94 o                         
   3   1   3         63.27         74.80        12.34 o                         
   4   1   3         78.29        102.45        16.00 o                         
   5   1   3        129.19        142.28        25.64 o                         
   6   1   3        252.87        251.63        37.44 o                         
   7   1   3         17.34         20.38         7.17 o                         
   8   1   3         62.36         67.70         6.86 o                         
   9   1   3          0.15         -0.26         3.09 o                         
  10   1   3         42.09         36.21         5.36 o                         
  11   1   3         12.41         18.61         4.28 o                         
  12   1   3         91.64        113.85        12.68 o                         
  13   1   3          5.52          6.07         3.20 o                         
  14   1   3          4.92         10.78         4.88 o                         
 -15   2   3          6.65         11.01         3.87 o                         
 -14   2   3          2.96          1.09         2.55 o                         
 -13   2   3          3.74          6.23         2.86 o                         
 -12   2   3         13.41         14.70         3.71 o                         
 -11   2   3         47.49         44.45         5.96 o                         
 -10   2   3         21.21         18.71         3.39 o                         
  -9   2   3         38.25         40.85         5.26 o                         
  -8   2   3          4.41          0.86         2.45 o                         
  -7   2   3         19.72         16.07         5.32 o                         
  -6   2   3        412.75        440.62        59.48 o                         
  -5   2   3        995.97        929.14       121.58 o                         
  -4   2   3         79.76         83.76        14.87 o                         
  -3   2   3        252.82        295.65        44.75 o                         
  -2   2   3         64.04         62.61        11.53 o                         
  -1   2   3       1543.19       1578.31       235.65 o                         
   0   2   3        101.56        126.24        15.18 o                         
   1   2   3         36.62         36.41         6.56 o                         
   2   2   3         15.89          9.50         4.67 o                         
   3   2   3         20.47         18.18         5.01 o                         
   4   2   3          0.01          1.35         3.31 o                         
   5   2   3          5.35          6.53         5.99 o                         
   6   2   3         52.52         58.27         5.99 o                         
   7   2   3        213.67        226.17        24.64 o                         
   8   2   3        277.57        292.34        25.49 o                         
   9   2   3         43.25         47.65         5.94 o                         
  10   2   3         99.28        126.07        13.58 o                         
  11   2   3         45.57         52.44         6.89 o                         
  12   2   3          8.78         11.14         2.96 o                         
  13   2   3         12.20         12.61         3.30 o                         
 -13   3   3          9.07         11.98         2.75 o                         
 -12   3   3          2.03          1.77         2.07 o                         
 -11   3   3         74.04         94.07        11.00 o                         
 -10   3   3        141.47        179.59        18.22 o                         
  -9   3   3         13.61         12.78         3.96 o                         
  -8   3   3          1.65          3.11         2.27 o                         
  -7   3   3         22.52         26.24         3.74 o                         
  -6   3   3          0.50          4.03         3.63 o                         
  -5   3   3         12.46         17.88         4.26 o                         
  -4   3   3         58.64         62.38         7.66 o                         
  -3   3   3        360.77        321.37        34.10 o                         
  -2   3   3          5.62          2.70         3.98 o                         
  -1   3   3         16.61         18.50         3.59 o                         
   0   3   3         51.00         43.57         5.60 o                         
   1   3   3          5.83          3.54         2.94 o                         
   2   3   3         24.53         16.77         3.73 o                         
   3   3   3         15.02          9.66         2.99 o                         
   4   3   3         25.65         24.23         3.63 o                         
   5   3   3          0.32          4.61         2.80 o                         
   6   3   3         44.70         48.98         5.84 o                         
   7   3   3        267.52        297.76        32.11 o                         
   8   3   3         12.86         10.54         2.73 o                         
   9   3   3          2.03          4.98         2.39 o                         
  10   3   3          7.70          4.56         2.27 o                         
  11   3   3         16.11         14.85         4.93 o                         
  -9   4   3          5.54          5.75         2.19 o                         
  -8   4   3         27.65         22.59         3.79 o                         
  -7   4   3         59.28         44.11         5.79 o                         
  -6   4   3          8.31          6.98         2.82 o                         
  -5   4   3          4.06          4.16         2.18 o                         
  -4   4   3          7.75          9.06         2.76 o                         
  -3   4   3          9.00         10.99         2.66 o                         
  -2   4   3         18.68         16.96         3.67 o                         
  -1   4   3         85.30         86.73        10.33 o                         
   0   4   3          6.34          9.06         2.87 o                         
   1   4   3          1.57         -0.94         2.17 o                         
   2   4   3          0.03         -1.14         1.97 o                         
   3   4   3          0.86          2.25         2.40 o                         
   4   4   3          1.12          1.02         2.41 o                         
   5   4   3          4.90          7.20         2.21 o                         
   6   4   3         27.31         32.36         4.43 o                         
   7   4   3          0.80          1.25         1.89 o                         
 -16   0   4         83.76         86.11        18.87 o                         
 -14   0   4        247.73        189.91        58.88 o                         
 -12   0   4         70.86         62.48        24.55 o                         
 -10   0   4         70.67         91.97        29.75 o                         
  -8   0   4         73.19        100.44        19.17 o                         
  -6   0   4       1899.60       1917.04       330.30 o                         
  -4   0   4       2711.66       2262.11       389.43 o                         
  -2   0   4       2951.26       2677.31       399.53 o                         
   0   0   4       1638.04       1499.58       222.76 o                         
   2   0   4       2064.39       2485.12       429.00 o                         
   4   0   4       6930.08       8574.07      1478.51 o                         
   6   0   4       1058.94       1180.57       203.73 o                         
   8   0   4        261.27        272.02        33.66 o                         
  10   0   4          9.24         19.31         5.04 o                         
  12   0   4         19.74         15.11         8.38 o                         
  14   0   4         77.02         42.86        18.61 o                         
 -16   1   4         57.71         58.11        18.67 o                         
 -15   1   4        104.24         92.85        28.33 o                         
 -14   1   4        235.16        226.62        40.72 o                         
 -13   1   4         33.34         44.94        12.32 o                         
 -12   1   4          4.22         -1.23         4.09 o                         
 -11   1   4         33.09         41.94         6.51 o                         
 -10   1   4        129.85        121.56        13.39 o                         
  -9   1   4         73.78         63.45        10.62 o                         
  -8   1   4        103.29        113.04        14.25 o                         
  -7   1   4        815.17        847.91       126.83 o                         
  -6   1   4       1112.81       1165.84       174.87 o                         
  -5   1   4        180.67        178.98        27.58 o                         
  -4   1   4         17.74          5.99         6.87 o                         
  -3   1   4        266.58        228.93        31.33 o                         
  -2   1   4        399.11        356.31        43.75 o                         
  -1   1   4         50.88         41.05         5.42 o                         
   0   1   4       1593.87       1586.05       192.22 o                         
   1   1   4        338.45        382.50        51.44 o                         
   2   1   4          4.86          2.12         5.08 o                         
   3   1   4        496.86        511.90        76.82 o                         
   4   1   4        876.65        981.83       131.20 o                         
   5   1   4        193.58        196.31        28.84 o                         
   6   1   4        106.20        111.96        20.27 o                         
   7   1   4        109.17        139.65        20.36 o                         
   8   1   4        248.78        251.42        21.76 o                         
   9   1   4         12.83         18.13         3.84 o                         
  10   1   4          0.62         -0.27         3.59 o                         
  11   1   4        123.77         80.89        11.79 o                         
  12   1   4        147.63        160.03        17.47 o                         
  13   1   4         44.53         34.06        16.04 o                         
  14   1   4          0.24         -0.67         5.57 o                         
 -15   2   4         23.06         43.36         8.78 o                         
 -14   2   4          9.86          5.08         2.70 o                         
 -13   2   4          7.84          9.40         3.17 o                         
 -12   2   4          0.05          2.78         2.93 o                         
 -11   2   4         14.87         18.73         5.63 o                         
 -10   2   4         48.54         52.54         5.61 o                         
  -9   2   4         43.23         42.84         5.21 o                         
  -8   2   4         32.23         29.96         4.02 o                         
  -7   2   4          6.60          9.97         8.91 o                         
  -6   2   4        604.87        626.24        83.93 o                         
  -5   2   4       1615.68       1638.94       217.63 o                         
  -4   2   4         91.39        104.86        17.43 o                         
  -3   2   4        691.52        690.02       103.04 o                         
  -2   2   4       1209.85       1219.32       163.25 o                         
  -1   2   4          7.06         15.67         6.05 o                         
   0   2   4         10.98         16.70         5.40 o                         
   1   2   4        229.17        225.93        25.20 o                         
   2   2   4         98.05        132.60        16.65 o                         
   3   2   4        157.58        140.33        19.61 o                         
   4   2   4         11.73         12.14         4.12 o                         
   5   2   4        115.82        119.80        10.88 o                         
   6   2   4          3.14         -0.92         3.40 o                         
   7   2   4          0.50          1.53         2.68 o                         
   8   2   4        442.42        454.67        45.68 o                         
   9   2   4         99.07         92.64        10.86 o                         
  10   2   4          3.03         -2.54         3.19 o                         
  11   2   4          2.59          4.40         3.11 o                         
  12   2   4         73.85         98.99        13.21 o                         
 -13   3   4          0.79         -0.33         1.97 o                         
 -12   3   4          8.22         10.03         2.48 o                         
 -11   3   4         21.49         23.20         4.24 o                         
 -10   3   4          0.57          2.18         2.17 o                         
  -9   3   4          5.47          6.95         2.65 o                         
  -8   3   4         64.27         74.43         7.51 o                         
  -7   3   4         25.17         22.42         3.59 o                         
  -6   3   4        421.10        462.66        43.91 o                         
  -5   3   4        111.63        124.07        13.85 o                         
  -4   3   4          8.88          8.99         2.86 o                         
  -3   3   4          0.01          2.27         2.89 o                         
  -2   3   4         84.61         92.44        10.07 o                         
  -1   3   4        102.66         76.48         9.25 o                         
   0   3   4         83.35         73.69         8.84 o                         
   1   3   4          5.28          9.56         3.41 o                         
   2   3   4         46.79         38.34         6.24 o                         
   3   3   4        105.82         92.27        13.35 o                         
   4   3   4        258.93        260.05        26.36 o                         
   5   3   4        228.57        222.55        24.38 o                         
   6   3   4          0.03         -1.94         2.42 o                         
   7   3   4        189.05        235.71        28.32 o                         
   8   3   4         30.46         29.15         5.59 o                         
   9   3   4          0.22          1.01         2.03 o                         
  10   3   4         54.70         46.73         7.37 o                         
  -9   4   4          0.29          1.47         1.55 o                         
  -8   4   4          4.94          4.76         2.31 o                         
  -7   4   4         45.24         44.01         6.09 o                         
  -6   4   4         47.51         57.66         6.37 o                         
  -5   4   4         16.77          8.16         4.65 o                         
  -4   4   4          0.00         -1.06         3.15 o                         
  -3   4   4          8.93         17.62         3.79 o                         
  -2   4   4          0.62          3.97         4.41 o                         
  -1   4   4        105.57         95.77        14.80 o                         
   0   4   4         14.71         15.99         3.03 o                         
   1   4   4         48.83         61.18         8.06 o                         
   2   4   4         53.53         56.43         8.89 o                         
   3   4   4         21.95         22.06         4.26 o                         
   4   4   4          7.67          6.97         2.19 o                         
   5   4   4         15.60         18.51         7.16 o                         
   6   4   4          1.16         -0.11         3.32 o                         
 -17   0   5         10.36         10.14         7.09 o                         
 -15   0   5          4.31         -7.17         9.61 o                         
 -13   0   5         27.61          9.92         8.35 o                         
 -11   0   5          1.42          2.67         8.83 o                         
  -9   0   5       2795.81       2643.47       453.51 o                         
  -7   0   5        285.40        235.52        42.33 o                         
  -5   0   5         24.07         41.28         7.86 o                         
  -3   0   5          9.71         31.32         5.63 o                         
  -1   0   5       1447.15       1324.47       280.70 o                         
   1   0   5         33.68         59.88        14.28 o                         
   3   0   5        184.43        226.38        48.86 o                         
   5   0   5          4.78          3.39         5.71 o                         
   7   0   5        298.79        292.91        60.50 o                         
   9   0   5         61.55         65.95         9.00 o                         
  11   0   5        100.91         81.32        28.55 o                         
  13   0   5          2.62          6.96         6.78 o                         
 -17   1   5          8.92          7.04         4.19 o                         
 -16   1   5          0.32          1.00         4.24 o                         
 -15   1   5        117.83        160.59        24.76 o                         
 -14   1   5         49.13         26.42         7.59 o                         
 -13   1   5          4.49          3.19         3.73 o                         
 -12   1   5         46.97         47.54         6.86 o                         
 -11   1   5         34.33         43.17         5.60 o                         
 -10   1   5        314.67        321.57        34.78 o                         
  -9   1   5          2.96          0.56         3.30 o                         
  -8   1   5         14.43         11.90         3.85 o                         
  -7   1   5          8.65          9.81         7.38 o                         
  -6   1   5        206.31        199.93        31.36 o                         
  -5   1   5          0.09          1.86         4.06 o                         
  -4   1   5        159.24        178.22        24.60 o                         
  -3   1   5        423.98        428.10        57.22 o                         
  -2   1   5        320.54        335.39        37.76 o                         
  -1   1   5         30.83         32.49         5.27 o                         
   0   1   5          6.17          2.88         4.35 o                         
   1   1   5         19.41         13.02         5.07 o                         
   2   1   5         78.73         86.93        14.22 o                         
   3   1   5       1222.12       1213.89       161.07 o                         
   4   1   5        727.51        733.41        97.31 o                         
   5   1   5        337.96        402.69        60.25 o                         
   6   1   5        102.23        129.00        24.50 o                         
   7   1   5         20.38         24.34         4.34 o                         
   8   1   5         78.37         94.88         9.49 o                         
   9   1   5          1.50          0.49         3.58 o                         
  10   1   5         17.30         13.80         4.45 o                         
  11   1   5         26.13         35.17         5.22 o                         
  12   1   5         32.69         22.27         5.96 o                         
  13   1   5          2.70          1.33         2.70 o                         
 -15   2   5        161.05        103.53        79.29 o                         
 -14   2   5          1.84          3.45         2.62 o                         
 -13   2   5         14.05         17.68         3.61 o                         
 -12   2   5          6.49          6.00         2.64 o                         
 -11   2   5         96.47         91.13        10.16 o                         
 -10   2   5         12.75         13.14         2.70 o                         
  -9   2   5          0.02         -0.14         2.25 o                         
  -8   2   5          2.08          4.45         2.29 o                         
  -7   2   5         32.18         31.65         5.67 o                         
  -6   2   5         61.92         79.24         9.89 o                         
  -5   2   5       1574.20       1586.44       191.78 o                         
  -4   2   5        618.55        621.84        83.22 o                         
  -3   2   5        246.22        192.47        34.42 o                         
  -2   2   5          0.52         -2.08         3.18 o                         
  -1   2   5       1027.96       1065.48       129.81 o                         
   0   2   5         19.53         18.02         4.42 o                         
   1   2   5        669.88        733.76        96.27 o                         
   2   2   5         50.80         62.74        10.22 o                         
   3   2   5          2.73          3.04         4.38 o                         
   4   2   5        143.41        151.72        15.02 o                         
   5   2   5        425.81        389.93        36.09 o                         
   6   2   5          1.44          2.43         2.82 o                         
   7   2   5         33.04         32.27         5.82 o                         
   8   2   5         10.77         12.74         3.67 o                         
   9   2   5         62.24         85.95         9.70 o                         
  10   2   5         18.69         21.25         4.18 o                         
  11   2   5         20.06         32.06         4.75 o                         
  12   2   5          0.51          2.31         2.29 o                         
 -13   3   5          0.01         -2.68         2.68 o                         
 -12   3   5         95.85         61.48        19.60 o                         
 -11   3   5          6.00          9.23         2.02 o                         
 -10   3   5         24.80         27.49         3.55 o                         
  -9   3   5         13.89          9.16         2.59 o                         
  -8   3   5        333.75        348.74        39.15 o                         
  -7   3   5          2.43          0.38         2.29 o                         
  -6   3   5         33.40         34.18         4.73 o                         
  -5   3   5        145.44        147.29        15.60 o                         
  -4   3   5          0.28          1.69         2.96 o                         
  -3   3   5          1.31          1.25         2.97 o                         
  -2   3   5         26.37         25.80         4.38 o                         
  -1   3   5         17.75         17.13         3.97 o                         
   0   3   5         96.84         74.35         8.20 o                         
   1   3   5          9.73          6.54         2.76 o                         
   2   3   5         12.74         15.38         3.53 o                         
   3   3   5        265.00        229.73        25.31 o                         
   4   3   5          9.34         10.90         3.01 o                         
   5   3   5        149.10        122.83        18.67 o                         
   6   3   5          2.69         -0.88         2.71 o                         
   7   3   5         60.76         49.59         8.18 o                         
   8   3   5        105.75         83.38        21.87 o                         
   9   3   5         36.43          9.88         3.75 o                         
  10   3   5         35.44         28.03         4.54 o                         
  -9   4   5          6.34          8.81         2.13 o                         
  -8   4   5          8.38          7.98         1.87 o                         
  -7   4   5          3.39          4.96         1.61 o                         
  -6   4   5          1.53          3.00         1.74 o                         
  -5   4   5          7.49         14.52         3.03 o                         
  -4   4   5          4.44          4.50         2.56 o                         
  -3   4   5          0.65         -0.16         2.30 o                         
  -2   4   5          8.76         12.74         3.13 o                         
  -1   4   5         32.19         43.61         5.92 o                         
   0   4   5         32.04         38.32         5.11 o                         
   1   4   5          7.64         19.71         3.54 o                         
   2   4   5         27.13         35.66         4.80 o                         
   3   4   5         64.00         75.44         9.77 o                         
   4   4   5        102.96        108.68        14.83 o                         
   5   4   5         73.50        102.99        17.73 o                         
 -16   0   6        100.45         36.94        15.48 o                         
 -14   0   6          0.25         -6.49         9.08 o                         
 -12   0   6         21.15          1.36         9.20 o                         
 -10   0   6         45.52         55.22        19.68 o                         
  -8   0   6       1796.92       1850.26       391.68 o                         
  -6   0   6       1223.63       1151.25       171.72 o                         
  -4   0   6         71.31         71.48        11.56 o                         
  -2   0   6        105.12        119.75        26.96 o                         
   0   0   6        785.88        847.73       146.95 o                         
   2   0   6        430.36        795.89       169.12 o                         
   4   0   6        514.24        718.35       124.26 o                         
   6   0   6         20.55         27.97         8.26 o                         
   8   0   6        192.97        225.11        24.99 o                         
  10   0   6        307.74        344.15        50.46 o                         
  12   0   6          1.42          2.74         9.06 o                         
 -17   1   6          6.37          9.27         4.32 o                         
 -16   1   6         46.54         31.71         8.13 o                         
 -15   1   6          0.02          3.31         4.48 o                         
 -14   1   6         91.21        112.03        16.76 o                         
 -13   1   6         98.48         67.33        12.81 o                         
 -12   1   6        110.22         98.98        10.88 o                         
 -11   1   6        103.83        108.29        11.46 o                         
 -10   1   6         50.65         47.88         6.05 o                         
  -9   1   6        383.94        373.64        44.18 o                         
  -8   1   6        395.92        365.77        45.54 o                         
  -7   1   6        295.33        325.87        40.20 o                         
  -6   1   6         12.63          7.96         5.87 o                         
  -5   1   6          0.04          3.98         5.74 o                         
  -4   1   6        798.75        866.19       115.90 o                         
  -3   1   6          0.14         -3.87         3.87 o                         
  -2   1   6        326.91        337.44        40.69 o                         
  -1   1   6        892.11        963.44       129.01 o                         
   0   1   6        372.53        375.94        50.19 o                         
   1   1   6        462.94        529.06        79.21 o                         
   2   1   6        272.25        289.94        43.15 o                         
   3   1   6        225.32        251.16        37.44 o                         
   4   1   6         63.20         73.62        11.07 o                         
   5   1   6        144.61        170.32        25.40 o                         
   6   1   6        201.14        200.23        17.57 o                         
   7   1   6        118.18        149.47        13.05 o                         
   8   1   6         32.09         29.64         5.18 o                         
   9   1   6         30.49         29.07         5.15 o                         
  10   1   6        152.70        187.16        18.74 o                         
  11   1   6         13.57          6.85         6.73 o                         
  12   1   6          0.00         -3.23         3.23 o                         
 -15   2   6          1.45          4.11         2.51 o                         
 -14   2   6          4.04          3.24         2.57 o                         
 -13   2   6         17.12         14.07         3.54 o                         
 -12   2   6         91.77         80.41         8.78 o                         
 -11   2   6         29.55         29.38         3.54 o                         
 -10   2   6        209.03        212.07        17.63 o                         
  -9   2   6        103.79        105.40         9.25 o                         
  -8   2   6          9.18          8.57         2.34 o                         
  -7   2   6          0.65          0.26         3.40 o                         
  -6   2   6          6.29          1.99         4.59 o                         
  -5   2   6         79.82         93.37        12.80 o                         
  -4   2   6          5.92          2.55         3.81 o                         
  -3   2   6         68.40         67.88        10.95 o                         
  -2   2   6         55.01         80.08        13.77 o                         
  -1   2   6          4.17          8.42         3.40 o                         
   0   2   6        636.80        621.86        74.87 o                         
   1   2   6         42.21         36.39         7.28 o                         
   2   2   6        148.44        129.10        24.13 o                         
   3   2   6          1.28          1.13         2.59 o                         
   4   2   6         14.29         17.23         3.41 o                         
   5   2   6         70.60         71.70         7.65 o                         
   6   2   6         14.00          4.99         4.57 o                         
   7   2   6         32.93         37.86         8.12 o                         
   8   2   6          5.76          8.42         3.52 o                         
   9   2   6          0.41         -2.83         2.83 o                         
  10   2   6          1.20          3.79         2.91 o                         
  11   2   6         23.05         30.02         4.29 o                         
 -13   3   6          1.79          2.93         3.25 o                         
 -12   3   6         49.11         35.40        17.23 o                         
 -11   3   6          6.92          7.96         2.05 o                         
 -10   3   6         69.22         60.70        10.25 o                         
  -9   3   6         10.59          8.21         2.48 o                         
  -8   3   6        476.69        347.62        39.47 o                         
  -7   3   6         13.86         12.64         3.20 o                         
  -6   3   6         25.09         33.39         4.63 o                         
  -5   3   6        249.18        278.83        28.02 o                         
  -4   3   6         58.92         47.10         6.28 o                         
  -3   3   6         17.36         21.28         4.32 o                         
  -2   3   6         15.28         11.86         3.26 o                         
  -1   3   6        203.39        199.67        18.89 o                         
   0   3   6         66.54         59.09         6.05 o                         
   1   3   6          0.00          2.01         2.77 o                         
   2   3   6          0.36         16.20         4.35 o                         
   3   3   6         56.97         46.30         8.04 o                         
   4   3   6          0.01         -0.93         2.73 o                         
   5   3   6        150.93         61.95        10.25 o                         
   6   3   6          1.56         -1.93         2.45 o                         
   7   3   6          1.05         -3.63         3.72 o                         
   8   3   6         50.07         58.31         7.26 o                         
   9   3   6         16.22          7.51         3.39 o                         
  -9   4   6         74.28         94.96        11.91 o                         
  -8   4   6         26.29         25.59         3.37 o                         
  -7   4   6         19.90         16.20         2.82 o                         
  -6   4   6          4.31          6.32         1.78 o                         
  -5   4   6          4.21          4.50         2.10 o                         
  -4   4   6          8.42         11.84         2.44 o                         
  -3   4   6        112.38        141.89        16.33 o                         
  -2   4   6          6.35          8.95         2.58 o                         
  -1   4   6         10.79         11.80         3.01 o                         
   0   4   6         40.84         48.05         5.70 o                         
   1   4   6          1.09          4.77         2.38 o                         
   2   4   6         70.15         97.89        15.23 o                         
   3   4   6         21.35         26.35         4.86 o                         
   4   4   6         57.29         62.71         9.70 o                         
   5   4   6         59.64         29.90        11.44 o                         
 -17   0   7         33.78          3.30         7.70 o                         
 -15   0   7         41.57         47.88        12.94 o                         
 -13   0   7         17.83         18.78         9.69 o                         
 -11   0   7         15.52         14.72         9.74 o                         
  -9   0   7          0.36         -3.01         6.60 o                         
  -7   0   7        617.27        610.07       105.62 o                         
  -5   0   7       1198.05       1284.16       192.04 o                         
  -3   0   7        670.14        717.90       152.57 o                         
  -1   0   7          1.84          7.40         4.76 o                         
   1   0   7         23.09         17.37         8.35 o                         
   3   0   7        560.72        737.11       127.93 o                         
   5   0   7         85.44        152.33        28.25 o                         
   7   0   7         13.21         17.76         4.91 o                         
   9   0   7        187.16        171.72        25.15 o                         
  11   0   7         27.17         18.88         8.41 o                         
 -17   1   7          0.91          2.72         3.72 o                         
 -16   1   7          1.68          5.08         4.26 o                         
 -15   1   7         13.25          5.13         4.42 o                         
 -14   1   7         35.37         39.84         7.21 o                         
 -13   1   7          3.06          3.15         3.68 o                         
 -12   1   7        133.62        140.86        14.86 o                         
 -11   1   7          3.07          2.12         4.06 o                         
 -10   1   7          5.93          9.64         3.04 o                         
  -9   1   7        492.04        508.67        67.94 o                         
  -8   1   7          0.54         -0.02         4.58 o                         
  -7   1   7          0.94         -0.18         3.03 o                         
  -6   1   7         10.40         21.03         6.39 o                         
  -5   1   7        137.41        154.10        21.56 o                         
  -4   1   7         39.92         37.22         6.95 o                         
  -3   1   7        927.18       1089.13       145.66 o                         
  -2   1   7       1175.67       1326.15       161.35 o                         
  -1   1   7        118.32        147.29        23.09 o                         
   0   1   7        337.21        394.33        52.72 o                         
   1   1   7        116.91        157.28        28.97 o                         
   2   1   7        377.48        431.18        75.32 o                         
   3   1   7          7.77         13.44         5.58 o                         
   4   1   7         50.61         45.25        10.28 o                         
   5   1   7          0.80          0.96         3.16 o                         
   6   1   7         28.07         30.47         4.09 o                         
   7   1   7          5.04          7.88         3.11 o                         
   8   1   7         22.01         26.15         4.54 o                         
   9   1   7         10.30          4.56         3.69 o                         
  10   1   7         29.44         33.02         6.65 o                         
  11   1   7          0.91          1.75         3.24 o                         
  12   1   7          0.08          1.09         2.47 o                         
 -16   2   7         21.12         21.66         6.37 o                         
 -15   2   7          1.59          1.94         2.85 o                         
 -14   2   7          0.64         -1.71         2.93 o                         
 -13   2   7        204.94        152.21        29.90 o                         
 -12   2   7          1.83         -0.66         2.41 o                         
 -11   2   7          0.16         -0.18         2.28 o                         
 -10   2   7         33.22         32.59         4.11 o                         
  -9   2   7         59.46         51.62         5.20 o                         
  -8   2   7          0.53         -0.34         2.16 o                         
  -7   2   7         48.84         38.54         4.70 o                         
  -6   2   7        152.70        137.14        20.74 o                         
  -5   2   7         21.31         21.78         4.97 o                         
  -4   2   7          7.88          3.34         3.98 o                         
  -3   2   7        256.44        255.89        32.62 o                         
  -2   2   7         71.85         66.34        11.96 o                         
  -1   2   7        404.26        414.95        50.74 o                         
   0   2   7         68.13         78.22        12.01 o                         
   1   2   7       1607.43       1713.01       295.62 o                         
   2   2   7         20.23         18.36         3.29 o                         
   3   2   7         35.23         31.93         4.77 o                         
   4   2   7         17.53         16.27         4.58 o                         
   5   2   7         16.51         14.15         4.81 o                         
   6   2   7        142.56        129.34        15.30 o                         
   7   2   7         39.60         35.09        11.51 o                         
   8   2   7          0.18         -0.18         3.05 o                         
   9   2   7         61.96         65.13         9.48 o                         
  10   2   7         28.99         26.85         4.92 o                         
  11   2   7         24.13         28.98         7.67 o                         
 -13   3   7          0.10         -2.60         2.60 o                         
 -12   3   7          2.85          3.35         1.63 o                         
 -11   3   7          0.00          1.03         1.78 o                         
 -10   3   7          0.83          2.34         1.84 o                         
  -9   3   7         84.59        101.42        10.50 o                         
  -8   3   7         91.11        111.24        10.40 o                         
  -7   3   7         92.90         95.54         8.42 o                         
  -6   3   7         46.68         47.53         5.27 o                         
  -5   3   7          2.20          4.91         2.64 o                         
  -4   3   7        180.46        199.99        18.74 o                         
  -3   3   7        127.24        118.80        12.01 o                         
  -2   3   7          4.49          4.61         2.76 o                         
  -1   3   7         65.76         68.10         7.00 o                         
   0   3   7          3.89          5.70         2.59 o                         
   1   3   7         15.73         11.62         3.01 o                         
   2   3   7         72.94         64.47         7.20 o                         
   3   3   7         14.74         17.12         3.55 o                         
   4   3   7         28.53         32.28         5.58 o                         
   5   3   7         27.45         25.81         7.41 o                         
   6   3   7        111.49        128.98        17.74 o                         
   7   3   7         38.46         30.24         5.78 o                         
   8   3   7          5.73          4.24         2.43 o                         
  -8   4   7         35.57         38.83         5.29 o                         
  -7   4   7         45.65         55.00         6.51 o                         
  -6   4   7          5.59          6.01         1.69 o                         
  -5   4   7          9.94         10.58         2.58 o                         
  -4   4   7         39.50         48.05         5.66 o                         
  -3   4   7        183.19        214.38        26.54 o                         
  -2   4   7         13.58         16.81         2.88 o                         
  -1   4   7         13.74         16.36         2.90 o                         
   0   4   7          5.77          5.67         2.24 o                         
   1   4   7         14.48         22.69         3.99 o                         
   2   4   7          0.06          6.35         2.19 o                         
   3   4   7         43.24         55.56        11.32 o                         
   4   4   7         39.48         29.05        11.14 o                         
 -16   0   8         32.30         47.10        18.76 o                         
 -14   0   8          0.12         -1.62         9.26 o                         
 -12   0   8        134.09        139.97        32.18 o                         
 -10   0   8        104.06         99.69        18.07 o                         
  -8   0   8          4.75         -2.62         7.37 o                         
  -6   0   8        131.54        130.19        22.55 o                         
  -4   0   8        677.05        715.55       152.03 o                         
  -2   0   8        458.51        502.76        87.30 o                         
   0   0   8        448.01        429.66        74.56 o                         
   2   0   8        273.31        288.31        47.81 o                         
   4   0   8        550.17        808.30       138.49 o                         
   6   0   8         16.77         27.18         5.19 o                         
   8   0   8        168.70        139.33        18.98 o                         
  10   0   8        118.23         63.20        17.58 o                         
  12   0   8          0.22         -5.74         5.74 o                         
 -17   1   8          7.66          7.87         3.65 o                         
 -16   1   8          0.89         -0.67         4.03 o                         
 -15   1   8         39.75         31.35         7.22 o                         
 -14   1   8         21.66         28.77         6.66 o                         
 -13   1   8          1.44          2.53         3.16 o                         
 -12   1   8          9.60         13.26         4.57 o                         
 -11   1   8        147.75        144.61        14.83 o                         
 -10   1   8         58.59         61.41         6.86 o                         
  -9   1   8          4.20          4.68         6.75 o                         
  -8   1   8         67.14         65.45         9.02 o                         
  -7   1   8         84.32         83.44        10.60 o                         
  -6   1   8         21.05         16.65         3.75 o                         
  -5   1   8         78.79         89.76        15.53 o                         
  -4   1   8        333.52        324.29        43.69 o                         
  -3   1   8        417.49        504.98        68.16 o                         
  -2   1   8       1167.00       1333.33       199.27 o                         
  -1   1   8         51.77         67.77        12.08 o                         
   0   1   8          0.01         -0.71         5.61 o                         
   1   1   8        109.10        128.73        20.71 o                         
   2   1   8        421.29        455.65        67.44 o                         
   3   1   8          0.41         -0.54         4.31 o                         
   4   1   8        119.85        113.10        11.02 o                         
   5   1   8         40.84         59.97         6.40 o                         
   6   1   8          1.00          2.60         3.10 o                         
   7   1   8         44.86         49.14         5.54 o                         
   8   1   8          7.45          4.22         3.02 o                         
   9   1   8          0.51         -3.14         3.14 o                         
  10   1   8         13.03         12.01         3.59 o                         
  11   1   8         21.56         26.13         4.41 o                         
 -16   2   8          0.10          0.87         3.55 o                         
 -15   2   8          5.99          4.30         2.98 o                         
 -14   2   8         67.31         42.22        23.76 o                         
 -13   2   8          1.34         -2.12         2.74 o                         
 -12   2   8        117.54        103.58        13.24 o                         
 -11   2   8          6.90         12.35         2.77 o                         
 -10   2   8          2.57          3.11         2.56 o                         
  -9   2   8          9.81         15.43         2.84 o                         
  -8   2   8         36.55         38.54         4.13 o                         
  -7   2   8         38.00         43.11         5.22 o                         
  -6   2   8          0.28          4.87         2.42 o                         
  -5   2   8         14.49         12.57         6.39 o                         
  -4   2   8         64.67         65.55        11.04 o                         
  -3   2   8        156.64        147.86        22.18 o                         
  -2   2   8        285.37        261.88        36.30 o                         
  -1   2   8         13.12          5.28         6.12 o                         
   0   2   8        116.31        122.38        12.04 o                         
   1   2   8         36.44         40.61         4.93 o                         
   2   2   8         98.75         80.93        10.12 o                         
   3   2   8          5.89          9.24         4.69 o                         
   4   2   8          0.05          1.98         4.47 o                         
   5   2   8         19.38         21.19         4.82 o                         
   6   2   8        207.60        251.82        30.04 o                         
   7   2   8         98.71         71.58        17.61 o                         
   8   2   8         26.88         26.26         5.07 o                         
   9   2   8          0.52          1.80         1.99 o                         
  10   2   8         40.27         55.23         7.75 o                         
 -13   3   8          5.58         -0.48         3.63 o                         
 -12   3   8         14.34         10.93         2.66 o                         
 -11   3   8         24.89         21.20         4.77 o                         
 -10   3   8         36.26         38.20         4.24 o                         
  -9   3   8         14.39         20.18         2.93 o                         
  -8   3   8          0.24         -2.13         2.13 o                         
  -7   3   8        168.41        210.02        18.75 o                         
  -6   3   8        116.82        117.69        11.34 o                         
  -5   3   8         57.44         65.64         7.04 o                         
  -4   3   8        257.30        294.47        25.38 o                         
  -3   3   8          2.41          5.14         2.61 o                         
  -2   3   8        380.61        323.18        33.93 o                         
  -1   3   8         29.73         24.50         4.03 o                         
   0   3   8         16.12          7.30         2.69 o                         
   1   3   8         57.97         51.67         8.82 o                         
   2   3   8         61.31         47.94         6.52 o                         
   3   3   8          0.03          5.58         3.85 o                         
   4   3   8         14.56         20.82         3.97 o                         
   5   3   8         11.71         12.63         3.87 o                         
   6   3   8         24.36         33.63         5.41 o                         
   7   3   8          6.20          4.60         4.20 o                         
  -8   4   8         16.77         14.97         2.60 o                         
  -7   4   8         21.17         28.66         3.61 o                         
  -6   4   8          0.67          3.08         1.63 o                         
  -5   4   8          0.05          1.16         2.03 o                         
  -4   4   8         11.57         11.29         3.17 o                         
  -3   4   8        143.92        208.31        31.44 o                         
  -2   4   8         30.33         35.99         7.19 o                         
  -1   4   8          4.27          2.71         2.01 o                         
   0   4   8          8.67         12.88         2.86 o                         
   1   4   8         40.70         53.94        10.35 o                         
   2   4   8          0.67          3.32         1.89 o                         
 -17   0   9         20.71         24.10         6.93 o                         
 -15   0   9         14.91         29.54        13.96 o                         
 -13   0   9         13.68         27.94        11.69 o                         
 -11   0   9        167.06        140.04        25.14 o                         
  -9   0   9          4.23          0.92         7.06 o                         
  -7   0   9        207.18        273.66        59.53 o                         
  -5   0   9       1202.40       1401.05       292.67 o                         
  -3   0   9       3930.24       4212.79       726.78 o                         
  -1   0   9        316.26        369.30        78.25 o                         
   1   0   9         11.05         13.52         6.85 o                         
   3   0   9        201.27        263.29        44.90 o                         
   5   0   9         82.26        105.99        11.37 o                         
   7   0   9         38.26         20.97         6.70 o                         
   9   0   9        113.03        135.61        23.34 o                         
  11   0   9          2.14         -2.73         3.74 o                         
 -17   1   9          1.38         -0.38         3.67 o                         
 -16   1   9         17.78         20.31         5.65 o                         
 -15   1   9         98.80         83.99        15.21 o                         
 -14   1   9         28.02         23.97         6.19 o                         
 -13   1   9         28.92         27.73         6.11 o                         
 -12   1   9         20.03         14.23         5.99 o                         
 -11   1   9         47.98         46.24         6.59 o                         
 -10   1   9         45.32         40.97         5.50 o                         
  -9   1   9         84.98         79.13         7.55 o                         
  -8   1   9        113.15         99.15        16.66 o                         
  -7   1   9         77.56         93.89        13.73 o                         
  -6   1   9        228.78        242.47        30.17 o                         
  -5   1   9          3.02          1.14         4.84 o                         
  -4   1   9         95.61        133.80        19.07 o                         
  -3   1   9         41.57         57.31        11.15 o                         
  -2   1   9        426.81        509.19        75.85 o                         
  -1   1   9          0.53          4.51         5.13 o                         
   0   1   9        161.61        174.26        23.28 o                         
   1   1   9        127.94        135.65        21.47 o                         
   2   1   9         25.98         20.66         7.38 o                         
   3   1   9        181.39        211.64        18.53 o                         
   4   1   9         33.14         33.03         4.60 o                         
   5   1   9         49.11         42.92         4.99 o                         
   6   1   9         17.35         19.73         3.55 o                         
   7   1   9        298.41        285.14        31.72 o                         
   8   1   9         39.46         55.62         7.10 o                         
   9   1   9         20.91         23.30         4.52 o                         
  10   1   9         11.34         11.91         3.52 o                         
 -15   2   9         22.35         18.66         4.28 o                         
 -14   2   9         43.31         60.95         9.32 o                         
 -13   2   9          0.05         -0.66         2.79 o                         
 -12   2   9          0.02         -0.83         2.21 o                         
 -11   2   9        291.84        369.76        39.31 o                         
 -10   2   9          6.41         -0.50         2.44 o                         
  -9   2   9         20.97         22.15         3.30 o                         
  -8   2   9         41.59         42.77         4.40 o                         
  -7   2   9        464.25        431.99        34.39 o                         
  -6   2   9        100.07        109.76         9.76 o                         
  -5   2   9          0.04          0.10         2.19 o                         
  -4   2   9        135.34        131.36        10.33 o                         
  -3   2   9          8.57         11.42         2.90 o                         
  -2   2   9         63.95         68.45         8.13 o                         
  -1   2   9         74.96         73.57         7.97 o                         
   0   2   9         49.78         48.98         5.63 o                         
   1   2   9          8.15          3.04         2.43 o                         
   2   2   9         11.65          9.61         3.17 o                         
   3   2   9        646.11        673.17        67.33 o                         
   4   2   9        201.91        167.20        25.93 o                         
   5   2   9         22.94         33.30         5.84 o                         
   6   2   9        211.77        252.35        37.74 o                         
   7   2   9         96.44        107.37        14.71 o                         
   8   2   9          3.54          4.76         2.45 o                         
   9   2   9          0.02         -2.01         2.50 o                         
 -13   3   9          6.32          6.52         2.39 o                         
 -12   3   9         12.06         11.45         2.69 o                         
 -11   3   9          2.42          2.98         1.91 o                         
 -10   3   9          6.01          8.80         2.39 o                         
  -9   3   9          1.91          0.27         1.87 o                         
  -8   3   9         15.68         13.94         2.60 o                         
  -7   3   9         10.12          9.50         2.49 o                         
  -6   3   9        115.17        127.95        12.87 o                         
  -5   3   9        109.02        115.20        12.48 o                         
  -4   3   9        221.26        224.99        20.18 o                         
  -3   3   9         24.79         23.41         3.57 o                         
  -2   3   9         53.53         56.67         9.31 o                         
  -1   3   9         55.69         57.60         6.33 o                         
   0   3   9         55.40         60.67         6.59 o                         
   1   3   9          2.61         -2.26         2.27 o                         
   2   3   9         65.58         65.07         8.40 o                         
   3   3   9          0.45          0.79         2.73 o                         
   4   3   9         14.02         18.25         4.55 o                         
   5   3   9         14.64         16.82         3.60 o                         
   6   3   9         36.43         33.97         7.96 o                         
   7   3   9         27.55         30.09         7.76 o                         
  -7   4   9         24.41         29.47         4.35 o                         
  -6   4   9          2.99          2.77         2.02 o                         
  -5   4   9          1.02          1.77         2.14 o                         
  -4   4   9          0.76          4.24         2.23 o                         
  -3   4   9          2.88          4.05         2.05 o                         
  -2   4   9         24.80         28.51         4.54 o                         
  -1   4   9         37.15         30.66         6.48 o                         
   0   4   9         17.52         18.93         6.12 o                         
   1   4   9         14.06         15.73         3.61 o                         
 -16   0  10         75.99         39.92        11.76 o                         
 -14   0  10        169.80        214.74        47.72 o                         
 -12   0  10        169.90        175.05        31.04 o                         
 -10   0  10        114.80        109.24        15.95 o                         
  -8   0  10        151.51        198.88        44.90 o                         
  -6   0  10        310.23        320.54        69.08 o                         
  -4   0  10       2017.81       2441.47       731.71 o                         
  -2   0  10        133.90        167.94        52.63 o                         
   0   0  10          4.02         -2.59         5.98 o                         
   2   0  10        105.63         90.33        18.32 o                         
   4   0  10         29.40         36.91         5.84 o                         
   6   0  10         12.60         13.95         4.88 o                         
   8   0  10          0.12         -3.31         5.12 o                         
  10   0  10         80.04        129.17        23.33 o                         
 -17   1  10          9.30          7.71         3.33 o                         
 -16   1  10         14.88         14.22         5.08 o                         
 -15   1  10          8.11          6.99         4.70 o                         
 -14   1  10         45.52         50.16         8.56 o                         
 -13   1  10          3.11          2.88         4.51 o                         
 -12   1  10        112.43         99.30        20.15 o                         
 -11   1  10        103.23        103.88        15.81 o                         
 -10   1  10         64.59         77.49         8.49 o                         
  -9   1  10          0.08          0.45         2.36 o                         
  -8   1  10          0.08         -3.12         3.62 o                         
  -7   1  10          0.13         11.10        10.24 o                         
  -6   1  10         65.23         55.85        10.21 o                         
  -5   1  10        270.71        287.81        41.76 o                         
  -4   1  10          0.49         -9.67         9.67 o                         
  -3   1  10          9.26          7.92         5.77 o                         
  -2   1  10         74.87         98.35        14.63 o                         
  -1   1  10        136.18        148.59        18.72 o                         
   0   1  10         76.45         68.09        11.16 o                         
   1   1  10         33.93         39.24         5.61 o                         
   2   1  10        168.37        154.53        13.34 o                         
   3   1  10        321.70        302.94        27.59 o                         
   4   1  10        677.73        758.99        68.63 o                         
   5   1  10          0.14         -0.57         3.19 o                         
   6   1  10          0.12          1.40         3.68 o                         
   7   1  10         79.52         72.07         8.11 o                         
   8   1  10        126.52        122.07        12.56 o                         
   9   1  10          0.02         -0.65         3.24 o                         
  10   1  10          0.77          1.46         3.11 o                         
 -15   2  10          2.78          5.16         3.11 o                         
 -14   2  10         24.52         22.64         3.82 o                         
 -13   2  10          0.91          1.04         2.74 o                         
 -12   2  10          0.82          4.01         2.83 o                         
 -11   2  10          2.80          2.90         2.35 o                         
 -10   2  10         22.75         21.95         3.27 o                         
  -9   2  10        283.04        305.32        25.26 o                         
  -8   2  10        362.79        342.64        30.03 o                         
  -7   2  10        152.48        135.62        11.16 o                         
  -6   2  10        344.24        338.62        27.26 o                         
  -5   2  10         49.78         45.69         4.72 o                         
  -4   2  10         67.02         55.73         5.61 o                         
  -3   2  10         10.26         11.32         2.84 o                         
  -2   2  10          6.33         10.02         2.88 o                         
  -1   2  10          2.50          7.94         2.94 o                         
   0   2  10          2.21          8.11         2.94 o                         
   1   2  10          4.45          3.51         3.54 o                         
   2   2  10          1.83          3.71         3.51 o                         
   3   2  10          0.17         -2.83         2.83 o                         
   4   2  10          5.82         -1.25         3.90 o                         
   5   2  10         55.06         67.20         9.44 o                         
   6   2  10         26.21         39.48         5.69 o                         
   7   2  10         91.89         68.27        15.45 o                         
   8   2  10         17.75         15.85         4.06 o                         
 -13   3  10          4.28          4.95         2.01 o                         
 -12   3  10          0.19         -0.81         2.21 o                         
 -11   3  10          3.28          4.05         2.00 o                         
 -10   3  10         54.46         66.74         7.01 o                         
  -9   3  10          1.55          3.64         1.93 o                         
  -8   3  10          0.08          0.19         2.07 o                         
  -7   3  10         10.41         13.66         2.60 o                         
  -6   3  10        239.39        292.44        33.55 o                         
  -5   3  10         86.98        106.35        10.31 o                         
  -4   3  10          8.48         10.43         2.69 o                         
  -3   3  10         24.66         26.20         4.98 o                         
  -2   3  10          2.21          0.06         3.12 o                         
  -1   3  10         80.03         63.47         7.41 o                         
   0   3  10          5.59          5.30         2.89 o                         
   1   3  10          0.63          1.15         2.31 o                         
   2   3  10         21.90         23.55         5.97 o                         
   3   3  10          1.49         -0.41         2.97 o                         
   4   3  10         37.78         39.44         7.84 o                         
   5   3  10          4.36          4.53         3.82 o                         
   6   3  10          5.56          6.83         2.83 o                         
  -6   4  10         11.99         13.58         2.65 o                         
  -5   4  10         13.54         12.48         2.51 o                         
  -4   4  10         17.76         13.71         3.08 o                         
  -3   4  10          5.07          7.60         2.28 o                         
  -2   4  10          8.40          6.29         2.25 o                         
  -1   4  10          2.46          4.08         1.93 o                         
 -17   0  11         58.27         36.78         9.77 o                         
 -15   0  11         18.46          7.66         8.26 o                         
 -13   0  11         93.08         85.77        22.06 o                         
 -11   0  11          3.16          7.77         6.34 o                         
  -9   0  11        837.09        785.02       117.45 o                         
  -7   0  11         53.10         62.39        23.34 o                         
  -5   0  11        433.10        434.87        93.24 o                         
  -3   0  11          0.12         -1.80        10.14 o                         
  -1   0  11        307.99        197.38        59.95 o                         
   1   0  11        179.03        177.78        20.69 o                         
   3   0  11        460.83        526.19        55.13 o                         
   5   0  11        413.69        602.43        90.66 o                         
   7   0  11         66.82         19.41        13.74 o                         
   9   0  11        114.12        122.12        19.65 o                         
 -17   1  11          1.71          1.88         3.13 o                         
 -16   1  11         10.70         11.43         4.44 o                         
 -15   1  11         15.64         26.58         6.11 o                         
 -14   1  11         10.49         16.30         4.15 o                         
 -13   1  11          3.07         -1.02         4.86 o                         
 -12   1  11         38.44         40.65         6.76 o                         
 -11   1  11         11.04         19.84         4.32 o                         
 -10   1  11        230.55        261.67        26.33 o                         
  -9   1  11        440.89        411.56        38.59 o                         
  -8   1  11          0.67          2.18         2.39 o                         
  -7   1  11        170.17        181.60        19.24 o                         
  -6   1  11        420.27        452.00        76.00 o                         
  -5   1  11        858.21        821.66       174.43 o                         
  -4   1  11         12.46         -0.05         6.07 o                         
  -3   1  11        120.76        106.59        17.63 o                         
  -2   1  11         65.92         62.12        10.22 o                         
  -1   1  11         69.35         50.97         6.22 o                         
   0   1  11         87.75         99.26         9.74 o                         
   1   1  11        534.24        560.05        46.53 o                         
   2   1  11        205.96        197.14        15.85 o                         
   3   1  11        139.17        141.42        11.96 o                         
   4   1  11        456.67        435.90        42.25 o                         
   5   1  11         32.32         38.68         5.80 o                         
   6   1  11         93.22        122.59        13.48 o                         
   7   1  11         19.61         17.26         4.86 o                         
   8   1  11         15.81         16.44         3.24 o                         
   9   1  11          4.93          7.75         2.92 o                         
 -15   2  11          1.15          3.29         2.72 o                         
 -14   2  11          5.73         10.62         3.82 o                         
 -13   2  11          0.12         -0.27         2.71 o                         
 -12   2  11         34.29         32.53         4.87 o                         
 -11   2  11         77.62         94.79         9.52 o                         
 -10   2  11          0.52          0.48         2.66 o                         
  -9   2  11        115.09        122.37        11.10 o                         
  -8   2  11        373.54        429.85        36.97 o                         
  -7   2  11         32.46         34.21         4.03 o                         
  -6   2  11        247.80        231.71        18.98 o                         
  -5   2  11         49.77         58.33         5.76 o                         
  -4   2  11          2.83         -0.67         2.46 o                         
  -3   2  11         74.77         77.34         7.34 o                         
  -2   2  11         12.63         17.40         3.38 o                         
  -1   2  11         39.34         39.52         4.68 o                         
   0   2  11          2.90          2.02         3.12 o                         
   1   2  11         18.39         18.83         4.02 o                         
   2   2  11          1.24         -0.69         3.01 o                         
   3   2  11          0.60          4.55         4.53 o                         
   4   2  11         82.70         77.74        13.10 o                         
   5   2  11          0.19          1.81         2.43 o                         
   6   2  11          2.92         11.61         2.94 o                         
   7   2  11         14.28         15.78         3.15 o                         
 -12   3  11          1.19          0.16         1.64 o                         
 -11   3  11          0.58          2.36         2.16 o                         
 -10   3  11          1.39         -0.36         1.67 o                         
  -9   3  11         21.06         25.55         3.27 o                         
  -8   3  11         21.65         31.33         3.67 o                         
  -7   3  11          2.52          4.31         2.33 o                         
  -6   3  11          0.11         -1.85         2.20 o                         
  -5   3  11         44.89         49.03         6.87 o                         
  -4   3  11          0.37          1.79         2.23 o                         
  -3   3  11         27.49         23.29         3.49 o                         
  -2   3  11         48.19         45.85        12.33 o                         
  -1   3  11         26.58         25.83         4.39 o                         
   0   3  11         12.66         11.48         3.51 o                         
   1   3  11         23.65         17.46         3.90 o                         
   2   3  11         25.34         33.42         6.57 o                         
   3   3  11         30.81         40.09         6.84 o                         
   4   3  11          9.74         11.56         3.06 o                         
   5   3  11          5.67         11.14         3.26 o                         
 -14   0  12         96.70        136.30        23.71 o                         
 -12   0  12         93.93        135.29        29.44 o                         
 -10   0  12        111.13        114.74        20.87 o                         
  -8   0  12        377.58        360.85        54.68 o                         
  -6   0  12         69.51         58.88        22.04 o                         
  -4   0  12         15.12         25.50         7.17 o                         
  -2   0  12        123.56        108.76        14.22 o                         
   0   0  12        886.69        894.20       101.43 o                         
   2   0  12        732.13        702.26        78.84 o                         
   4   0  12          0.02         -1.81         4.15 o                         
   6   0  12        198.85        153.23        45.69 o                         
   8   0  12          6.77          6.12         4.93 o                         
 -16   1  12          0.22          4.64         4.56 o                         
 -15   1  12          1.71          4.23         3.31 o                         
 -14   1  12         39.93         20.48         8.39 o                         
 -13   1  12          3.59          4.27         3.39 o                         
 -12   1  12         16.39         16.89         4.86 o                         
 -11   1  12        200.94        248.08        25.98 o                         
 -10   1  12        255.57        255.94        26.80 o                         
  -9   1  12        469.00        518.58        50.93 o                         
  -8   1  12        452.58        465.25        46.82 o                         
  -7   1  12        108.85        103.76         9.85 o                         
  -6   1  12          4.35          9.52         3.20 o                         
  -5   1  12         25.02         20.96         3.47 o                         
  -4   1  12         93.19        103.28         8.80 o                         
  -3   1  12          1.36          1.21         2.71 o                         
  -2   1  12         68.25         69.38         6.93 o                         
  -1   1  12         58.16         49.89         5.29 o                         
   0   1  12         54.21         54.16         5.79 o                         
   1   1  12         36.08         51.56         5.33 o                         
   2   1  12        105.92         94.46         9.69 o                         
   3   1  12         27.20         28.73         4.25 o                         
   4   1  12         74.41         69.08         8.50 o                         
   5   1  12         18.18         22.96         4.05 o                         
   6   1  12          2.71          4.47         2.66 o                         
   7   1  12          1.13         -2.13         2.15 o                         
   8   1  12          0.17         -2.15         2.98 o                         
 -15   2  12          3.71          2.98         2.53 o                         
 -14   2  12         17.27         21.49         6.15 o                         
 -13   2  12         42.85         46.20         8.30 o                         
 -12   2  12         26.48         23.52         4.20 o                         
 -11   2  12          3.04          3.54         2.54 o                         
 -10   2  12          2.36          2.55         2.38 o                         
  -9   2  12         51.19         54.69         6.18 o                         
  -8   2  12         29.64         31.16         5.22 o                         
  -7   2  12          9.25         10.44         2.82 o                         
  -6   2  12         30.71         31.09         4.71 o                         
  -5   2  12         11.33          7.88         2.78 o                         
  -4   2  12        106.80         94.62         8.84 o                         
  -3   2  12          0.03          0.71         2.69 o                         
  -2   2  12         26.95         22.47         4.03 o                         
  -1   2  12         65.24         61.31         7.12 o                         
   0   2  12         76.09         79.44        10.11 o                         
   1   2  12         61.17         53.92         7.30 o                         
   2   2  12        266.08        349.49        51.97 o                         
   3   2  12          0.11         -0.60         2.82 o                         
   4   2  12         16.79         13.18         4.30 o                         
   5   2  12        110.82        132.28        17.43 o                         
   6   2  12          0.34         -2.12         2.35 o                         
 -12   3  12          1.69         -0.92         1.92 o                         
 -11   3  12          0.01          1.17         1.49 o                         
 -10   3  12          9.07          8.33         2.03 o                         
  -9   3  12          0.35          2.25         1.98 o                         
  -8   3  12         10.75         13.25         2.61 o                         
  -7   3  12          0.96         -1.98         2.10 o                         
  -6   3  12         23.19         27.34         4.65 o                         
  -5   3  12          0.01          1.89         2.28 o                         
  -4   3  12          1.82          3.32         2.11 o                         
  -3   3  12         11.87          6.74         3.08 o                         
  -2   3  12          8.86          6.21         2.39 o                         
  -1   3  12          1.01          4.79         2.11 o                         
   0   3  12        118.94        141.49        18.41 o                         
   1   3  12         21.08         25.98         5.63 o                         
   2   3  12         15.59         19.58         5.11 o                         
   3   3  12         11.17         12.37         3.30 o                         
 -17   0  13          1.07         -2.28         5.87 o                         
 -15   0  13          3.35          7.11         8.54 o                         
 -13   0  13         20.29         31.62         8.16 o                         
 -11   0  13        127.71        156.47        28.17 o                         
  -9   0  13         11.42         13.65         4.49 o                         
  -7   0  13        264.97        304.31        46.74 o                         
  -5   0  13          8.11          5.23         3.61 o                         
  -3   0  13         14.75         18.63         5.17 o                         
  -1   0  13         94.49         98.55        11.13 o                         
   1   0  13       2955.97       3240.58       484.26 o                         
   3   0  13         26.05         22.70         5.88 o                         
   5   0  13         75.20        106.98        17.42 o                         
   7   0  13          2.15          3.12         5.05 o                         
 -16   1  13          0.70          0.40         2.58 o                         
 -15   1  13          0.02          1.92         2.60 o                         
 -14   1  13         61.26         71.63        14.23 o                         
 -13   1  13          6.61          7.40         3.56 o                         
 -12   1  13          7.17          8.19         4.20 o                         
 -11   1  13        454.45        363.36        69.71 o                         
 -10   1  13        182.22        144.77        16.88 o                         
  -9   1  13        104.07         98.11        11.18 o                         
  -8   1  13         52.84         69.17         7.68 o                         
  -7   1  13         71.38         72.51         7.01 o                         
  -6   1  13         75.30         71.40         7.78 o                         
  -5   1  13         85.66         95.82         8.33 o                         
  -4   1  13         27.52         29.41         3.89 o                         
  -3   1  13          4.42          6.38         2.92 o                         
  -2   1  13        336.86        394.90        35.84 o                         
  -1   1  13         35.65         35.83         4.42 o                         
   0   1  13         95.51         89.45         8.77 o                         
   1   1  13        355.67        367.45        32.40 o                         
   2   1  13         32.31         29.58         4.98 o                         
   3   1  13        104.82        123.20        13.24 o                         
   4   1  13         72.20         87.16         9.60 o                         
   5   1  13          0.16         -2.11         2.26 o                         
   6   1  13         48.08         47.85         6.09 o                         
   7   1  13          5.71          9.85         4.30 o                         
 -15   2  13         11.33         15.06         5.63 o                         
 -14   2  13         21.74         32.14         4.99 o                         
 -13   2  13          8.70         12.73         2.52 o                         
 -12   2  13          0.39         -2.19         2.19 o                         
 -11   2  13         21.99         23.78         3.48 o                         
 -10   2  13          0.01         -0.58         2.65 o                         
  -9   2  13         10.22          9.31         2.55 o                         
  -8   2  13        207.49        241.24        25.15 o                         
  -7   2  13          1.91          7.22         2.46 o                         
  -6   2  13          9.50          7.09         2.60 o                         
  -5   2  13          1.62          8.05         3.36 o                         
  -4   2  13         76.50         89.54         9.51 o                         
  -3   2  13         16.76         12.20         3.38 o                         
  -2   2  13         14.25         14.34         3.76 o                         
  -1   2  13          0.81         -2.03         3.55 o                         
   0   2  13         40.49         49.93         6.17 o                         
   1   2  13          2.04         -1.47         3.11 o                         
   2   2  13         40.47         36.03         9.12 o                         
   3   2  13         21.81         20.37         4.59 o                         
   4   2  13         82.48         78.40        20.37 o                         
   5   2  13         47.65         56.58        12.62 o                         
 -11   3  13          0.01          1.05         1.48 o                         
 -10   3  13          9.33          6.51         3.90 o                         
  -9   3  13          9.13          9.68         2.58 o                         
  -8   3  13         25.06         18.64         3.33 o                         
  -7   3  13          3.81          6.23         2.12 o                         
  -6   3  13         24.20         29.89         4.93 o                         
  -5   3  13          2.52         -0.43         1.90 o                         
  -4   3  13         11.48          5.56         4.22 o                         
  -3   3  13          2.12          3.60         2.36 o                         
  -2   3  13         12.47          7.29         2.93 o                         
  -1   3  13          3.39          3.43         2.14 o                         
   0   3  13          3.01          2.77         2.01 o                         
   1   3  13          0.64          1.07         2.61 o                         
   2   3  13         13.91         14.27         4.09 o                         
 -16   0  14          0.40         -1.60         3.84 o                         
 -14   0  14         78.94         97.22        16.93 o                         
 -12   0  14       1425.27       1854.12       391.20 o                         
 -10   0  14        307.37        324.94        47.34 o                         
  -8   0  14         29.44         32.71         7.85 o                         
  -6   0  14         27.37         19.45         4.49 o                         
  -4   0  14         49.56         56.95        11.32 o                         
  -2   0  14        123.15        132.82        17.35 o                         
   0   0  14        485.60        414.36        63.58 o                         
   2   0  14         89.37         95.61        16.61 o                         
   4   0  14         43.03         69.74        13.62 o                         
   6   0  14         15.94         18.85         6.45 o                         
 -16   1  14          5.39          7.56         3.07 o                         
 -15   1  14         84.85         99.64        17.58 o                         
 -14   1  14         58.84         89.86        11.56 o                         
 -13   1  14         18.95         16.52         5.14 o                         
 -12   1  14         14.31         20.91         4.08 o                         
 -11   1  14         44.79         43.21         7.76 o                         
 -10   1  14         15.30         19.01         4.06 o                         
  -9   1  14         39.07         42.38         5.25 o                         
  -8   1  14         40.66         51.39         6.45 o                         
  -7   1  14          1.45          2.99         3.17 o                         
  -6   1  14          5.72          3.41         2.55 o                         
  -5   1  14          4.33          4.72         3.16 o                         
  -4   1  14          6.30          5.53         3.08 o                         
  -3   1  14         42.43         27.51         4.09 o                         
  -2   1  14        244.05        240.43        21.54 o                         
  -1   1  14          3.29          0.73         3.01 o                         
   0   1  14          1.38          2.14         3.05 o                         
   1   1  14         24.76         29.26         3.80 o                         
   2   1  14         14.38          9.68         2.83 o                         
   3   1  14        189.70        112.84        22.88 o                         
   4   1  14          2.86          3.04         2.96 o                         
   5   1  14          0.00          1.15         2.27 o                         
   6   1  14          6.36          9.34         2.57 o                         
 -14   2  14          1.04         -0.62         2.45 o                         
 -13   2  14          2.92          2.67         2.39 o                         
 -12   2  14          6.10         10.28         2.49 o                         
 -11   2  14         13.12         24.14         3.73 o                         
 -10   2  14         93.26        108.72        12.56 o                         
  -9   2  14         31.30         35.87         6.33 o                         
  -8   2  14         33.14         44.11         4.78 o                         
  -7   2  14         62.51         85.67         9.26 o                         
  -6   2  14        108.11        114.31        12.22 o                         
  -5   2  14         16.49         24.01         4.50 o                         
  -4   2  14         22.46         29.08         4.40 o                         
  -3   2  14        186.77        164.59        17.81 o                         
  -2   2  14         36.71         31.17         5.66 o                         
  -1   2  14          4.64          3.92         3.08 o                         
   0   2  14         21.01         19.70         3.79 o                         
   1   2  14          3.13          5.34         2.68 o                         
   2   2  14         17.48         17.21         3.22 o                         
   3   2  14          0.85          1.37         2.47 o                         
   4   2  14          1.65          3.20         2.29 o                         
 -10   3  14          5.59          7.45         1.96 o                         
  -9   3  14          1.02         -0.94         1.77 o                         
  -8   3  14          1.04          0.49         1.53 o                         
  -7   3  14          1.24         -0.02         1.77 o                         
  -6   3  14          0.03          0.25         1.98 o                         
  -5   3  14          1.53          0.29         1.94 o                         
  -4   3  14         19.15         27.46         3.57 o                         
  -3   3  14          4.65          3.35         2.62 o                         
  -2   3  14          2.52         -0.47         2.18 o                         
  -1   3  14          0.14         -0.70         2.45 o                         
   0   3  14          8.01          8.31         2.57 o                         
 -15   0  15         12.87         11.04         4.06 o                         
 -13   0  15        182.35        109.90        24.22 o                         
 -11   0  15        465.40        485.94        84.34 o                         
  -9   0  15         37.22         29.71        10.27 o                         
  -7   0  15         19.59         29.02         5.69 o                         
  -5   0  15         63.36         44.32        14.27 o                         
  -3   0  15        286.82        259.19        35.34 o                         
  -1   0  15         67.22         88.61        12.88 o                         
   1   0  15         28.52         37.93        10.38 o                         
   3   0  15          0.13          5.18         4.25 o                         
   5   0  15          8.59          4.26         5.11 o                         
 -15   1  15          4.33          6.91         2.75 o                         
 -14   1  15         32.55         28.06         4.28 o                         
 -13   1  15          0.64          1.88         2.92 o                         
 -12   1  15         20.79         19.82         4.67 o                         
 -11   1  15         82.69        113.11        14.88 o                         
 -10   1  15        110.59        167.79        21.17 o                         
  -9   1  15         12.13         14.62         3.89 o                         
  -8   1  15         21.93         18.72         3.56 o                         
  -7   1  15          8.46         11.19         2.85 o                         
  -6   1  15         36.88         27.20         3.78 o                         
  -5   1  15        154.62        147.99        15.03 o                         
  -4   1  15          0.10          1.23         2.71 o                         
  -3   1  15         24.21         22.30         3.80 o                         
  -2   1  15        191.43        174.53        17.79 o                         
  -1   1  15        851.40        821.46        91.74 o                         
   0   1  15         15.79         17.68         3.74 o                         
   1   1  15          0.04         -1.52         2.66 o                         
   2   1  15         76.36         60.37        12.29 o                         
   3   1  15         39.67         30.43         4.47 o                         
   4   1  15          0.35          1.87         2.42 o                         
   5   1  15         14.85         10.91         3.02 o                         
 -13   2  15         19.53         15.70         5.00 o                         
 -12   2  15         20.20         22.62         3.44 o                         
 -11   2  15         14.90         22.16         3.73 o                         
 -10   2  15          3.90          3.34         2.27 o                         
  -9   2  15          5.28          3.44         2.35 o                         
  -8   2  15         42.95         66.64         6.31 o                         
  -7   2  15          0.47         -2.41         2.41 o                         
  -6   2  15          2.12          0.42         3.28 o                         
  -5   2  15         55.84         40.16        14.47 o                         
  -4   2  15        140.56         99.79        37.49 o                         
  -3   2  15          1.84          2.17         2.64 o                         
  -2   2  15        183.32        212.74        33.04 o                         
  -1   2  15          3.18          2.64         2.25 o                         
   0   2  15          4.77          2.61         2.45 o                         
   1   2  15          0.40          0.48         2.56 o                         
   2   2  15          4.69          3.78         2.82 o                         
   3   2  15          9.76          7.66         2.57 o                         
  -9   3  15          6.01          6.44         2.29 o                         
  -8   3  15          0.04          1.25         1.52 o                         
  -7   3  15          7.02          8.27         2.08 o                         
  -6   3  15          0.18          1.11         1.67 o                         
  -5   3  15          1.88          0.95         2.22 o                         
  -4   3  15          4.79          9.63         2.34 o                         
  -3   3  15          0.45         -0.73         1.88 o                         
  -2   3  15          2.95          2.97         2.42 o                         
 -14   0  16         83.46         67.52        15.42 o                         
 -12   0  16         51.41         55.24        30.35 o                         
 -10   0  16         11.41         16.28         5.20 o                         
  -8   0  16         26.19         19.25         5.92 o                         
  -6   0  16        269.93        288.12        43.01 o                         
  -4   0  16         41.82         23.99         7.82 o                         
  -2   0  16         49.22         56.58        12.06 o                         
   0   0  16          4.87         -1.18         4.33 o                         
   2   0  16         52.46         62.91        12.60 o                         
   4   0  16         83.34         72.14        16.29 o                         
 -15   1  16         31.25         22.38         4.08 o                         
 -14   1  16        153.18        213.74        31.99 o                         
 -13   1  16          7.58          9.68         3.27 o                         
 -12   1  16          0.38          1.60         2.69 o                         
 -11   1  16          0.13          0.94         2.85 o                         
 -10   1  16          5.68          6.42         4.76 o                         
  -9   1  16          0.66         -2.14         3.00 o                         
  -8   1  16          3.54          5.50         2.80 o                         
  -7   1  16          0.89          1.92         2.57 o                         
  -6   1  16         53.00         30.64         4.65 o                         
  -5   1  16         60.18         50.04         5.80 o                         
  -4   1  16         15.20         13.59         3.45 o                         
  -3   1  16         78.75         97.17        10.09 o                         
  -2   1  16         12.95         16.92         3.00 o                         
  -1   1  16        131.53        178.02        21.97 o                         
   0   1  16          3.98          5.41         2.42 o                         
   1   1  16          3.04          5.14         2.45 o                         
   2   1  16         20.83         22.58         3.58 o                         
   3   1  16          8.20         14.60         3.23 o                         
 -13   2  16          0.84          4.54         2.19 o                         
 -12   2  16         14.26         20.55         4.54 o                         
 -11   2  16          0.15         -2.13         2.13 o                         
 -10   2  16          6.55         12.00         2.73 o                         
  -9   2  16          0.29         -0.53         1.79 o                         
  -8   2  16          1.49         -0.63         2.33 o                         
  -7   2  16          0.75          0.30         2.39 o                         
  -6   2  16          4.29          4.72         2.52 o                         
  -5   2  16         25.27         31.25         6.54 o                         
  -4   2  16        106.07        105.53        15.04 o                         
  -3   2  16          0.81          4.27         2.82 o                         
  -2   2  16         56.58         52.96        16.60 o                         
  -1   2  16         28.39         29.26         6.50 o                         
   0   2  16        111.95         78.49        11.59 o                         
   1   2  16         29.47         30.99         4.51 o                         
 -15   0  17          7.44          2.14         6.86 o                         
 -13   0  17          2.58          3.32         4.63 o                         
 -11   0  17          1.07          6.22         4.63 o                         
  -9   0  17          0.05          4.75         4.11 o                         
  -7   0  17         95.92         85.84        17.59 o                         
  -5   0  17         90.28         36.47        12.91 o                         
  -3   0  17        165.27         82.46        32.71 o                         
  -1   0  17         17.03         18.42         5.76 o                         
   1   0  17        100.74        148.98        27.06 o                         
   3   0  17          4.65          5.99         3.66 o                         
 -14   1  17         35.38         19.56         4.24 o                         
 -13   1  17        134.17        161.37        30.10 o                         
 -12   1  17          6.49          6.48         2.64 o                         
 -11   1  17          0.42          0.30         2.55 o                         
 -10   1  17          6.17          4.20         3.07 o                         
  -9   1  17          4.08          5.11         2.55 o                         
  -8   1  17          0.59          0.51         2.41 o                         
  -7   1  17         23.80         25.25         4.09 o                         
  -6   1  17         53.42         48.44        10.51 o                         
  -5   1  17         56.55         40.56         8.51 o                         
  -4   1  17         56.32         54.65         6.47 o                         
  -3   1  17          0.72          1.78         2.52 o                         
  -2   1  17         37.48         39.70         8.90 o                         
  -1   1  17         19.69         22.90         5.03 o                         
   0   1  17          0.31          3.48         2.46 o                         
   1   1  17          6.27          9.91         2.76 o                         
   2   1  17          7.96         11.02         3.35 o                         
 -11   2  17          5.14          8.98         2.45 o                         
 -10   2  17          3.01          5.11         2.22 o                         
  -9   2  17          0.61          2.65         1.58 o                         
  -8   2  17         12.25         11.38         4.25 o                         
  -7   2  17          2.19          1.12         1.97 o                         
  -6   2  17          1.23          8.55         2.39 o                         
  -5   2  17         15.77         22.18         4.04 o                         
  -4   2  17         83.72        111.09        13.40 o                         
  -3   2  17         13.27         24.37         3.31 o                         
  -2   2  17          8.85          5.83         3.37 o                         
  -1   2  17          0.89          0.05         2.52 o                         
 -14   0  18         14.99         27.15         9.15 o                         
 -12   0  18          1.03         -1.83         4.42 o                         
 -10   0  18          2.64          2.15         3.60 o                         
  -8   0  18        236.45        233.98        70.63 o                         
  -6   0  18          0.55          1.97         3.01 o                         
  -4   0  18          0.78         -0.56         3.40 o                         
  -2   0  18         15.63          9.31         3.45 o                         
   0   0  18          0.93          3.48         2.73 o                         
 -13   1  18          7.02          6.91         2.64 o                         
 -12   1  18          4.00          8.26         3.08 o                         
 -11   1  18          8.36          7.89         2.47 o                         
 -10   1  18         12.72          9.46         2.67 o                         
  -9   1  18         26.30         38.37         5.46 o                         
  -8   1  18         16.29         12.13         3.23 o                         
  -7   1  18          2.64          2.91         2.41 o                         
  -6   1  18         13.68         11.87         3.09 o                         
  -5   1  18          0.22         -1.46         2.36 o                         
  -4   1  18          7.19          5.67         2.87 o                         
  -3   1  18          0.48         -1.98         1.98 o                         
  -2   1  18          3.45          5.96         2.06 o                         
  -1   1  18         17.60         15.64         2.73 o                         
   0   1  18         21.30         30.72         5.05 o                         
  -9   2  18          0.36          1.40         1.66 o                         
  -8   2  18          1.42          2.58         1.56 o                         
  -7   2  18          0.63          2.71         2.21 o                         
  -6   2  18          4.12          2.29         2.01 o                         
  -5   2  18          0.67          1.45         2.19 o                         
  -4   2  18         94.41        126.99        24.59 o                         
  -3   2  18         41.93         53.15         7.22 o                         
 -11   0  19          0.06          1.47         3.11 o                         
  -9   0  19          6.45          8.68         4.07 o                         
  -7   0  19         47.65         48.17         7.89 o                         
  -5   0  19         65.18        104.69        18.69 o                         
  -3   0  19         16.09         17.17         3.90 o                         
  -1   0  19          2.88          0.22         2.72 o                         
 -11   1  19          2.24          5.29         2.25 o                         
 -10   1  19         26.02         32.78         4.94 o                         
  -9   1  19          0.21          1.36         2.62 o                         
  -8   1  19         47.49         19.49         7.46 o                         
  -7   1  19         45.76         52.61        17.24 o                         
  -6   1  19         11.00         12.62         4.82 o                         
  -5   1  19          0.06         -1.91         1.91 o                         
  -4   1  19          0.58          0.51         1.87 o                         
  -3   1  19          8.02         12.22         2.90 o                         
  -2   1  19          0.76          2.55         1.94 o                         
 -10   0  20          3.19          4.09         2.93 o                         
  -8   0  20          1.37          1.19         4.52 o                         
  -6   0  20          0.36         -0.61         2.68 o                         
  -4   0  20         17.45          9.91         2.93 o                         
  -7   1  20          1.43          1.53         2.45 o                         
                                                                                
